# Supplementary material for: Integrated transcriptomic and proteomic analyses of plerocercoid and adult Spirometra mansoni reveal potential important pathways in the development of the medical tapeworm
Source: Parasit Vectors. 2023 Sep 5;16:316. doi: 10.1186/s13071-023-05941-8 (PMC10481575; doi:10.1186/s13071-023-05941-8)
Supplement: Supplementary file 5 — Additional file 5: Table S4. The differentially expressed proteins in two different developmental stages of Spirometra mansoni. [file 13071_2023_5941_MOESM5_ESM.xls]

## Sheet: DEPs
Table S2 The differentially expressed proteins in two different developmental stages of S. mansoni
ID	Accession	Gene Name	Description	YC1	YC2	YC3	CC1	CC2	CC3	Imputation(YC)	Imputation(CC)	Keep(YC)	Keep(CC)	FC(CC_YC)	pValue(CC_YC)	Sig(CC_YC)	GO_CC	GO_MF	GO_BP	KEGG
A0A7M3RWT8_SPIER	A0A7M3RWT8	SERJ2_LOCUS26058	Hypothetical protein	313.8	318.7	287.3	28.1	24.2	13.6	306.6	21.9667	306.6	21.9667	0.071646	1.2e-05	-1
A0A7M3Q1D8_SPIER	A0A7M3Q1D8	SERJ2_LOCUS3771	Hypothetical protein	903.5	887.2	864.8	147.7	141.8	112.6	885.167	134.033	885.167	134.033	0.151422	1e-06	-1
A0A7M3RKW4_SPIER	A0A7M3RKW4	SERJ2_LOCUS22133	Hypothetical protein	283	267.1	238.8	43.7	51	40.1	262.967	44.9333	262.967	44.9333	0.170871	8.1e-05	-1	GO:0016021,integral component of membrane	GO:0003824,catalytic activity
A0A7M3PU34_SPIER	A0A7M3PU34	SERJ2_LOCUS1143	Hypothetical protein	210.6	86.5	209.9	57.5	59.2	55.7	169	57.4667	169	57.4667	0.340039	0.053927	0
A0A7M3QZM3_SPIER	A0A7M3QZM3	SERJ2_LOCUS15664	Hypothetical protein	3632.7	3605	3407.2	594.5	579.8	486.5	3548.3	553.6	3548.3	553.6	0.156018	3e-06	-1
A0A7M3PUZ4_SPIER	A0A7M3PUZ4	SERJ2_LOCUS1329	Hypothetical protein	129.4	144.2	116	28.9	23.1	17.2	129.867	23.0667	129.867	23.0667	0.177618	0.000266	-1		GO:0005524,ATP binding;GO:0004386,helicase activity;GO:0003676,nucleic acid binding
A0A7M3QF22_SPIER	A0A7M3QF22	SERJ2_LOCUS8551	Hypothetical protein	65.1	64.5	66.7	12.7	15.4	8.1	65.4333	12.0667	65.4333	12.0667	0.184412	1.8e-05	-1	GO:0016021,integral component of membrane	GO:0005272,sodium channel activity
A0A7M3PWF6_SPIER	A0A7M3PWF6	SERJ2_LOCUS2030	Hypothetical protein	165	174.1	167.3	35.3	30.7	36	168.8	34	168.8	34	0.201422	2e-06	-1
A0A7M3RB42_SPIER	A0A7M3RB42	SERJ2_LOCUS19579	Hypothetical protein	1604	1683	1555	309	252.1	231.3	1614	264.133	1614	264.133	0.163651	7e-06	-1
A0A7M3RG55_SPIER	A0A7M3RG55	SERJ2_LOCUS20859	Serine/threonine-protein phosphatase	87	82.4	75.4	28	26.7	26.3	81.6	27	81.6	27	0.330882	8.9e-05	-1		GO:0005516,calmodulin binding;GO:0033192,calmodulin-dependent protein phosphatase activity;GO:0106306,protein serine phosphatase activity;GO:0106307,protein threonine phosphatase activity	GO:0097720,calcineurin-mediated signaling
A0A7M3RUM5_SPIER	A0A7M3RUM5	SERJ2_LOCUS26591	Hypothetical protein	1304	1392.2	1241.7	258.5	235.3	202	1312.63	231.933	1312.63	231.933	0.176693	2.1e-05	-1
A0A7M3QPV9_SPIER	A0A7M3QPV9	SERJ2_LOCUS11994	Hypothetical protein	3838.3	3833.6	3643.8	782.6	707.2	629.5	3771.9	706.433	3771.9	706.433	0.187288	2e-06	-1	GO:0000151,ubiquitin ligase complex	GO:0034450,ubiquitin-ubiquitin ligase activity	GO:0030433,ubiquitin-dependent ERAD pathway
A0A7M3QPS6_SPIER	A0A7M3QPS6	SERJ2_LOCUS12119	Hypothetical protein	9217.8	8999.3	8854.7	1866.4	1721.2	1548.5	9023.93	1712.03	9023.93	1712.03	0.189721	1e-06	-1
A0A7M3Q423_SPIER	A0A7M3Q423	SERJ2_LOCUS3988	Hypothetical protein	125.8	136.4	140.6	27.8	26.9	27.2	134.267	27.3	134.267	27.3	0.203327	1.7e-05	-1	GO:0016021,integral component of membrane	GO:0022857,transmembrane transporter activity
A0A7M3RET8_SPIER	A0A7M3RET8	SERJ2_LOCUS20310	Hypothetical protein	271	273.6	271.2	64.8	55.1	48.3	271.933	56.0667	271.933	56.0667	0.206178	2e-06	-1		GO:0046872,metal ion binding
A0A7M3RQ97_SPIER	A0A7M3RQ97	SERJ2_LOCUS23958	Hypothetical protein	540.7	539.3	505.2	155.4	137.5	127.5	528.4	140.133	528.4	140.133	0.265203	1.1e-05	-1		GO:0005509,calcium ion binding		smm:Smp_096410.1,path:smm04070,Phosphatidylinositol signaling system
A0A7M3PXU4_SPIER	A0A7M3PXU4	SERJ2_LOCUS2246	Hypothetical protein	371.2	309.5	371.9	66.8	67.3	49.9	350.867	61.3333	350.867	61.3333	0.174805	0.000175	-1	GO:0005929,cilium;GO:0030992,intraciliary transport particle B	GO:0048487,beta-tubulin binding	GO:0060271,cilium assembly;GO:0042073,intraciliary transport
A0A7M3R544_SPIER	A0A7M3R544	SERJ2_LOCUS16772	Hypothetical protein	954.3	925.2	913.4	166.4	165.3	133.5	930.967	155.067	930.967	155.067	0.166565	1e-06	-1
A0A7M3RXA0_SPIER	A0A7M3RXA0	SERJ2_LOCUS26604	Hypothetical protein	903.2	899.4	834.1	160.7	162.4	158.1	878.9	160.4	878.9	160.4	0.182501	6e-06	-1
A0A7M3RAG3_SPIER	A0A7M3RAG3	SERJ2_LOCUS17021	Hypothetical protein	2786	2700.3	2617.7	718.4	673.7	562.9	2701.33	651.667	2701.33	651.667	0.241239	7e-06	-1
A0A7M3QPN0_SPIER	A0A7M3QPN0	SERJ2_LOCUS12049	Hypothetical protein	30272.1	29999.5	27761.5	6943.6	6753.8	6167.3	29344.4	6621.57	29344.4	6621.57	0.22565	1.1e-05	-1
A0A7M3PUJ2_SPIER	A0A7M3PUJ2	SERJ2_LOCUS1337	Hypothetical protein	243.9	249.7	231.5	74.8	60.1	61.7	241.7	65.5333	241.7	65.5333	0.271135	1.6e-05	-1
A0A7M3PUJ4_SPIER	A0A7M3PUJ4	SERJ2_LOCUS1340	Hypothetical protein	1107.5	1132.5	1101.3	263.4	237.3	224.1	1113.77	241.6	1113.77	241.6	0.216922	1e-06	-1
A0A7M3RN71_SPIER	A0A7M3RN71	SERJ2_LOCUS22945	Hypothetical protein	106.1	98.2	104.8	42	39.9	33.2	103.033	38.3667	103.033	38.3667	0.372371	5.7e-05	-1		GO:0070403,NAD+ binding;GO:0017136,NAD-dependent histone deacetylase activity;GO:0016740,transferase activity;GO:0008270,zinc ion binding
A0A7M3PX31_SPIER	A0A7M3PX31	SERJ2_LOCUS2275	Hypothetical protein	1010.6	1002.5	935.1	300.2	255.1	235.8	982.733	263.7	982.733	263.7	0.268333	1.9e-05	-1
A0A7M3QDT8_SPIER	A0A7M3QDT8	SERJ2_LOCUS7406	Hypothetical protein	1215.2	1092.2	1160.3	234.8	258.5	221.5	1155.9	238.267	1155.9	238.267	0.206131	1.6e-05	-1		GO:0005509,calcium ion binding
A0A7M3Q822_SPIER	A0A7M3Q822	SERJ2_LOCUS4375	Hypothetical protein	116.2	116.1	128.9	35	37.8	32.8	120.4	35.2	120.4	35.2	0.292359	4.5e-05	-1
A0A7M3Q8R1_SPIER	A0A7M3Q8R1	SERJ2_LOCUS6232	Hypothetical protein	162.4	136	120.2	52.3	63.5	61.5	139.533	59.1	139.533	59.1	0.423555	0.00326	-1	GO:0016021,integral component of membrane
A0A7M3R000_SPIER	A0A7M3R000	SERJ2_LOCUS15554	Hypothetical protein	1847.4	1863.6	1955.6	473.7	434.2	410.9	1888.87	439.6	1888.87	439.6	0.232732	3e-06	-1	GO:0016021,integral component of membrane	GO:0005524,ATP binding;GO:0004672,protein kinase activity
A0A7M3QJS4_SPIER	A0A7M3QJS4	SERJ2_LOCUS10327	Hypothetical protein	542.8	529.7	508.3	168.8	166.1	156.2	526.933	163.7	526.933	163.7	0.310665	5e-06	-1		GO:0004364,glutathione transferase activity	GO:0006749,glutathione metabolic process	smm:Smp_152710.1,path:smm00480,Glutathione metabolism;smm:Smp_152710.1,path:smm00790,Folate biosynthesis
A0A7M3REM6_SPIER	A0A7M3REM6	SERJ2_LOCUS21082	Tetraspanin	2644.8	2727.8	3011.9	531.4	499.8	426.5	2794.83	485.9	2794.83	485.9	0.173857	3.7e-05	-1
A0A7M3QFP1_SPIER	A0A7M3QFP1	SERJ2_LOCUS8041	Hypothetical protein	295.5	331	344.4	85.9	84.6	70.3	323.633	80.2667	323.633	80.2667	0.248017	9.4e-05	-1		GO:0005525,GTP binding;GO:0003924,GTPase activity
A0A7M3PZ67_SPIER	A0A7M3PZ67	SERJ2_LOCUS3019	Complex I-49kD	115.6	111.4	109.6	46.3	42.9	50	112.2	46.4	112.2	46.4	0.413547	1.7e-05	-1		GO:0051287,NAD binding;GO:0016651,oxidoreductase activity, acting on NAD(P)H;GO:0048038,quinone binding
A0A7M3RUS1_SPIER	A0A7M3RUS1	SERJ2_LOCUS25508	Hypothetical protein	520.3	505	490.2	139	135.8	113	505.167	129.267	505.167	129.267	0.255889	6e-06	-1	GO:0016021,integral component of membrane	GO:0004104,cholinesterase activity
A0A7M3RGM2_SPIER	A0A7M3RGM2	SERJ2_LOCUS21599	Hypothetical protein	12747	12823.7	12329.1	3209.8	2981.1	2724.6	12633.3	2971.83	12633.3	2971.83	0.235239	1e-06	-1
A0A7M3R8K0_SPIER	A0A7M3R8K0	SERJ2_LOCUS18372	Hypothetical protein	175.7	169.3	158.7	55.2	49.2	45.3	167.9	49.9	167.9	49.9	0.297201	3.3e-05	-1
A0A7M3PX46_SPIER	A0A7M3PX46	SERJ2_LOCUS2280	Poly [ADP-ribose] polymerase	278.8	298.5	275	107.4	97.5	107	284.1	103.967	284.1	103.967	0.365951	2.3e-05	-1	GO:0005634,nucleus	GO:0003677,DNA binding;GO:0051287,NAD binding;GO:0003950,NAD+ ADP-ribosyltransferase activity;GO:0008270,zinc ion binding	GO:0006471,protein ADP-ribosylation
A0A7M3RB25_SPIER	A0A7M3RB25	SERJ2_LOCUS19558	Hypothetical protein	990.2	1038.5	1031	255.4	233.9	193.3	1019.9	227.533	1019.9	227.533	0.223094	5e-06	-1
A0A7M3Q7J6_SPIER	A0A7M3Q7J6	SERJ2_LOCUS5215	Hypothetical protein	135.2	135.6	130.8	35.1	33	29.2	133.867	32.4333	133.867	32.4333	0.242281	2e-06	-1
A0A7M3QQW5_SPIER	A0A7M3QQW5	SERJ2_LOCUS12306	Hypothetical protein	408.4	392.2	451.7	124.5	126.9	106.6	417.433	119.333	417.433	119.333	0.285874	9.4e-05	-1
A0A7M3Q5Y4_SPIER	A0A7M3Q5Y4	SERJ2_LOCUS5467	Hypothetical protein	138.4	114.4	129.7	49.8	55.3	54.2	127.5	53.1	127.5	53.1	0.416471	0.000499	-1
A0A7M3QK93_SPIER	A0A7M3QK93	SERJ2_LOCUS10502	Hypothetical protein	395.8	411.5	372.1	98.7	76.1	63.2	393.133	79.3333	393.133	79.3333	0.201798	3.5e-05	-1
A0A7M3RR21_SPIER	A0A7M3RR21	SERJ2_LOCUS25263	Hypothetical protein	2709.5	2714.3	2563.2	689.1	668.1	641.5	2662.33	666.233	2662.33	666.233	0.250244	3e-06	-1
A0A7M3RYR5_SPIER	A0A7M3RYR5	SERJ2_LOCUS25042	Ferritin	1496.4	1490.9	1417.8	449.1	409.1	387.8	1468.37	415.333	1468.37	415.333	0.282854	5e-06	-1		GO:0008199,ferric iron binding;GO:0004322,ferroxidase activity	GO:0006879,cellular iron ion homeostasis;GO:0006826,iron ion transport
A0A7M3Q4K1_SPIER	A0A7M3Q4K1	SERJ2_LOCUS4954	Glutathione transferase	1256.2	1267.1	1229.4	380.8	369.2	347.3	1250.9	365.767	1250.9	365.767	0.292403	0	-1		GO:0004364,glutathione transferase activity	GO:0006749,glutathione metabolic process	smm:Smp_054160,path:smm00590,Arachidonic acid metabolism;smm:Smp_054160,path:smm00480,Glutathione metabolism;smm:Smp_054160,path:smm00980,Metabolism of xenobiotics by cytochrome P450;smm:Smp_054160,path:smm00982,Drug metabolism - cytochrome P450
A0A7M3PUI5_SPIER	A0A7M3PUI5	SERJ2_LOCUS1330	Hypothetical protein	180.7	165.5	182.2	57.5	58.9	53.9	176.133	56.7667	176.133	56.7667	0.322294	2.7e-05	-1		GO:0005524,ATP binding;GO:0004386,helicase activity;GO:0003676,nucleic acid binding
A0A7M3QLJ1_SPIER	A0A7M3QLJ1	SERJ2_LOCUS10090	Hypothetical protein	242	227.9	224.2	90.7	87.7	95.4	231.367	91.2667	231.367	91.2667	0.394468	1.8e-05	-1	GO:0016021,integral component of membrane	GO:0005484,SNAP receptor activity;GO:0000149,SNARE binding	GO:0006886,intracellular protein transport;GO:0006836,neurotransmitter transport;GO:0017157,regulation of exocytosis;GO:0016192,vesicle-mediated transport
A0A7M3R1P8_SPIER	A0A7M3R1P8	SERJ2_LOCUS15436	Hypothetical protein	557.7	545.8	514.3	185	165.8	157.4	539.267	169.4	539.267	169.4	0.31413	1.7e-05	-1
A0A7M3PZQ3_SPIER	A0A7M3PZQ3	SERJ2_LOCUS3196	Isocitrate dehydrogenase [NAD] subunit, mitochondrial	820.8	793.5	809	241.6	258	234.5	807.767	244.7	807.767	244.7	0.302934	1e-06	-1	GO:0005759,mitochondrial matrix	GO:0004449,isocitrate dehydrogenase (NAD+) activity;GO:0000287,magnesium ion binding;GO:0051287,NAD binding	GO:0006099,tricarboxylic acid cycle	smm:Smp_056200,path:smm00020,Citrate cycle (TCA cycle)
A0A7M3RKY2_SPIER	A0A7M3RKY2	SERJ2_LOCUS22599	Hypothetical protein	3999.9	4130.3	3735.4	1032.6	1010.9	911.5	3955.2	985	3955.2	985	0.249039	1.7e-05	-1
A0A7M3RAB3_SPIER	A0A7M3RAB3	SERJ2_LOCUS16970	Hypothetical protein	81.5	81	65	45.6	35.9	42.4	75.8333	41.3	75.8333	41.3	0.544615	0.004868	-1		GO:0003755,peptidyl-prolyl cis-trans isomerase activity	GO:0006457,protein folding
A0A7M3VKN4_SPIER	A0A7M3VKN4	SERJ2_LOCUS28150	Hypothetical protein	161.8	167.2	188	58.2	61.5	62.7	172.333	60.8	172.333	60.8	0.352805	0.000161	-1
A0A7M3R5S1_SPIER	A0A7M3R5S1	SERJ2_LOCUS17017	Hypothetical protein	1642.1	1646.1	1562.4	466.4	449.4	420.5	1616.87	445.433	1616.87	445.433	0.275492	3e-06	-1
A0A7M3RIF9_SPIER	A0A7M3RIF9	SERJ2_LOCUS21727	Hypothetical protein	5408.3	5488	5456.6	1605.4	1481.1	1319.9	5450.97	1468.8	5450.97	1468.8	0.269457	1e-06	-1
A0A7M3Q7T7_SPIER	A0A7M3Q7T7	SERJ2_LOCUS5899	Hypothetical protein	191.1	178.3	181.1	75.7	76.8	74.3	183.5	75.6	183.5	75.6	0.411989	1.1e-05	-1
A0A7M3Q869_SPIER	A0A7M3Q869	SERJ2_LOCUS5282	Hypothetical protein	2043.4	1987	1904.5	694.6	664.9	600.7	1978.3	653.4	1978.3	653.4	0.330284	1.1e-05	-1	GO:0005737,cytoplasm;GO:0030286,dynein complex;GO:0005874,microtubule		GO:0007017,microtubule-based process
A0A7M3Q3Z4_SPIER	A0A7M3Q3Z4	SERJ2_LOCUS3774	Hypothetical protein	224.6	211.7	177.9	61.1	62.1	62.7	204.733	61.9667	204.733	61.9667	0.30267	0.000511	-1
A0A7M3Q4S3_SPIER	A0A7M3Q4S3	SERJ2_LOCUS5024	Hypothetical protein	115	104.5	137	54.4	49.8	43	118.833	49.0667	118.833	49.0667	0.412903	0.002331	-1
A0A7M3PW79_SPIER	A0A7M3PW79	SERJ2_LOCUS1700	Hypothetical protein	1182.3	1148.3	1074.7	375.2	372.8	343.4	1135.1	363.8	1135.1	363.8	0.3205	2.1e-05	-1	GO:0030286,dynein complex		GO:0007017,microtubule-based process
A0A7M3Q187_SPIER	A0A7M3Q187	SERJ2_LOCUS3769	Hypothetical protein	44924.8	46130.4	44431.4	12132.6	11838.4	10792.2	45162.2	11587.7	45162.2	11587.7	0.25658	1e-06	-1
A0A7M3Q3D3_SPIER	A0A7M3Q3D3	SERJ2_LOCUS4538	Tubulin alpha chain	1428.4	1421.9	1495.9	413.6	432.9	411.4	1448.73	419.3	1448.73	419.3	0.289425	2e-06	-1	GO:0005874,microtubule	GO:0005525,GTP binding;GO:0003924,GTPase activity;GO:0005200,structural constituent of cytoskeleton	GO:0007017,microtubule-based process	smm:Smp_090120.1,path:smm04145,Phagosome
A0A7M3Q2Q1_SPIER	A0A7M3Q2Q1	SERJ2_LOCUS3533	Hypothetical protein	6274.8	6010.5	5863.6	2064	1995.6	1869.7	6049.63	1976.43	6049.63	1976.43	0.326703	7e-06	-1	GO:0030286,dynein complex	GO:0005509,calcium ion binding	GO:0007017,microtubule-based process
A0A7M3RIC4_SPIER	A0A7M3RIC4	SERJ2_LOCUS21654	Hypothetical protein	800.5	748.4	691.4	273.8	264.9	256	746.767	264.9	746.767	264.9	0.354729	0.000112	-1
A0A7M3QMA0_SPIER	A0A7M3QMA0	SERJ2_LOCUS9307	Hypothetical protein	53	50.4	45.7	23.5	30.5	31.1	49.7	28.3667	49.7	28.3667	0.570758	0.002763	-1			GO:0006805,xenobiotic metabolic process
A0A7M3QID1_SPIER	A0A7M3QID1	SERJ2_LOCUS9647	Hypothetical protein	142.3	136.1	117.1	60.1	56.3	53.7	131.833	56.7	131.833	56.7	0.430088	0.000651	-1
A0A7M3Q4J8_SPIER	A0A7M3Q4J8	SERJ2_LOCUS4172	Hypothetical protein	1299	1296.6	1312.2	434.1	423.2	384.4	1302.6	413.9	1302.6	413.9	0.317749	1e-06	-1		GO:0005525,GTP binding;GO:0003924,GTPase activity
A0A7M3Q3D5_SPIER	A0A7M3Q3D5	SERJ2_LOCUS3767	Hypothetical protein	829.6	820.4	770.6	275.1	274.4	269.8	806.867	273.1	806.867	273.1	0.33847	8e-06	-1
A0A7M3RAR9_SPIER	A0A7M3RAR9	SERJ2_LOCUS19688	Hypothetical protein	107.6	99.7	84.7	64.8	70	55.7	97.3333	63.5	97.3333	63.5	0.652397	0.012874	-1
A0A7M3RDA7_SPIER	A0A7M3RDA7	SERJ2_LOCUS20600	Hypothetical protein	2013.9	1972	1857.2	677.6	670.9	663.9	1947.7	670.8	1947.7	670.8	0.344406	1.1e-05	-1
A0A7M3Q5L2_SPIER	A0A7M3Q5L2	SERJ2_LOCUS5328	Dynein light chain roadblock	165.6	143.1	149.4	77.8	78.8	64.9	152.7	73.8333	152.7	73.8333	0.483519	0.000611	-1	GO:0005737,cytoplasm;GO:0005868,cytoplasmic dynein complex;GO:0005874,microtubule	GO:0045505,dynein intermediate chain binding	GO:0007018,microtubule-based movement
A0A7M3R4F8_SPIER	A0A7M3R4F8	SERJ2_LOCUS17049	Hypothetical protein	60.4	56.6	64.7	27	33.5	30.4	60.5667	30.3	60.5667	30.3	0.500275	0.000543	-1
A0A7M3QMG0_SPIER	A0A7M3QMG0	SERJ2_LOCUS10426	Hypothetical protein	106.7	100.9	95.9	66.4	57.4	55	101.167	59.6	101.167	59.6	0.589127	0.000878	-1
A0A7M3QJ85_SPIER	A0A7M3QJ85	SERJ2_LOCUS9262	Intraflagellar transport protein 122 homolog	64.6	74.9	67.6	29.8	28.5	27.2	69.0333	28.5	69.0333	28.5	0.412844	0.00021	-1	GO:0005929,cilium		GO:0060271,cilium assembly
A0A7M3Q8F5_SPIER	A0A7M3Q8F5	SERJ2_LOCUS6251	Hypothetical protein	42.5	41	39	22.9	22.3	24.8	40.8333	23.3333	40.8333	23.3333	0.571429	0.000157	-1	GO:0016021,integral component of membrane;GO:0005886,plasma membrane	GO:0005267,potassium channel activity
A0A7M3RBN5_SPIER	A0A7M3RBN5	SERJ2_LOCUS20021	Glutamine-dependent NAD(+) synthetase	279.8	284.3	289.3	98.4	96.8	83.6	284.467	92.9333	284.467	92.9333	0.326693	4e-06	-1	GO:0005737,cytoplasm	GO:0005524,ATP binding;GO:0004359,glutaminase activity;GO:0003952,NAD+ synthase (glutamine-hydrolyzing) activity	GO:0009435,NAD biosynthetic process
A0A7M3RU96_SPIER	A0A7M3RU96	SERJ2_LOCUS23574	Hypothetical protein	549.9	514.7	485.1	207	218.8	198.8	516.567	208.2	516.567	208.2	0.403046	9.6e-05	-1
A0A7M3Q3I4_SPIER	A0A7M3Q3I4	SERJ2_LOCUS2828	Adenylosuccinate synthetase	31911.1	32562.6	31544	9901.4	9352.7	8866.4	32005.9	9373.5	32005.9	9373.5	0.292868	1e-06	-1	GO:0005737,cytoplasm	GO:0004019,adenylosuccinate synthase activity;GO:0005525,GTP binding;GO:0000287,magnesium ion binding	GO:0044208,'de novo' AMP biosynthetic process
A0A7M3Q2B4_SPIER	A0A7M3Q2B4	SERJ2_LOCUS3946	Hypothetical protein	124.6	113.6	107.4	78.1	76.4	68.5	115.2	74.3333	115.2	74.3333	0.645255	0.002187	-1	GO:0016021,integral component of membrane	GO:0022857,transmembrane transporter activity	GO:0006865,amino acid transport
A0A7M3RGI7_SPIER	A0A7M3RGI7	SERJ2_LOCUS21722	Hypothetical protein	3173.1	3182.3	2995.6	954	889.1	888.5	3117	910.533	3117	910.533	0.292118	4e-06	-1
A0A7M3R0M3_SPIER	A0A7M3R0M3	SERJ2_LOCUS16004	Hypothetical protein	171.9	151.4	164	73.8	77.1	77	162.433	75.9667	162.433	75.9667	0.467679	0.000141	-1
A0A7M3R6P1_SPIER	A0A7M3R6P1	SERJ2_LOCUS17720	Hypothetical protein	199.4	194.1	170.6	58.1	59.3	44.6	188.033	54	188.033	54	0.287183	0.000181	-1	GO:0016021,integral component of membrane
A0A7M3R8W2_SPIER	A0A7M3R8W2	SERJ2_LOCUS18979	Hypothetical protein	116.7	137.7	118.3	37.6	41.8	35.5	124.233	38.3	124.233	38.3	0.308291	0.000253	-1
A0A7M3R7P0_SPIER	A0A7M3R7P0	SERJ2_LOCUS18310	Hypothetical protein	45.7	45.5	45.6	29.2	21.2	21.7	45.6	24.0333	45.6	24.0333	0.527047	0.001133	-1		GO:0030246,carbohydrate binding;GO:0004553,hydrolase activity, hydrolyzing O-glycosyl compounds	GO:0005975,carbohydrate metabolic process	smm:Smp_018760,path:smm00510,N-Glycan biosynthesis;smm:Smp_018760,path:smm04141,Protein processing in endoplasmic reticulum
A0A7M3QBW6_SPIER	A0A7M3QBW6	SERJ2_LOCUS5738	Hypothetical protein	1345.3	1431.8	1252.2	404	410.1	355.1	1343.1	389.733	1343.1	389.733	0.290174	6.4e-05	-1	GO:0016021,integral component of membrane
A0A7M3R9U9_SPIER	A0A7M3R9U9	SERJ2_LOCUS19315	Hypothetical protein	17278	16838.9	16882	5242.4	5027.9	4595.3	16999.6	4955.2	16999.6	4955.2	0.291489	1e-06	-1		GO:0005509,calcium ion binding
A0A7M3QQV2_SPIER	A0A7M3QQV2	SERJ2_LOCUS12513	Hypothetical protein	890	863.9	823.9	286.4	277.4	260.4	859.267	274.733	859.267	274.733	0.31973	9e-06	-1		GO:0004252,serine-type endopeptidase activity
A0A7M3QFY9_SPIER	A0A7M3QFY9	SERJ2_LOCUS8088	Dynein light chain	316.2	297.6	299.5	125.3	125.2	133	304.433	127.833	304.433	127.833	0.419906	1.1e-05	-1	GO:0005737,cytoplasm;GO:0030286,dynein complex;GO:0005874,microtubule		GO:0007017,microtubule-based process
A0A7M3QLG7_SPIER	A0A7M3QLG7	SERJ2_LOCUS10917	Hypothetical protein	122	92.3	112.6	59	61	52.9	108.967	57.6333	108.967	57.6333	0.528908	0.004855	-1
A0A7M3Q3P8_SPIER	A0A7M3Q3P8	SERJ2_LOCUS4622	Hypothetical protein	10550.8	10517.7	10316.4	3414.6	3383.3	3235	10461.6	3344.3	10461.6	3344.3	0.319673	0	-1		GO:0005509,calcium ion binding	GO:0019722,calcium-mediated signaling
A0A7M3PYY6_SPIER	A0A7M3PYY6	SERJ2_LOCUS2920	Hypothetical protein	1336.9	1252.2	1225.3	476.7	417.7	373	1271.47	422.467	1271.47	422.467	0.332267	4.7e-05	-1
A0A7M3RAL2_SPIER	A0A7M3RAL2	SERJ2_LOCUS19627	Hypothetical protein	1091.2	1092.8	1040.9	546.9	510.3	457	1074.97	504.733	1074.97	504.733	0.469534	5.3e-05	-1	GO:0016021,integral component of membrane	GO:0022857,transmembrane transporter activity
A0A7M3RP14_SPIER	A0A7M3RP14	SERJ2_LOCUS23529	Hypothetical protein	11583.4	11703.9	11168.4	3192.5	3010.5	2709.6	11485.2	2970.87	11485.2	2970.87	0.258668	2e-06	-1
A0A7M3QGS9_SPIER	A0A7M3QGS9	SERJ2_LOCUS8445	Hypothetical protein	236.9	276.9	234.3	107.1	82.8	79.3	249.367	89.7333	249.367	89.7333	0.359845	0.000613	-1	GO:0005576,extracellular region
A0A7M3R745_SPIER	A0A7M3R745	SERJ2_LOCUS18348	Hypothetical protein	56.5	59.4	52.4	18	16.8	12.8	56.1	15.8667	56.1	15.8667	0.282828	9.7e-05	-1
A0A7M3RAJ5_SPIER	A0A7M3RAJ5	SERJ2_LOCUS19053	Hypothetical protein	959.8	925.4	921.4	453.7	434	413.3	935.533	433.667	935.533	433.667	0.46355	8e-06	-1	GO:0016021,integral component of membrane			smm:Smp_174580,path:smm04141,Protein processing in endoplasmic reticulum
A0A7M3QMJ3_SPIER	A0A7M3QMJ3	SERJ2_LOCUS9388	Hypothetical protein	16404.7	16199.4	15388.1	4903.3	4765.9	4399.4	15997.4	4689.53	15997.4	4689.53	0.293143	5e-06	-1
A0A7M3Q6B4_SPIER	A0A7M3Q6B4	SERJ2_LOCUS3768	Hypothetical protein	9416.9	10017.3	9686.5	2217.6	2090.4	1782.3	9706.9	2030.1	9706.9	2030.1	0.20914	4e-06	-1
A0A7M3RCX3_SPIER	A0A7M3RCX3	SERJ2_LOCUS19299	Hypothetical protein	8991.6	8977.2	9050.9	3387.5	3306.1	3080.7	9006.57	3258.1	9006.57	3258.1	0.361747	0	-1	GO:0016020,membrane	GO:0030246,carbohydrate binding;GO:0004553,hydrolase activity, hydrolyzing O-glycosyl compounds	GO:0005975,carbohydrate metabolic process
A0A7M3Q355_SPIER	A0A7M3Q355	SERJ2_LOCUS4210	NEDD8-activating enzyme E1 catalytic subunit	41.6	39.7	50.7	23	22.1	17.9	44	21	44	21	0.477273	0.003549	-1		GO:0005524,ATP binding;GO:0019781,NEDD8 activating enzyme activity	GO:0045116,protein neddylation	smm:Smp_211070,path:smm04120,Ubiquitin mediated proteolysis
A0A7M3Q3X6_SPIER	A0A7M3Q3X6	SERJ2_LOCUS4747	Hypothetical protein	4699.2	4844.2	4216.9	1815.6	1763.7	1678	4586.77	1752.43	4586.77	1752.43	0.382063	0.000127	-1	GO:0016020,membrane	GO:0005525,GTP binding;GO:0003924,GTPase activity	GO:0007165,signal transduction
A0A7M3QI42_SPIER	A0A7M3QI42	SERJ2_LOCUS9633	Hypothetical protein	1017	1002.7	916.9	348.7	366.4	357	978.867	357.367	978.867	357.367	0.365082	4e-05	-1
A0A7M3R222_SPIER	A0A7M3R222	SERJ2_LOCUS16521	Triosephosphate isomerase	1112	1140.2	1130.6	462.7	465	458.5	1127.6	462.067	1127.6	462.067	0.409779	0	-1		GO:0042802,identical protein binding;GO:0004807,triose-phosphate isomerase activity	GO:0006094,gluconeogenesis;GO:0006096,glycolytic process	smm:Smp_003990,path:smm00010,Glycolysis / Gluconeogenesis;smm:Smp_003990,path:smm00051,Fructose and mannose metabolism;smm:Smp_003990,path:smm00562,Inositol phosphate metabolism
A0A7M3RGS7_SPIER	A0A7M3RGS7	SERJ2_LOCUS21813	Hypothetical protein	1249	1281.5	1161	523.3	549.4	542.1	1230.5	538.267	1230.5	538.267	0.437437	4.7e-05	-1	GO:0015630,microtubule cytoskeleton;GO:0031514,motile cilium		GO:0060271,cilium assembly;GO:0060294,cilium movement involved in cell motility
A0A7M3PYX4_SPIER	A0A7M3PYX4	SERJ2_LOCUS2927	Hypothetical protein	3592.2	3539	3590	1336.8	1237.2	1137.9	3573.73	1237.3	3573.73	1237.3	0.346221	3e-06	-1
A0A7M3QQH5_SPIER	A0A7M3QQH5	SERJ2_LOCUS12383	Defective in cullin neddylation protein	157.5	140	146.9	90.4	74.8	80.2	148.133	81.8	148.133	81.8	0.552205	0.000634	-1
A0A7M3QAG7_SPIER	A0A7M3QAG7	SERJ2_LOCUS7101	Hypothetical protein	391.4	377.3	348.7	193.5	181.4	184	372.467	186.3	372.467	186.3	0.500179	0.000142	-1	GO:0110165,cellular anatomical entity	GO:0016791,phosphatase activity	GO:0046856,phosphatidylinositol dephosphorylation	smm:Smp_050830,path:smm00562,Inositol phosphate metabolism;smm:Smp_050830,path:smm04070,Phosphatidylinositol signaling system
A0A7M3RK62_SPIER	A0A7M3RK62	SERJ2_LOCUS23104	Carbonyl reductase (NADPH)	584.2	613.1	541.7	241.9	229.9	231.8	579.667	234.533	579.667	234.533	0.4046	8.1e-05	-1		GO:0016491,oxidoreductase activity
A0A7M3QBE8_SPIER	A0A7M3QBE8	SERJ2_LOCUS7438	Hypothetical protein	129.3	110.1	112.7	59.8	55.6	66.7	117.367	60.7	117.367	60.7	0.517183	0.001152	-1		GO:0003779,actin binding	GO:0007010,cytoskeleton organization
A0A7M3Q0P1_SPIER	A0A7M3Q0P1	SERJ2_LOCUS2674	Hypothetical protein	217.3	222	221.6	103.8	103	95.2	220.3	100.667	220.3	100.667	0.456953	3e-06	-1
A0A7M3RIJ5_SPIER	A0A7M3RIJ5	SERJ2_LOCUS21333	Hypothetical protein	159.9	146.7	147.2	101.9	102.6	103.5	151.267	102.667	151.267	102.667	0.678713	0.000363	0	GO:0005737,cytoplasm		GO:0015031,protein transport
A0A7M3REZ3_SPIER	A0A7M3REZ3	SERJ2_LOCUS21050	Hypothetical protein	21492.6	21343	20602.9	5966.4	5673.8	5224	21146.2	5621.4	21146.2	5621.4	0.265835	2e-06	-1
A0A7M3R0U1_SPIER	A0A7M3R0U1	SERJ2_LOCUS15201	Hypothetical protein	126	118	126.7	65.8	67.7	56.7	123.567	63.4	123.567	63.4	0.513083	0.000165	-1
A0A7M3RP21_SPIER	A0A7M3RP21	SERJ2_LOCUS23250	Hypothetical protein	49.2	51.8	46.8	32.4	30.3	24.5	49.2667	29.0667	49.2667	29.0667	0.589986	0.001876	-1	GO:0016021,integral component of membrane	GO:0022857,transmembrane transporter activity
A0A7M3R1X9_SPIER	A0A7M3R1X9	SERJ2_LOCUS16159	Hypothetical protein	15450	15157.3	15033	5936.3	5558.5	5239.5	15213.4	5578.1	15213.4	5578.1	0.366656	2e-06	-1		GO:0005509,calcium ion binding;GO:0004198,calcium-dependent cysteine-type endopeptidase activity
A0A7M3Q918_SPIER	A0A7M3Q918	SERJ2_LOCUS5583	Hypothetical protein	3033.5	3115.9	3081.4	1091.4	1041.8	981.8	3076.93	1038.33	3076.93	1038.33	0.337457	1e-06	-1
A0A7M3RPH5_SPIER	A0A7M3RPH5	SERJ2_LOCUS24696	Glutathione transferase	246.9	249.1	237.6	92.5	75	70.3	244.533	79.2667	244.533	79.2667	0.324155	2.7e-05	-1		GO:0004364,glutathione transferase activity	GO:0006749,glutathione metabolic process	smm:Smp_152710.1,path:smm00480,Glutathione metabolism;smm:Smp_152710.1,path:smm00790,Folate biosynthesis
A0A7M3PVY2_SPIER	A0A7M3PVY2	SERJ2_LOCUS1108	Hypothetical protein	479.4	467.5	469.5	217	188.7	174.2	472.133	193.3	472.133	193.3	0.409418	2.9e-05	-1
A0A7M3QP39_SPIER	A0A7M3QP39	SERJ2_LOCUS11876	Anoctamin	34.3	27.8	25.3	29.6	24.5	22.9	29.1333	25.6667	29.1333	25.6667	0.881007	0.36022	0	GO:0016021,integral component of membrane
A0A7M3PW72_SPIER	A0A7M3PW72	SERJ2_LOCUS1957	Protein KTI12 homolog	39	42.4	57.5	18.4	14.6	15.4	46.3	16.1333	46.3	16.1333	0.348452	0.006518	-1		GO:0005524,ATP binding	GO:0006357,regulation of transcription by RNA polymerase II;GO:0002098,tRNA wobble uridine modification
A0A7M3Q9A7_SPIER	A0A7M3Q9A7	SERJ2_LOCUS6433	Hypothetical protein	445.2	406.3	404.6	183.5	174	173.3	418.7	176.933	418.7	176.933	0.422578	6e-05	-1
A0A7M3PV95_SPIER	A0A7M3PV95	SERJ2_LOCUS781	Hypothetical protein	550.7	596.8	528.6	204.8	188	179.6	558.7	190.8	558.7	190.8	0.341507	6.7e-05	-1
A0A7M3PYJ8_SPIER	A0A7M3PYJ8	SERJ2_LOCUS2791	Hypothetical protein	894.4	927.7	873.6	425.5	400	406.7	898.567	410.733	898.567	410.733	0.457098	1e-05	-1		GO:0020037,heme binding;GO:0004601,peroxidase activity
A0A7M3R8E3_SPIER	A0A7M3R8E3	SERJ2_LOCUS18804	Hypothetical protein	875.6	919	915.5	325.2	286.3	288.5	903.367	300	903.367	300	0.332091	6e-06	-1
A0A7M3RTM9_SPIER	A0A7M3RTM9	SERJ2_LOCUS25308	Beta-galactosidase	162.5	167.7	165.3	58.4	65.9	74	165.167	66.1	165.167	66.1	0.400202	3.1e-05	-1		GO:0004565,beta-galactosidase activity	GO:0005975,carbohydrate metabolic process
A0A7M3R5V2_SPIER	A0A7M3R5V2	SERJ2_LOCUS17900	Hypothetical protein	2650.1	2646	2462.3	1013.1	959	943.8	2586.13	971.967	2586.13	971.967	0.375838	1.6e-05	-1
A0A7M3QD61_SPIER	A0A7M3QD61	SERJ2_LOCUS7777	Hypothetical protein	83.3	85.4	82.4	65.7	44.9	40.6	83.7	50.4	83.7	50.4	0.602151	0.012963	-1		GO:0016788,hydrolase activity, acting on ester bonds;GO:0050313,sulfur dioxygenase activity	GO:0006749,glutathione metabolic process
A0A7M3RDK6_SPIER	A0A7M3RDK6	SERJ2_LOCUS19550	Hypothetical protein	431.9	465.1	446.1	155.5	152.9	146.1	447.7	151.5	447.7	151.5	0.338396	8e-06	-1
A0A7M3QW10_SPIER	A0A7M3QW10	SERJ2_LOCUS14149	Hypothetical protein	118.5	114	97.3	82.8	87.5	72.3	109.933	80.8667	109.933	80.8667	0.735597	0.020869	0
A0A7M3QHM3_SPIER	A0A7M3QHM3	SERJ2_LOCUS9513	Hypothetical protein	16052.4	16035.9	15550.3	6243.6	5954.7	5663.3	15879.5	5953.87	15879.5	5953.87	0.37494	2e-06	-1		GO:0008234,cysteine-type peptidase activity
A0A7M3RPL9_SPIER	A0A7M3RPL9	SERJ2_LOCUS24749	Hypothetical protein	2316	2278.5	2180.8	867.4	860.1	803.1	2258.43	843.533	2258.43	843.533	0.373504	6e-06	-1		GO:0005524,ATP binding;GO:0004674,protein serine/threonine kinase activity
A0A7M3RDP7_SPIER	A0A7M3RDP7	SERJ2_LOCUS20752	Hypothetical protein	22102.7	21622.7	21141.5	5118.7	4861.2	4181.5	21622.3	4720.47	21622.3	4720.47	0.218315	2e-06	-1		GO:0005509,calcium ion binding
A0A7M3QXG8_SPIER	A0A7M3QXG8	SERJ2_LOCUS14626	Hypothetical protein	83.5	67	82.2	59.4	56.7	55.7	77.5667	57.2667	77.5667	57.2667	0.73829	0.019915	0			GO:0009966,regulation of signal transduction
A0A7M3QEN2_SPIER	A0A7M3QEN2	SERJ2_LOCUS11593	Hypothetical protein	1204.1	1195.2	1183.5	563.8	552.8	522.1	1194.27	546.233	1194.27	546.233	0.45738	1e-06	-1		GO:0004602,glutathione peroxidase activity	GO:0006979,response to oxidative stress	smm:Smp_058690,path:smm00480,Glutathione metabolism
A0A7M3QWP1_SPIER	A0A7M3QWP1	SERJ2_LOCUS14629	Hypothetical protein	760.7	793.5	843.6	225.1	233	181.8	799.267	213.3	799.267	213.3	0.26687	3.5e-05	-1
A0A7M3QIP4_SPIER	A0A7M3QIP4	SERJ2_LOCUS8102	Cytoplasmic dynein 2 heavy chain 1	101.4	98.2	99.8	64.7	68.2	59.5	99.8	64.1333	99.8	64.1333	0.642619	0.000187	-1	GO:0005929,cilium;GO:0005737,cytoplasm;GO:0030286,dynein complex;GO:0005874,microtubule;GO:0005886,plasma membrane	GO:0005524,ATP binding;GO:0045505,dynein intermediate chain binding;GO:0051959,dynein light intermediate chain binding;GO:0008569,minus-end-directed microtubule motor activity	GO:0007018,microtubule-based movement
A0A7M3Q9C1_SPIER	A0A7M3Q9C1	SERJ2_LOCUS5791	Hypothetical protein	141	137.2	138.1	70.5	74.4	63.9	138.767	69.6	138.767	69.6	0.501561	3e-05	-1	GO:0016021,integral component of membrane		GO:0010960,magnesium ion homeostasis
A0A7M3QNL3_SPIER	A0A7M3QNL3	SERJ2_LOCUS10830	Hypothetical protein	432.6	439.9	404.1	167.1	165.6	155.9	425.533	162.867	425.533	162.867	0.382735	2.2e-05	-1
A0A7M3Q7Q5_SPIER	A0A7M3Q7Q5	SERJ2_LOCUS5109	Dynactin subunit 6	98.3	95	106.2	70.3	53.9	55.4	99.8333	59.8667	99.8333	59.8667	0.599666	0.002981	-1	GO:0005737,cytoplasm;GO:0005869,dynactin complex
A0A7M3RXM5_SPIER	A0A7M3RXM5	SERJ2_LOCUS24703	Hypothetical protein	2101.7	2076.8	2032.4	803.5	829.5	768.5	2070.3	800.5	2070.3	800.5	0.386659	1e-06	-1		GO:0004022,alcohol dehydrogenase (NAD+) activity;GO:0106322,S-(hydroxymethyl)glutathione dehydrogenase NAD activity;GO:0106321,S-(hydroxymethyl)glutathione dehydrogenase NADP activity;GO:0008270,zinc ion binding	GO:0006069,ethanol oxidation	smm:Smp_044440,path:smm00010,Glycolysis / Gluconeogenesis;smm:Smp_044440,path:smm00071,Fatty acid degradation;smm:Smp_044440,path:smm00350,Tyrosine metabolism;smm:Smp_044440,path:smm00830,Retinol metabolism;smm:Smp_044440,path:smm00980,Metabolism of xenobiotics by cytochrome P450;smm:Smp_044440,path:smm00982,Drug metabolism - cytochrome P450
A0A7M3RIW0_SPIER	A0A7M3RIW0	SERJ2_LOCUS21888	Hypothetical protein	1006.1	1023.3	1036.1	385.1	351.6	331.8	1021.83	356.167	1021.83	356.167	0.348557	3e-06	-1
A0A7M3QUT3_SPIER	A0A7M3QUT3	SERJ2_LOCUS13942	Hypothetical protein	647.1	633.3	677.3	297.5	263.6	234.8	652.567	265.3	652.567	265.3	0.406549	6.4e-05	-1
A0A7M3QQR0_SPIER	A0A7M3QQR0	SERJ2_LOCUS12472	Glutathione transferase	1016.3	1043.7	980.1	406.7	426.8	387.6	1013.37	407.033	1013.37	407.033	0.401664	1e-05	-1		GO:0004364,glutathione transferase activity	GO:0006749,glutathione metabolic process	smm:Smp_152710.1,path:smm00480,Glutathione metabolism;smm:Smp_152710.1,path:smm00790,Folate biosynthesis
A0A7M3S0Q5_SPIER	A0A7M3S0Q5	SERJ2_LOCUS27360	Dynein light chain	20560.1	20667.5	20921.5	7182	6913	6437.1	20716.4	6844.03	20716.4	6844.03	0.330368	1e-06	-1	GO:0005737,cytoplasm;GO:0030286,dynein complex;GO:0005874,microtubule		GO:0007017,microtubule-based process
A0A7M3QY51_SPIER	A0A7M3QY51	SERJ2_LOCUS14850	Hypothetical protein	222.6	223.1	226.1	100.4	104.1	89.7	223.933	98.0667	223.933	98.0667	0.437928	9e-06	-1
A0A7M3Q3D4_SPIER	A0A7M3Q3D4	SERJ2_LOCUS3551	Metalloendopeptidase	6218.8	6155.7	6010.7	2375.2	2237.5	2072.3	6128.4	2228.33	6128.4	2228.33	0.363608	3e-06	-1		GO:0004222,metalloendopeptidase activity;GO:0008270,zinc ion binding
A0A7M3QI08_SPIER	A0A7M3QI08	SERJ2_LOCUS9602	Ubiquitinyl hydrolase 1	179.4	182.4	199.6	67.8	60.5	56.8	187.133	61.7	187.133	61.7	0.329711	5.9e-05	-1		GO:0004843,thiol-dependent deubiquitinase	GO:0006511,ubiquitin-dependent protein catabolic process
A0A7M3QZR1_SPIER	A0A7M3QZR1	SERJ2_LOCUS15705	Thioredoxin domain-containing protein 17	2227.2	2218.6	2209.8	799.2	780.5	748.4	2218.53	776.033	2218.53	776.033	0.349796	0	-1		GO:0004601,peroxidase activity
A0A7M3QDD5_SPIER	A0A7M3QDD5	SERJ2_LOCUS7965	Hypothetical protein	63.3	58.7	49.3	46	45.8	48.8	57.1	46.8667	57.1	46.8667	0.820782	0.072921	0	GO:0016021,integral component of membrane	GO:0005524,ATP binding;GO:0016787,hydrolase activity		smm:Smp_042020.1,path:smm00230,Purine metabolism;smm:Smp_042020.1,path:smm00240,Pyrimidine metabolism
A0A7M3R7J0_SPIER	A0A7M3R7J0	SERJ2_LOCUS17471	Hypothetical protein	3098.7	3196.5	3095.8	1128.3	1169	1062.7	3130.33	1120	3130.33	1120	0.357789	2e-06	-1
A0A7M3PZG8_SPIER	A0A7M3PZG8	SERJ2_LOCUS2936	Hypothetical protein	57.7	45.7	53.6	42.3	43.6	42	52.3333	42.6333	52.3333	42.6333	0.81465	0.052546	0	GO:0016020,membrane		GO:0006914,autophagy	smm:Smp_073790,path:smm04068,FoxO signaling pathway;smm:Smp_073790,path:smm04140,Autophagy - animal;smm:Smp_073790,path:smm04136,Autophagy - other;smm:Smp_073790,path:smm04137,Mitophagy - animal
A0A7M3RBX8_SPIER	A0A7M3RBX8	SERJ2_LOCUS11827	Dynein light chain	1379.9	1361.1	1353.9	583.8	556.3	575	1364.97	571.7	1364.97	571.7	0.418838	0	-1	GO:0005737,cytoplasm;GO:0030286,dynein complex;GO:0005874,microtubule		GO:0007017,microtubule-based process
A0A7M3PYI5_SPIER	A0A7M3PYI5	SERJ2_LOCUS2594	Hypothetical protein	143.1	143.8	134.2	111.4	88.4	87.1	140.367	95.6333	140.367	95.6333	0.681311	0.006179	0	GO:0016021,integral component of membrane
A0A7M3Q6X1_SPIER	A0A7M3Q6X1	SERJ2_LOCUS5752	Hypothetical protein	459.8	399.4	435.3	212.9	209.4	204.4	431.5	208.9	431.5	208.9	0.484125	0.000231	-1		GO:0004198,calcium-dependent cysteine-type endopeptidase activity
A0A7M3QZ56_SPIER	A0A7M3QZ56	SERJ2_LOCUS15491	Hypothetical protein	2328.4	2275.2	2184.8	969.3	972.9	960.4	2262.8	967.533	2262.8	967.533	0.427582	7e-06	-1		GO:0003844,1,4-alpha-glucan branching enzyme activity;GO:0102752,1,4-alpha-glucan branching enzyme activity (using a glucosylated glycogenin as primer for glycogen synthesis);GO:0043169,cation binding	GO:0005978,glycogen biosynthetic process
A0A7M3R0N8_SPIER	A0A7M3R0N8	SERJ2_LOCUS15150	Hypothetical protein	46.6	48	56.3	26.7	25.1	29.4	50.3	27.0667	50.3	27.0667	0.538105	0.002089	-1		GO:0016787,hydrolase activity;GO:0046872,metal ion binding
A0A7M3R5A3_SPIER	A0A7M3R5A3	SERJ2_LOCUS16685	Hypothetical protein	34.8	42.9	46.6	14.7	17.3	16.9	41.4333	16.3	41.4333	16.3	0.393403	0.002161	-1	GO:0005737,cytoplasm	GO:0120013,lipid transfer activity
A0A7M3QXI1_SPIER	A0A7M3QXI1	SERJ2_LOCUS14814	Vacuolar protein sorting-associated protein 28 homolog	372.8	374.5	333.3	154.9	167.1	152.7	360.2	158.233	360.2	158.233	0.439293	0.000141	-1	GO:0000813,ESCRT I complex		GO:0032509,endosome transport via multivesicular body sorting pathway;GO:0015031,protein transport
A0A7M3QKK1_SPIER	A0A7M3QKK1	SERJ2_LOCUS9736	Hypothetical protein	159.8	171.3	176.9	88.9	95.9	104.5	169.333	96.4333	169.333	96.4333	0.569488	0.000419	-1		GO:0005509,calcium ion binding
A0A7M3R2C5_SPIER	A0A7M3R2C5	SERJ2_LOCUS16309	Hypothetical protein	602.1	610.8	585.7	286.9	276.1	262.8	599.533	275.267	599.533	275.267	0.459135	6e-06	-1		GO:0046872,metal ion binding
A0A7M3QF31_SPIER	A0A7M3QF31	SERJ2_LOCUS8696	Arginyl-tRNA synthetase	2798.4	2757.7	2640.7	1191.9	1149.3	1128.9	2732.27	1156.7	2732.27	1156.7	0.423348	6e-06	-1		GO:0004814,arginine-tRNA ligase activity;GO:0005524,ATP binding	GO:0006420,arginyl-tRNA aminoacylation
A0A7M3R2I5_SPIER	A0A7M3R2I5	SERJ2_LOCUS14395	Hypothetical protein	516.7	432.7	455.6	246.7	278.2	261.2	468.333	262.033	468.333	262.033	0.559502	0.001505	-1	GO:0005634,nucleus	GO:0003676,nucleic acid binding	GO:0000184,nuclear-transcribed mRNA catabolic process, nonsense-mediated decay
A0A7M3VJS5_SPIER	A0A7M3VJS5	SERJ2_LOCUS27766	Hypothetical protein	56.9	57.3	55	40.6	34.7	40.7	56.4	38.6667	56.4	38.6667	0.685579	0.00109	0
A0A7M3RHZ9_SPIER	A0A7M3RHZ9	SERJ2_LOCUS21522	Hypothetical protein	50.5	45.1	42.6	35.5	42.4	37.3	46.0667	38.4	46.0667	38.4	0.833575	0.069612	0		GO:0016491,oxidoreductase activity
A0A7M3RPD7_SPIER	A0A7M3RPD7	SERJ2_LOCUS24656	Hypothetical protein	9202.8	9279.5	8745.6	2176.8	2065	1796.4	9075.97	2012.73	9075.97	2012.73	0.221765	4e-06	-1		GO:0008234,cysteine-type peptidase activity		smm:Smp_210500,path:smm04145,Phagosome;smm:Smp_210500,path:smm04142,Lysosome;smm:Smp_210500,path:smm04140,Autophagy - animal
A0A7M3R6Y4_SPIER	A0A7M3R6Y4	SERJ2_LOCUS15832	Hypothetical protein	2359.5	2460.9	2425.9	903.5	863	813.5	2415.43	860	2415.43	860	0.356044	2e-06	-1	GO:0016021,integral component of membrane;GO:0005886,plasma membrane	GO:0046983,protein dimerization activity
A0A7M3Q0G3_SPIER	A0A7M3Q0G3	SERJ2_LOCUS3482	Glutathione synthetase	190.4	180.4	176.9	110.7	108.6	104.9	182.567	108.067	182.567	108.067	0.59193	7e-05	-1		GO:0005524,ATP binding;GO:0043295,glutathione binding;GO:0004363,glutathione synthase activity;GO:0000287,magnesium ion binding
A0A7M3PYK7_SPIER	A0A7M3PYK7	SERJ2_LOCUS1180	Hypothetical protein	514.4	521	476.9	252.9	262.1	232	504.1	249	504.1	249	0.49395	9.9e-05	-1
A0A7M3R095_SPIER	A0A7M3R095	SERJ2_LOCUS15646	Hypothetical protein	35.7	35.2	35	28.4	20.3	25.5	35.3	24.7333	35.3	24.7333	0.700661	0.011313	0		GO:0005524,ATP binding;GO:0016887,ATP hydrolysis activity;GO:0051082,unfolded protein binding	GO:0006457,protein folding
A0A7M3PS15_SPIER	A0A7M3PS15	SERJ2_LOCUS374	Protein kinase C	95	86.7	89.9	44.2	49.1	51.3	90.5333	48.2	90.5333	48.2	0.532401	0.000189	-1	GO:0005886,plasma membrane	GO:0005524,ATP binding;GO:0004698,calcium-dependent protein kinase C activity	GO:0035556,intracellular signal transduction
A0A7M3RHK1_SPIER	A0A7M3RHK1	SERJ2_LOCUS21922	Hypothetical protein	407.4	423.2	393.7	254.9	214.6	200.5	408.1	223.333	408.1	223.333	0.547251	0.000552	-1
A0A7M3RC14_SPIER	A0A7M3RC14	SERJ2_LOCUS18973	Hypothetical protein	1527	1491.9	1485.9	672	673.8	669.9	1501.6	671.9	1501.6	671.9	0.447456	0	-1
A0A7M3QE44_SPIER	A0A7M3QE44	SERJ2_LOCUS8261	Hypothetical protein	305.9	303.3	289.3	163.8	156.2	151	299.5	157	299.5	157	0.524207	2.3e-05	-1	GO:0016021,integral component of membrane
A0A7M3PTR6_SPIER	A0A7M3PTR6	SERJ2_LOCUS1012	Hypothetical protein	135.2	127.2	114.9	92	85.5	86.9	125.767	88.1333	125.767	88.1333	0.700769	0.003777	0	GO:0016021,integral component of membrane
A0A7M3REA4_SPIER	A0A7M3REA4	SERJ2_LOCUS18333	Carboxylic ester hydrolase	916.1	942.9	912.8	347	345.8	298.6	923.933	330.467	923.933	330.467	0.357674	6e-06	-1	GO:0016021,integral component of membrane	GO:0004104,cholinesterase activity
A0A7M3PYA7_SPIER	A0A7M3PYA7	SERJ2_LOCUS2699	Hypothetical protein	347	309.1	313.8	214.8	211.7	212.1	323.3	212.867	323.3	212.867	0.658418	0.000766	-1		GO:0047631,ADP-ribose diphosphatase activity
A0A7M3R8P8_SPIER	A0A7M3R8P8	SERJ2_LOCUS16423	Hypothetical protein	421.1	428	395.9	163.7	174.1	161.5	415	166.433	415	166.433	0.401044	1.9e-05	-1	GO:0005868,cytoplasmic dynein complex		GO:0007018,microtubule-based movement
A0A7M3QT87_SPIER	A0A7M3QT87	SERJ2_LOCUS13344	Hypothetical protein	104.1	114.8	117.7	50.6	46.5	44.5	112.2	47.2	112.2	47.2	0.420677	0.000135	-1	GO:0005929,cilium;GO:0005829,cytosol;GO:0005765,lysosomal membrane;GO:0005815,microtubule organizing center;GO:0005634,nucleus;GO:0005819,spindle	GO:0005085,guanyl-nucleotide exchange factor activity
A0A7M3R5M1_SPIER	A0A7M3R5M1	SERJ2_LOCUS17807	Hypothetical protein	14103.1	13851	13558.3	4622.7	4423.7	4122.8	13837.5	4389.73	13837.5	4389.73	0.317235	2e-06	-1		GO:0051015,actin filament binding
A0A7M3QGB7_SPIER	A0A7M3QGB7	SERJ2_LOCUS9032	Dynein light intermediate chain	440.5	443.2	395.5	229.2	218.7	199.5	426.4	215.8	426.4	215.8	0.506098	0.000289	-1
A0A7M3Q3X1_SPIER	A0A7M3Q3X1	SERJ2_LOCUS2949	Hypothetical protein	568.9	492	510.6	277.4	268.7	246.2	523.833	264.1	523.833	264.1	0.504168	0.000482	-1
A0A7M3Q2Q6_SPIER	A0A7M3Q2Q6	SERJ2_LOCUS2576	Tetraspanin	606.1	610.5	568.9	277.4	291.8	270.2	595.167	279.8	595.167	279.8	0.47012	2.7e-05	-1	GO:0016021,integral component of membrane
A0A7M3QPL1_SPIER	A0A7M3QPL1	SERJ2_LOCUS12061	Hypothetical protein	1110.3	1143.9	1116.5	415	409.9	385	1123.57	403.3	1123.57	403.3	0.358946	1e-06	-1	GO:0005576,extracellular region
A0A7M3R0I4_SPIER	A0A7M3R0I4	SERJ2_LOCUS15971	Hypothetical protein	69.5	61.6	60.8	56.8	53.2	53.8	63.9667	54.6	63.9667	54.6	0.85357	0.03514	0		GO:0004725,protein tyrosine phosphatase activity
A0A7M3R4D4_SPIER	A0A7M3R4D4	SERJ2_LOCUS17373	V-type proton ATPase subunit	2554.4	2778	2489.4	897.1	857.6	848.9	2607.27	867.867	2607.27	867.867	0.332865	4e-05	-1	GO:0033179,proton-transporting V-type ATPase, V0 domain	GO:0015078,proton transmembrane transporter activity
A0A7M3QPL4_SPIER	A0A7M3QPL4	SERJ2_LOCUS12048	Hypothetical protein	30038.7	29148.9	28173.7	11664.2	11414.6	11029.8	29120.4	11369.5	29120.4	11369.5	0.390431	6e-06	-1
A0A7M3QZ87_SPIER	A0A7M3QZ87	SERJ2_LOCUS15409	ATP synthase-coupling factor 6, mitochondrial	112.7	99.5	90.5	75.6	71.5	71.5	100.9	72.8667	100.9	72.8667	0.722167	0.013117	0		GO:0003676,nucleic acid binding	GO:0015074,DNA integration
A0A7M3Q4M3_SPIER	A0A7M3Q4M3	SERJ2_LOCUS4766	N-acetylgalactosaminide beta-1,3-galactosyltransferase	116.5	113.6	110.9	73.5	65.9	66.6	113.667	68.6667	113.667	68.6667	0.604106	0.000103	-1	GO:0016021,integral component of membrane	GO:0016263,glycoprotein-N-acetylgalactosamine 3-beta-galactosyltransferase activity	GO:0016266,O-glycan processing
A0A7M3QB76_SPIER	A0A7M3QB76	SERJ2_LOCUS7070	Hypothetical protein	561.8	551.2	517.1	282.9	273.3	257	543.367	271.067	543.367	271.067	0.498865	6.1e-05	-1
A0A7M3QYV3_SPIER	A0A7M3QYV3	SERJ2_LOCUS15392	Hypothetical protein	266.9	265.2	283.3	99.5	96.7	80.7	271.8	92.3	271.8	92.3	0.339588	2.6e-05	-1				smm:Smp_194940,path:smm00590,Arachidonic acid metabolism
A0A7M3Q1A0_SPIER	A0A7M3Q1A0	SERJ2_LOCUS3763	Hypothetical protein	6952.8	6829.5	6340.9	2192.1	2050.5	1885.8	6707.73	2042.8	6707.73	2042.8	0.304544	2.3e-05	-1
A0A7M3Q948_SPIER	A0A7M3Q948	SERJ2_LOCUS6644	Hypothetical protein	660.9	610	613.7	307.3	299.3	278.6	628.2	295.067	628.2	295.067	0.469702	5.6e-05	-1	GO:0005737,cytoplasm;GO:0016021,integral component of membrane;GO:0043231,intracellular membrane-bounded organelle
A0A7M3PX21_SPIER	A0A7M3PX21	SERJ2_LOCUS2234	Hypothetical protein	24381.5	24030.5	23732.9	8695.3	8452.5	7936.2	24048.3	8361.33	24048.3	8361.33	0.347689	1e-06	-1	GO:0005634,nucleus	GO:0005524,ATP binding;GO:0003677,DNA binding;GO:0004386,helicase activity;GO:0016787,hydrolase activity	GO:0006310,DNA recombination;GO:0006303,double-strand break repair via nonhomologous end joining	smm:Smp_083780,path:smm03450,Non-homologous end-joining
A0A7M3PWG6_SPIER	A0A7M3PWG6	SERJ2_LOCUS2031	Hypothetical protein	493.3	461.8	463.8	240.7	215.4	202.9	472.967	219.667	472.967	219.667	0.464444	7.4e-05	-1
A0A7M3Q1U7_SPIER	A0A7M3Q1U7	SERJ2_LOCUS3732	Hypothetical protein	639.5	618.6	633.9	351.6	337.4	331.1	630.667	340.033	630.667	340.033	0.539165	5e-06	-1	GO:0016021,integral component of membrane;GO:0005743,mitochondrial inner membrane	GO:0009055,electron transfer activity;GO:0020037,heme binding;GO:0046872,metal ion binding		smm:Smp_005290,path:smm00190,Oxidative phosphorylation
A0A7M3Q658_SPIER	A0A7M3Q658	SERJ2_LOCUS3716	Hypothetical protein	1448.1	1427.3	1461.5	676.9	624.5	626.7	1445.63	642.7	1445.63	642.7	0.44458	2e-06	-1	GO:0016021,integral component of membrane;GO:0005802,trans-Golgi network	GO:0005524,ATP binding;GO:0140326,ATPase-coupled intramembrane lipid transporter activity;GO:0000287,magnesium ion binding	GO:0015914,phospholipid transport
A0A7M3QL98_SPIER	A0A7M3QL98	SERJ2_LOCUS10846	Hypothetical protein	550.2	562	540.1	301.6	288.4	271.5	550.767	287.167	550.767	287.167	0.521394	1.7e-05	-1		GO:0003723,RNA binding		smm:Smp_065580.1,path:smm03040,Spliceosome
A0A7M3RPA6_SPIER	A0A7M3RPA6	SERJ2_LOCUS24275	Hypothetical protein	170.1	176.2	157	105.1	100.4	85.5	167.767	97	167.767	97	0.578184	0.000984	-1
A0A7M3R2G7_SPIER	A0A7M3R2G7	SERJ2_LOCUS15808	Hypothetical protein	108.8	133.9	111.3	69.8	69.3	70.1	118	69.7333	118	69.7333	0.59096	0.00378	-1	GO:0005737,cytoplasm	GO:0046872,metal ion binding;GO:0061630,ubiquitin protein ligase activity	GO:0043161,proteasome-mediated ubiquitin-dependent protein catabolic process
A0A7M3QE60_SPIER	A0A7M3QE60	SERJ2_LOCUS7528	Hypothetical protein	6192.4	6167.4	5847.7	2625.7	2644.4	2487.4	6069.17	2585.83	6069.17	2585.83	0.426061	9e-06	-1
A0A7M3QAJ4_SPIER	A0A7M3QAJ4	SERJ2_LOCUS6112	Hypothetical protein	125	124.2	119.3	96.1	87.9	94.9	122.833	92.9667	122.833	92.9667	0.756852	0.000662	0		GO:0004352,glutamate dehydrogenase (NAD+) activity;GO:0004354,glutamate dehydrogenase (NADP+) activity;GO:0000166,nucleotide binding	GO:0006520,cellular amino acid metabolic process	smm:Smp_093820,path:smm00910,Nitrogen metabolism;smm:Smp_093820,path:smm00250,Alanine, aspartate and glutamate metabolism;smm:Smp_093820,path:smm00220,Arginine biosynthesis;smm:Smp_093820,path:smm00471,D-Glutamine and D-glutamate metabolism
A0A7M3Q093_SPIER	A0A7M3Q093	SERJ2_LOCUS3138	Serine/threonine-protein phosphatase	2122.7	2117.2	2029.8	910	927.9	894.3	2089.9	910.733	2089.9	910.733	0.435778	3e-06	-1		GO:0106306,protein serine phosphatase activity;GO:0106307,protein threonine phosphatase activity		smm:Smp_035580,path:smm03015,mRNA surveillance pathway
A0A7M3R3X2_SPIER	A0A7M3R3X2	SERJ2_LOCUS17114	RBR-type E3 ubiquitin transferase	434.5	421.6	418.4	240.3	227.9	212.2	424.833	226.8	424.833	226.8	0.533856	3.1e-05	-1		GO:0046872,metal ion binding;GO:0004842,ubiquitin-protein transferase activity
A0A7M3QM27_SPIER	A0A7M3QM27	SERJ2_LOCUS10979	Hypothetical protein	113.8	96.7	98.3	68.5	58.8	58.1	102.933	61.8	102.933	61.8	0.600389	0.003019	-1	GO:0016021,integral component of membrane	GO:0022857,transmembrane transporter activity
A0A7M3PRD9_SPIER	A0A7M3PRD9	SERJ2_LOCUS105	Hypothetical protein	127.5	135.5	119.3	91.3	99.8	88.2	127.433	93.1	127.433	93.1	0.730578	0.004136	0	GO:0016020,membrane	GO:0005507,copper ion binding;GO:0016641,oxidoreductase activity, acting on the CH-NH2 group of donors, oxygen as acceptor;GO:0005044,scavenger receptor activity
A0A7M3QXQ8_SPIER	A0A7M3QXQ8	SERJ2_LOCUS14985	Hypothetical protein	278.6	274.3	276.8	134.1	151.7	133.7	276.567	139.833	276.567	139.833	0.505604	2.3e-05	-1		GO:0008270,zinc ion binding
A0A7M3R0A3_SPIER	A0A7M3R0A3	SERJ2_LOCUS14941	Hypothetical protein	191.2	171.9	181.9	134.2	129.1	114.1	181.667	125.8	181.667	125.8	0.692477	0.00244	0
A0A7M3Q196_SPIER	A0A7M3Q196	SERJ2_LOCUS3776	Hypothetical protein	4087.1	4078.7	3766.6	1168.7	1160.7	1123.8	3977.47	1151.07	3977.47	1151.07	0.289397	1.2e-05	-1
A0A7M3VK69_SPIER	A0A7M3VK69	SERJ2_LOCUS27937	Hypothetical protein (Fragment)	693.8	701.3	647.9	224.7	242.8	261.5	681	243	681	243	0.356828	2.5e-05	-1	GO:0005576,extracellular region;GO:0005764,lysosome		GO:0006665,sphingolipid metabolic process	smm:Smp_000260,path:smm04142,Lysosome
A0A7M3PWE7_SPIER	A0A7M3PWE7	SERJ2_LOCUS2022	ADP-ribosyl cyclase/cyclic ADP-ribose hydrolase	22791.8	22962.7	23023.6	7850.3	7606.5	7261.1	22926	7572.63	22926	7572.63	0.330307	0	-1	GO:0016021,integral component of membrane;GO:0000220,vacuolar proton-transporting V-type ATPase, V0 domain	GO:0015078,proton transmembrane transporter activity
A0A7M3RYT2_SPIER	A0A7M3RYT2	SERJ2_LOCUS27190	Hypothetical protein	44.2	42.2	44.9	37.9	31.7	29.3	43.7667	32.9667	43.7667	32.9667	0.753237	0.015869	0
A0A7M3QJ27_SPIER	A0A7M3QJ27	SERJ2_LOCUS10001	Hypothetical protein	49.8	52.9	47.7	37.8	37.8	33.5	50.1333	36.3667	50.1333	36.3667	0.725399	0.002713	0	GO:0005634,nucleus	GO:0003723,RNA binding	GO:0031124,mRNA 3'-end processing	smm:Smp_079730,path:smm03015,mRNA surveillance pathway
A0A7M3Q184_SPIER	A0A7M3Q184	SERJ2_LOCUS3766	Hypothetical protein	1524.3	1490.2	1477.8	616	596.8	584.4	1497.43	599.067	1497.43	599.067	0.400062	1e-06	-1
A0A7M3RBH7_SPIER	A0A7M3RBH7	SERJ2_LOCUS19952	Hypothetical protein	33.8	32.9	31.9	27.3	24.9	26	32.8667	26.0667	32.8667	26.0667	0.793103	0.001539	0		GO:0030145,manganese ion binding;GO:0070006,metalloaminopeptidase activity
A0A7M3Q0Q7_SPIER	A0A7M3Q0Q7	SERJ2_LOCUS3580	Hypothetical protein	356.3	352.2	354	161.9	164.5	161.8	354.167	162.733	354.167	162.733	0.459482	0	-1	GO:0016021,integral component of membrane	GO:0016849,phosphorus-oxygen lyase activity	GO:0009190,cyclic nucleotide biosynthetic process;GO:0035556,intracellular signal transduction
A0A7M3RJK1_SPIER	A0A7M3RJK1	SERJ2_LOCUS22879	Triosephosphate isomerase	1426.6	1431.8	1374.1	613.9	613.8	599.1	1410.83	608.933	1410.83	608.933	0.431613	2e-06	-1		GO:0042802,identical protein binding;GO:0004807,triose-phosphate isomerase activity	GO:0006094,gluconeogenesis;GO:0006096,glycolytic process	smm:Smp_003990,path:smm00010,Glycolysis / Gluconeogenesis;smm:Smp_003990,path:smm00051,Fructose and mannose metabolism;smm:Smp_003990,path:smm00562,Inositol phosphate metabolism
A0A7M3QJ19_SPIER	A0A7M3QJ19	SERJ2_LOCUS10078	Hypothetical protein	188.3	172.2	183.6	120.9	108.9	108.8	181.367	112.867	181.367	112.867	0.622312	0.000392	-1		GO:0003779,actin binding;GO:0031267,small GTPase binding	GO:0030041,actin filament polymerization
A0A7M3S0C6_SPIER	A0A7M3S0C6	SERJ2_LOCUS26166	Hypothetical protein	2756.7	2785.4	2697.6	1346.4	1339.9	1256.5	2746.57	1314.27	2746.57	1314.27	0.478513	3e-06	-1
A0A7M3RUI2_SPIER	A0A7M3RUI2	SERJ2_LOCUS23665	Hypothetical protein	474.8	441.8	468	225.2	218	202.3	461.533	215.167	461.533	215.167	0.4662	3.5e-05	-1
A0A7M3RVU6_SPIER	A0A7M3RVU6	SERJ2_LOCUS24106	Hypothetical protein	768.2	815.4	696.5	402.1	409.7	417.5	760.033	409.767	760.033	409.767	0.539143	0.000551	-1	GO:0005764,lysosome	GO:0004197,cysteine-type endopeptidase activity
A0A7M3QF94_SPIER	A0A7M3QF94	SERJ2_LOCUS8668	Hypothetical protein	258.6	241.6	243.5	115	118.8	107.2	247.9	113.667	247.9	113.667	0.458518	3e-05	-1
A0A7M3QGD0_SPIER	A0A7M3QGD0	SERJ2_LOCUS9044	Thioredoxin	1690.5	1689.8	1620.4	860.3	830.3	844.5	1666.9	845.033	1666.9	845.033	0.506949	5e-06	-1		GO:0015035,protein-disulfide reductase activity	GO:0006662,glycerol ether metabolic process
A0A7M3Q2H0_SPIER	A0A7M3Q2H0	SERJ2_LOCUS3963	Hypothetical protein	452.2	278.8	277.5	369.1	387.4	367.6	336.167	374.7	336.167	374.7	1.11463	0.545204	0	GO:0030688,preribosome, small subunit precursor		GO:0006364,rRNA processing
A0A7M3R1T7_SPIER	A0A7M3R1T7	SERJ2_LOCUS16458	Hypothetical protein	586.2	557.6	573.1	271	261.4	257.4	572.3	263.267	572.3	263.267	0.460015	5e-06	-1
A0A7M3QTP1_SPIER	A0A7M3QTP1	SERJ2_LOCUS11359	Hypothetical protein	105	102.8	112.3	58.1	63.2	53.1	106.7	58.1333	106.7	58.1333	0.54483	0.000289	-1	GO:0016021,integral component of membrane
A0A7M3RIN5_SPIER	A0A7M3RIN5	SERJ2_LOCUS22483	Hypothetical protein	214.9	211.8	205.1	121.3	114.8	112.6	210.6	116.233	210.6	116.233	0.551915	1.7e-05	-1	GO:0016021,integral component of membrane		GO:0016192,vesicle-mediated transport	smm:Smp_047450,path:smm04130,SNARE interactions in vesicular transport
A0A7M3QSC9_SPIER	A0A7M3QSC9	SERJ2_LOCUS12116	Hypothetical protein	525.8	506.7	496.9	209.8	214.7	210	509.8	211.5	509.8	211.5	0.414869	4e-06	-1
A0A7M3RCE1_SPIER	A0A7M3RCE1	SERJ2_LOCUS17692	Hypothetical protein	780.9	789.4	792.6	364.6	375.2	334.5	787.633	358.1	787.633	358.1	0.454653	5e-06	-1	GO:0000139,Golgi membrane	GO:0016757,glycosyltransferase activity
A0A7M3RGD8_SPIER	A0A7M3RGD8	SERJ2_LOCUS21730	Hypothetical protein	1014.7	1012.5	956.8	465.2	467.4	448.4	994.667	460.333	994.667	460.333	0.462802	1.1e-05	-1
A0A7M3QZT8_SPIER	A0A7M3QZT8	SERJ2_LOCUS14848	Hypothetical protein	1368.8	1381.3	1358.3	636.2	629.7	590.2	1369.47	618.7	1369.47	618.7	0.451782	1e-06	-1
A0A7M3QIR7_SPIER	A0A7M3QIR7	SERJ2_LOCUS8122	Hypothetical protein	92.7	83.7	90	79.5	76.7	72.2	88.8	76.1333	88.8	76.1333	0.857357	0.02058	0	GO:0005634,nucleus
A0A7M3QMK9_SPIER	A0A7M3QMK9	SERJ2_LOCUS11301	Hypothetical protein	1872.1	1787.1	1751.5	929.5	944.6	925.4	1803.57	933.167	1803.57	933.167	0.517401	1.8e-05	-1		GO:0003779,actin binding
A0A7M3QX60_SPIER	A0A7M3QX60	SERJ2_LOCUS14786	Hypothetical protein	2717.4	2745.9	2899.2	1414.3	1386.1	1285.1	2787.5	1361.83	2787.5	1361.83	0.48855	3.2e-05	-1	GO:0005737,cytoplasm	GO:0042802,identical protein binding;GO:0004850,uridine phosphorylase activity	GO:0009166,nucleotide catabolic process;GO:0044206,UMP salvage;GO:0006218,uridine catabolic process	smm:Smp_082430,path:smm00240,Pyrimidine metabolism;smm:Smp_082430,path:smm00983,Drug metabolism - other enzymes
A0A7M3R8Q8_SPIER	A0A7M3R8Q8	SERJ2_LOCUS18958	Hypothetical protein	545.8	549	557.9	311.3	292.4	277.8	550.9	293.833	550.9	293.833	0.53337	1.6e-05	-1
A0A7M3RCL1_SPIER	A0A7M3RCL1	SERJ2_LOCUS19517	Amino acid transporter	447.4	452	425.5	213	213.7	190.8	441.633	205.833	441.633	205.833	0.466073	2.9e-05	-1	GO:0016021,integral component of membrane	GO:0015293,symporter activity
A0A7M3QRH8_SPIER	A0A7M3QRH8	SERJ2_LOCUS12728	Hypothetical protein	128.7	129.9	126.6	77.1	78.1	78	128.4	77.7333	128.4	77.7333	0.6054	1e-06	-1
A0A7M3RTV4_SPIER	A0A7M3RTV4	SERJ2_LOCUS26329	Hypothetical protein	315.6	314.9	293.1	232.7	228	207.5	307.867	222.733	307.867	222.733	0.723473	0.00135	0		GO:0031267,small GTPase binding	GO:0030833,regulation of actin filament polymerization
A0A7M3QPM1_SPIER	A0A7M3QPM1	SERJ2_LOCUS12039	Hypothetical protein	1428.9	1442.9	1338.7	651.4	657.2	648.6	1403.5	652.4	1403.5	652.4	0.464838	2.1e-05	-1
A0A7M3RCF0_SPIER	A0A7M3RCF0	SERJ2_LOCUS19136	Hypothetical protein	776.3	737.5	757.8	398.4	373	361.3	757.2	377.567	757.2	377.567	0.498635	1.7e-05	-1
A0A7M3PXU5_SPIER	A0A7M3PXU5	SERJ2_LOCUS2533	Choline transporter-like protein	546.4	563.7	509.4	270.6	335	324.9	539.833	310.167	539.833	310.167	0.57456	0.000857	-1	GO:0016021,integral component of membrane	GO:0022857,transmembrane transporter activity
A0A7M3RS00_SPIER	A0A7M3RS00	SERJ2_LOCUS24327	Hypothetical protein	79.5	86	74.2	45.1	42.5	49.2	79.9	45.6	79.9	45.6	0.570713	0.00095	-1
A0A7M3RID6_SPIER	A0A7M3RID6	SERJ2_LOCUS22429	Hypothetical protein	999.9	1013	1030.7	525.4	468.8	480.5	1014.53	491.567	1014.53	491.567	0.484525	1.1e-05	-1
A0A7M3QRS7_SPIER	A0A7M3QRS7	SERJ2_LOCUS12621	Hypothetical protein	2074.3	2056.3	1999.5	1118.6	1102.6	1038.7	2043.37	1086.63	2043.37	1086.63	0.531786	9e-06	-1
A0A7M3RS24_SPIER	A0A7M3RS24	SERJ2_LOCUS24784	Hypothetical protein	2208.1	2161.3	2178.6	1344.5	1292.7	1277.1	2182.67	1304.77	2182.67	1304.77	0.597786	4e-06	-1		GO:0008318,protein prenyltransferase activity	GO:0018342,protein prenylation
A0A7M3R8K6_SPIER	A0A7M3R8K6	SERJ2_LOCUS18905	Hypothetical protein	41	49.4	49	24.8	29.5	27.5	46.4667	27.2667	46.4667	27.2667	0.586801	0.003277	-1		GO:0046872,metal ion binding	GO:0046855,inositol phosphate dephosphorylation;GO:0046854,phosphatidylinositol phosphate biosynthetic process	smm:Smp_008320,path:smm00920,Sulfur metabolism
A0A7M3Q3S3_SPIER	A0A7M3Q3S3	SERJ2_LOCUS4659	Hypothetical protein	259	245.2	255.8	103.8	109.1	114.8	253.333	109.233	253.333	109.233	0.431184	1e-05	-1	GO:0016021,integral component of membrane		GO:0016192,vesicle-mediated transport	smm:Smp_055870,path:smm04130,SNARE interactions in vesicular transport
A0A7M3R3T3_SPIER	A0A7M3R3T3	SERJ2_LOCUS17135	Hypothetical protein	5921.1	5863	5455.8	1732.5	1655.3	1481.3	5746.63	1623.03	5746.63	1623.03	0.282432	1.5e-05	-1
A0A7M3RUT5_SPIER	A0A7M3RUT5	SERJ2_LOCUS26516	Trafficking protein particle complex subunit 11	128.1	128.6	128.9	98.4	75.2	68.8	128.533	80.8	128.533	80.8	0.628631	0.00606	-1
A0A7M3PTM8_SPIER	A0A7M3PTM8	SERJ2_LOCUS187	Hypothetical protein	3500.7	3455.6	3260.6	981.5	928.9	855	3405.63	921.8	3405.63	921.8	0.270669	7e-06	-1		GO:0051015,actin filament binding
A0A7M3R1M8_SPIER	A0A7M3R1M8	SERJ2_LOCUS16383	Bestrophin homolog	232.6	262.5	248.1	120.1	116.9	105.7	247.733	114.233	247.733	114.233	0.461114	0.00016	-1	GO:0034707,chloride channel complex;GO:0005886,plasma membrane	GO:0005254,chloride channel activity	GO:0006821,chloride transport
A0A7M3QG02_SPIER	A0A7M3QG02	SERJ2_LOCUS8141	Phospholipid-transporting ATPase	831.4	776.1	759.5	401	435.1	399.7	789	411.933	789	411.933	0.522095	0.000106	-1	GO:0016021,integral component of membrane	GO:0005524,ATP binding;GO:0140326,ATPase-coupled intramembrane lipid transporter activity;GO:0000287,magnesium ion binding	GO:0015914,phospholipid transport
A0A7M3R184_SPIER	A0A7M3R184	SERJ2_LOCUS16225	Hypothetical protein	1804.3	1687.4	1777.1	1062.8	1058.9	987.6	1756.27	1036.43	1756.27	1036.43	0.590134	7.4e-05	-1
A0A7M3QG53_SPIER	A0A7M3QG53	SERJ2_LOCUS8148	Hypothetical protein	67.1	70.1	68.3	39.7	39.6	39.4	68.5	39.5667	68.5	39.5667	0.577616	5e-06	-1		GO:0005509,calcium ion binding;GO:0005525,GTP binding;GO:0003924,GTPase activity
A0A7M3Q694_SPIER	A0A7M3Q694	SERJ2_LOCUS5552	Hypothetical protein	813.2	837.3	906.4	346.4	354.7	326.6	852.3	342.567	852.3	342.567	0.401932	6.3e-05	-1	GO:0016021,integral component of membrane
A0A7M3Q9N7_SPIER	A0A7M3Q9N7	SERJ2_LOCUS6705	Hypothetical protein	464	435.2	426.2	220.4	222.8	215.4	441.8	219.533	441.8	219.533	0.496907	4.4e-05	-1
A0A7M3PXB4_SPIER	A0A7M3PXB4	SERJ2_LOCUS2063	Hypothetical protein	105.5	97.2	107.3	46.5	52.3	53.5	103.333	50.7667	103.333	50.7667	0.49129	0.000156	-1	GO:0016021,integral component of membrane	GO:0022857,transmembrane transporter activity
A0A7M3RFZ6_SPIER	A0A7M3RFZ6	SERJ2_LOCUS21602	Hypothetical protein	35.8	36.1	39	27.9	28.5	27.7	36.9667	28.0333	36.9667	28.0333	0.758341	0.00104	0
A0A7M3Q2W5_SPIER	A0A7M3Q2W5	SERJ2_LOCUS3604	Hypothetical protein	67.4	62.3	70.6	50	41.5	39.5	66.7667	43.6667	66.7667	43.6667	0.654019	0.004568	-1
A0A7M3RVT7_SPIER	A0A7M3RVT7	SERJ2_LOCUS25920	Hypothetical protein	78.6	73.2	70.3	48.6	45.2	45	74.0333	46.2667	74.0333	46.2667	0.624944	0.000503	-1	GO:0016021,integral component of membrane		GO:0016192,vesicle-mediated transport
A0A7M3QDN5_SPIER	A0A7M3QDN5	SERJ2_LOCUS8203	Hypothetical protein	296.1	303.3	303.5	126.8	149.9	142.7	300.967	139.8	300.967	139.8	0.464503	2.4e-05	-1		GO:0004252,serine-type endopeptidase activity
A0A7M3RKI1_SPIER	A0A7M3RKI1	SERJ2_LOCUS22362	Structural maintenance of chromosomes protein 4	46.1	40.7	41.2	42.8	39.1	41.8	42.6667	41.2333	42.6667	41.2333	0.966406	0.522319	0	GO:0005694,chromosome;GO:0005634,nucleus	GO:0005524,ATP binding;GO:0016887,ATP hydrolysis activity	GO:0051276,chromosome organization
A0A7M3VKF8_SPIER	A0A7M3VKF8	SERJ2_LOCUS28052	Hypothetical protein	125.8	122.5	115.1	115.8	105.2	102.7	121.133	107.9	121.133	107.9	0.890754	0.060764	0	GO:0016021,integral component of membrane	GO:0022857,transmembrane transporter activity
A0A7M3QNW3_SPIER	A0A7M3QNW3	SERJ2_LOCUS11650	Hypothetical protein	221.9	198.1	192.2	139.6	112.7	121.9	204.067	124.733	204.067	124.733	0.611238	0.002739	-1			GO:0007165,signal transduction
A0A7M3Q0N0_SPIER	A0A7M3Q0N0	SERJ2_LOCUS3331	Hypothetical protein	113.8	123.6	108.1	78.6	66.1	62.2	115.167	68.9667	115.167	68.9667	0.598842	0.002325	-1
A0A7M3QZV9_SPIER	A0A7M3QZV9	SERJ2_LOCUS15514	Hypothetical protein	156.6	147.4	158.9	98.1	94.9	89	154.3	94	154.3	94	0.609203	0.000166	-1
A0A7M3QW47_SPIER	A0A7M3QW47	SERJ2_LOCUS14429	Hypothetical protein	92	75.6	78.5	77	72.5	60.5	82.0333	70	82.0333	70	0.853312	0.163309	0
A0A7M3RFK2_SPIER	A0A7M3RFK2	SERJ2_LOCUS21203	Hypothetical protein	1760.6	1736.1	1690.2	984	963.7	941.5	1728.97	963.067	1728.97	963.067	0.557019	6e-06	-1
A0A7M3PRT5_SPIER	A0A7M3PRT5	SERJ2_LOCUS294	Hypothetical protein	324.4	304.3	301.3	192.9	190.4	179.1	310	187.467	310	187.467	0.604731	0.000129	-1
A0A7M3QCN6_SPIER	A0A7M3QCN6	SERJ2_LOCUS7778	Hypothetical protein	264.2	275.8	263.2	138.5	138	117.9	267.733	131.467	267.733	131.467	0.491036	6.6e-05	-1		GO:0016788,hydrolase activity, acting on ester bonds;GO:0050313,sulfur dioxygenase activity	GO:0006749,glutathione metabolic process
A0A7M3RWT0_SPIER	A0A7M3RWT0	SERJ2_LOCUS27410	Hypothetical protein	5386.5	5405.8	5285.5	2887.8	2848.5	2736.8	5359.27	2824.37	5359.27	2824.37	0.527006	2e-06	-1		GO:0005509,calcium ion binding;GO:0005544,calcium-dependent phospholipid binding;GO:0042802,identical protein binding;GO:0004859,phospholipase inhibitor activity
A0A7M3PZX3_SPIER	A0A7M3PZX3	SERJ2_LOCUS3276	Hypothetical protein	626.7	622.2	578.4	316.8	323.8	317	609.1	319.2	609.1	319.2	0.524052	4.9e-05	-1		GO:0004364,glutathione transferase activity	GO:0006749,glutathione metabolic process
A0A7M3PV67_SPIER	A0A7M3PV67	SERJ2_LOCUS1590	Hypothetical protein	39.8	33.6	33.7	34.8	39.1	37.6	35.7	37.1667	35.7	37.1667	1.04108	0.575136	0		GO:0030515,snoRNA binding	GO:0000462,maturation of SSU-rRNA from tricistronic rRNA transcript (SSU-rRNA, 5.8S rRNA, LSU-rRNA)	smm:Smp_093450,path:smm03008,Ribosome biogenesis in eukaryotes
A0A7M3Q6G3_SPIER	A0A7M3Q6G3	SERJ2_LOCUS5655	Late endosomal/lysosomal adaptor and MAPK and MTOR activator 4	97.1	82.9	86.4	70	65.6	66.2	88.8	67.2667	88.8	67.2667	0.757508	0.00866	0	GO:0071986,Ragulator complex		GO:0071230,cellular response to amino acid stimulus;GO:0032008,positive regulation of TOR signaling	smm:Smp_055450,path:smm04150,mTOR signaling pathway
A0A7M3QG39_SPIER	A0A7M3QG39	SERJ2_LOCUS7214	Hypothetical protein	275.6	265.5	286.7	154.1	156.8	166.5	275.933	159.133	275.933	159.133	0.576709	8.4e-05	-1
A0A7M3QTM5_SPIER	A0A7M3QTM5	SERJ2_LOCUS13412	Hypothetical protein	1459.2	1431.2	1323.3	794	778.8	773.5	1404.57	782.1	1404.57	782.1	0.556827	0.000119	-1
A0A7M3R619_SPIER	A0A7M3R619	SERJ2_LOCUS17980	Hypothetical protein	424.6	417.7	392.3	203.8	189.7	175.2	411.533	189.567	411.533	189.567	0.460635	6.6e-05	-1	GO:0016020,membrane	GO:0043813,phosphatidylinositol-3,5-bisphosphate 5-phosphatase activity	GO:0046856,phosphatidylinositol dephosphorylation
A0A7M3QS16_SPIER	A0A7M3QS16	SERJ2_LOCUS10800	Hypothetical protein	117.5	92.6	100.6	89.2	90.5	73.3	103.567	84.3333	103.567	84.3333	0.81429	0.104473	0
A0A7M3Q4V3_SPIER	A0A7M3Q4V3	SERJ2_LOCUS3264	Hypothetical protein	644.2	670.1	641	296.2	293	315	651.767	301.4	651.767	301.4	0.462435	7e-06	-1	GO:0016021,integral component of membrane;GO:0031966,mitochondrial membrane		GO:0006839,mitochondrial transport
A0A7M3QP64_SPIER	A0A7M3QP64	SERJ2_LOCUS11742	Hypothetical protein	67.8	63.8	69.7	58.3	60.8	54.1	67.1	57.7333	67.1	57.7333	0.860407	0.023162	0			GO:0006464,cellular protein modification process
A0A7M3R8G5_SPIER	A0A7M3R8G5	SERJ2_LOCUS18864	Hypothetical protein	513.8	499.7	487.7	303.8	295.8	277.8	500.4	292.467	500.4	292.467	0.584466	4.2e-05	-1		GO:0004867,serine-type endopeptidase inhibitor activity
A0A7M3RV64_SPIER	A0A7M3RV64	SERJ2_LOCUS25672	Hypothetical protein	86.6	99	86.4	44.4	45	45.1	90.6667	44.8333	90.6667	44.8333	0.494485	0.00039	-1
A0A7M3RLW1_SPIER	A0A7M3RLW1	SERJ2_LOCUS23751	Hypothetical protein	121.1	109.4	106.2	49.3	44.2	59.1	112.233	50.8667	112.233	50.8667	0.453222	0.00062	-1	GO:0016021,integral component of membrane	GO:0022857,transmembrane transporter activity
A0A7M3RX53_SPIER	A0A7M3RX53	SERJ2_LOCUS27254	Hypothetical protein (Fragment)	164	171.6	155.3	86.1	80.2	80.6	163.633	82.3	163.633	82.3	0.502954	8.9e-05	-1
A0A7M3PTI1_SPIER	A0A7M3PTI1	SERJ2_LOCUS951	Hypothetical protein	211.7	221.5	216.4	162.2	150.7	152.1	216.533	155	216.533	155	0.715825	0.00018	0
A0A7M3QNU4_SPIER	A0A7M3QNU4	SERJ2_LOCUS9740	Hypothetical protein	599.7	594.8	636.1	277.4	270.9	246.4	610.2	264.9	610.2	264.9	0.43412	2.8e-05	-1		GO:0008236,serine-type peptidase activity
A0A7M3PU48_SPIER	A0A7M3PU48	SERJ2_LOCUS1165	Hypothetical protein	56.5	55.2	50.2	32.5	37.2	28.8	53.9667	32.8333	53.9667	32.8333	0.6084	0.002413	-1			GO:0007165,signal transduction
A0A7M3QVW6_SPIER	A0A7M3QVW6	SERJ2_LOCUS14244	Hypothetical protein	1261.5	1257.4	1201.1	715.6	673.8	666.9	1240	685.433	1240	685.433	0.552769	2.3e-05	-1
A0A7M3RMG9_SPIER	A0A7M3RMG9	SERJ2_LOCUS23179	Hypothetical protein	379.8	369.1	330.5	247.1	236.1	230.9	359.8	238.033	359.8	238.033	0.661571	0.001495	-1
A0A7M3R5N0_SPIER	A0A7M3R5N0	SERJ2_LOCUS15367	Hypothetical protein	4171.3	4043.7	4084.4	2492.1	2240.4	2149.7	4099.8	2294.07	4099.8	2294.07	0.559556	7.8e-05	-1	GO:0005604,basement membrane;GO:0005581,collagen trimer;GO:0016021,integral component of membrane	GO:0005201,extracellular matrix structural constituent
A0A7M3RSI1_SPIER	A0A7M3RSI1	SERJ2_LOCUS24658	Hypothetical protein (Fragment)	3327.4	3372.5	3294.9	967.1	947.5	925.7	3331.6	946.767	3331.6	946.767	0.284178	0	-1		GO:0008234,cysteine-type peptidase activity		smm:Smp_210500,path:smm04145,Phagosome;smm:Smp_210500,path:smm04142,Lysosome;smm:Smp_210500,path:smm04140,Autophagy - animal
A0A7M3QY65_SPIER	A0A7M3QY65	SERJ2_LOCUS14870	Hypothetical protein	3881.9	3888	3756.2	2038.3	1952.3	1906.5	3842.03	1965.7	3842.03	1965.7	0.51163	5e-06	-1	GO:0005856,cytoskeleton	GO:0003785,actin monomer binding	GO:0007015,actin filament organization
A0A7M3QNS5_SPIER	A0A7M3QNS5	SERJ2_LOCUS11768	Hypothetical protein	386.4	355.3	352.3	226.9	232.4	230.9	364.667	230.067	364.667	230.067	0.630896	0.000258	-1			GO:0006464,cellular protein modification process
A0A7M3QWI2_SPIER	A0A7M3QWI2	SERJ2_LOCUS14570	Hypothetical protein	1432.8	1436.6	1412.7	762.1	749.5	760	1427.37	757.2	1427.37	757.2	0.530487	0	-1
A0A7M3RBL6_SPIER	A0A7M3RBL6	SERJ2_LOCUS19999	Hypothetical protein	919.1	941.2	933.8	450.1	454.3	430.6	931.367	445	931.367	445	0.477792	1e-06	-1		GO:0005524,ATP binding;GO:0004111,creatine kinase activity;GO:0046872,metal ion binding;GO:0016491,oxidoreductase activity;GO:0050324,taurocyamine kinase activity	GO:0046314,phosphocreatine biosynthetic process	smm:Smp_194770,path:smm00330,Arginine and proline metabolism
A0A7M3PXI4_SPIER	A0A7M3PXI4	SERJ2_LOCUS2124	Serine/threonine-protein phosphatase	1172.1	1172.7	1169.2	547.9	551.3	536.9	1171.33	545.367	1171.33	545.367	0.465595	0	-1		GO:0106306,protein serine phosphatase activity;GO:0106307,protein threonine phosphatase activity		smm:Smp_165490,path:smm03015,mRNA surveillance pathway;smm:Smp_165490,path:smm04350,TGF-beta signaling pathway;smm:Smp_165490,path:smm04140,Autophagy - animal;smm:Smp_165490,path:smm04136,Autophagy - other
A0A7M3VJT9_SPIER	A0A7M3VJT9	SERJ2_LOCUS27781	Triosephosphate isomerase	7589.4	7379.3	7584.9	3962.3	3864.4	3747.6	7517.87	3858.1	7517.87	3858.1	0.513191	2e-06	-1		GO:0042802,identical protein binding;GO:0004807,triose-phosphate isomerase activity	GO:0006094,gluconeogenesis;GO:0006096,glycolytic process	smm:Smp_003990,path:smm00010,Glycolysis / Gluconeogenesis;smm:Smp_003990,path:smm00051,Fructose and mannose metabolism;smm:Smp_003990,path:smm00562,Inositol phosphate metabolism
A0A7M3R476_SPIER	A0A7M3R476	SERJ2_LOCUS17277	Hypothetical protein	6808.2	6961.4	6660.3	2394.3	2354.7	2207.9	6809.97	2318.97	6809.97	2318.97	0.340525	2e-06	-1	GO:0030286,dynein complex		GO:0007017,microtubule-based process
A0A7M3Q0K3_SPIER	A0A7M3Q0K3	SERJ2_LOCUS3522	Hypothetical protein	131.4	129.1	132.2	89.8	87.3	94.9	130.9	90.6667	130.9	90.6667	0.692641	7.7e-05	0		GO:0018024,histone-lysine N-methyltransferase activity
A0A7M3R3V9_SPIER	A0A7M3R3V9	SERJ2_LOCUS16180	Hypothetical protein	3008.9	3019.1	2943.7	1623.7	1517.9	1514.7	2990.57	1552.1	2990.57	1552.1	0.518999	5e-06	-1
A0A7M3PR84_SPIER	A0A7M3PR84	SERJ2_LOCUS56	Hypothetical protein	1304.7	1312.3	1323.6	785.3	762.4	712.8	1313.53	753.5	1313.53	753.5	0.573644	1.4e-05	-1		GO:0005509,calcium ion binding;GO:0005544,calcium-dependent phospholipid binding
A0A7M3RFA3_SPIER	A0A7M3RFA3	SERJ2_LOCUS18729	Phosphomannomutase	674.7	665.7	670.1	330.7	294.4	284.8	670.167	303.3	670.167	303.3	0.452574	1.3e-05	-1	GO:0005737,cytoplasm	GO:0004615,phosphomannomutase activity	GO:0009298,GDP-mannose biosynthetic process	smm:Smp_087860,path:smm00051,Fructose and mannose metabolism;smm:Smp_087860,path:smm00520,Amino sugar and nucleotide sugar metabolism
A0A7M3QFR6_SPIER	A0A7M3QFR6	SERJ2_LOCUS8850	Hypothetical protein	3254.9	3223.7	3177.2	1778.6	1739.9	1624	3218.6	1714.17	3218.6	1714.17	0.532581	8e-06	-1	GO:0008021,synaptic vesicle	GO:0005524,ATP binding;GO:0046872,metal ion binding	GO:0007269,neurotransmitter secretion
A0A7M3QF23_SPIER	A0A7M3QF23	SERJ2_LOCUS8595	Hypothetical protein	3486.7	3388.6	3393.2	1920.7	1814.1	1810.9	3422.83	1848.57	3422.83	1848.57	0.540069	5e-06	-1	GO:0016020,membrane	GO:0005525,GTP binding;GO:0003924,GTPase activity	GO:0032486,Rap protein signal transduction
A0A7M3RGV9_SPIER	A0A7M3RGV9	SERJ2_LOCUS21901	Hypothetical protein	3622.1	3376.6	3282.8	1838.3	1797.6	1850	3427.17	1828.63	3427.17	1828.63	0.53357	9.8e-05	-1	GO:0016021,integral component of membrane;GO:0005886,plasma membrane	GO:0004930,G protein-coupled receptor activity
A0A7M3QFT1_SPIER	A0A7M3QFT1	SERJ2_LOCUS8963	Hypothetical protein	3605.9	3660.8	3643.4	2029.6	1951.1	1931.7	3636.7	1970.8	3636.7	1970.8	0.54192	1e-06	-1
A0A7M3QN32_SPIER	A0A7M3QN32	SERJ2_LOCUS10648	Serine/threonine-protein phosphatase	145.7	131.3	134.2	114.3	99.9	104.2	137.067	106.133	137.067	106.133	0.774319	0.007241	0		GO:0106306,protein serine phosphatase activity;GO:0106307,protein threonine phosphatase activity		smm:Smp_028990.1,path:smm03015,mRNA surveillance pathway
A0A7M3VJB5_SPIER	A0A7M3VJB5	SERJ2_LOCUS27572	Hypothetical protein	150.2	135.6	131.1	79.9	75.8	77.6	138.967	77.7667	138.967	77.7667	0.559607	0.000483	-1	GO:0005874,microtubule	GO:0005525,GTP binding;GO:0003924,GTPase activity;GO:0005200,structural constituent of cytoskeleton	GO:0007017,microtubule-based process	smm:Smp_090120.1,path:smm04145,Phagosome
A0A7M3R2W2_SPIER	A0A7M3R2W2	SERJ2_LOCUS16821	Hypothetical protein	125.6	111.4	108.4	120.9	114.8	120.9	115.133	118.867	115.133	118.867	1.03243	0.546958	0	GO:0005730,nucleolus		GO:0006364,rRNA processing
A0A7M3QQM7_SPIER	A0A7M3QQM7	SERJ2_LOCUS12433	Hypothetical protein	235.5	223.6	244.1	170.2	154.7	162.4	234.4	162.433	234.4	162.433	0.692975	0.000639	0
A0A7M3QJL3_SPIER	A0A7M3QJL3	SERJ2_LOCUS10167	Hypothetical protein	42.3	31.6	34.4	38.3	39.4	50.6	36.1	42.7667	36.1	42.7667	1.18467	0.258849	0	GO:0042995,cell projection;GO:0000139,Golgi membrane;GO:0016021,integral component of membrane;GO:0045202,synapse	GO:0005509,calcium ion binding	GO:0007156,homophilic cell adhesion via plasma membrane adhesion molecules
A0A7M3RTB6_SPIER	A0A7M3RTB6	SERJ2_LOCUS24976	Hypothetical protein (Fragment)	29.6	29.1	32.2	23.9	26.3	24.3	30.3	24.8333	30.3	24.8333	0.819582	0.010806	0		GO:0008270,zinc ion binding
A0A7M3PZ24_SPIER	A0A7M3PZ24	SERJ2_LOCUS2978	Hypothetical protein	64	58.8	66.5	59.6	52.2	57.4	63.1	56.4	63.1	56.4	0.893819	0.100963	0
A0A7M3R5D7_SPIER	A0A7M3R5D7	SERJ2_LOCUS17727	Hypothetical protein	392.1	383.1	396.3	169.3	177.2	159.9	390.5	168.8	390.5	168.8	0.432266	4e-06	-1
A0A7M3Q2L5_SPIER	A0A7M3Q2L5	SERJ2_LOCUS3280	Hypothetical protein	1768.2	1728.6	1808.2	874.8	846.1	848.2	1768.33	856.367	1768.33	856.367	0.484279	3e-06	-1		GO:0004364,glutathione transferase activity	GO:0006749,glutathione metabolic process
A0A7M3RHJ1_SPIER	A0A7M3RHJ1	SERJ2_LOCUS22135	Hypothetical protein	79.2	77.4	72.8	49.2	51.9	45.5	76.4667	48.8667	76.4667	48.8667	0.639058	0.000487	-1	GO:0000145,exocyst		GO:0006887,exocytosis
A0A7M3PZX4_SPIER	A0A7M3PZX4	SERJ2_LOCUS2400	Hypothetical protein	30.2	29.7	27.7	28	31.2	22.5	29.2	27.2333	29.2	27.2333	0.932648	0.499655	0
A0A7M3RU40_SPIER	A0A7M3RU40	SERJ2_LOCUS26384	Annexin	45366.8	45546.2	45343.4	20831.7	20293.2	19401.4	45418.8	20175.4	45418.8	20175.4	0.444209	0	-1		GO:0005509,calcium ion binding;GO:0005544,calcium-dependent phospholipid binding
A0A7M3QA45_SPIER	A0A7M3QA45	SERJ2_LOCUS6846	Hypothetical protein	588.2	567.9	559.3	371.6	362.7	352.7	571.8	362.333	571.8	362.333	0.633671	3.3e-05	-1		GO:0016779,nucleotidyltransferase activity	GO:0009058,biosynthetic process
A0A7M3RGG0_SPIER	A0A7M3RGG0	SERJ2_LOCUS20972	Ubiquitin carboxyl-terminal hydrolase	131	141.4	128.4	97.3	91.9	76	133.6	88.4	133.6	88.4	0.661677	0.003869	-1	GO:0110165,cellular anatomical entity	GO:0004843,thiol-dependent deubiquitinase	GO:0016579,protein deubiquitination;GO:0006511,ubiquitin-dependent protein catabolic process
A0A7M3QNH6_SPIER	A0A7M3QNH6	SERJ2_LOCUS10736	Hypothetical protein	160.6	176.3	147.6	94.5	100.5	91.9	161.5	95.6333	161.5	95.6333	0.592157	0.001617	-1
A0A7M3RMA2_SPIER	A0A7M3RMA2	SERJ2_LOCUS22610	Hypothetical protein	177.2	168.8	171.5	91.7	85.5	83.8	172.5	87	172.5	87	0.504348	1.6e-05	-1		GO:0005525,GTP binding;GO:0003924,GTPase activity
A0A7M3Q8J8_SPIER	A0A7M3Q8J8	SERJ2_LOCUS6427	Hypothetical protein	66.5	53.7	57.2	46.7	44.9	43.5	59.1333	45.0333	59.1333	45.0333	0.761556	0.023009	0	GO:0016021,integral component of membrane	GO:0015293,symporter activity
A0A7M3QYS7_SPIER	A0A7M3QYS7	SERJ2_LOCUS14384	Hypothetical protein	651.9	628	632.2	401.2	337.7	355.1	637.367	364.667	637.367	364.667	0.572146	0.000179	-1	GO:0005856,cytoskeleton;GO:0016020,membrane		GO:0051179,localization;GO:0007165,signal transduction
A0A7M3RJC8_SPIER	A0A7M3RJC8	SERJ2_LOCUS22010	Anoctamin	377.9	372.2	391.5	185.7	193.9	185.8	380.533	188.467	380.533	188.467	0.49527	7e-06	-1	GO:0016021,integral component of membrane;GO:0005886,plasma membrane	GO:0046983,protein dimerization activity
A0A7M3PWF7_SPIER	A0A7M3PWF7	SERJ2_LOCUS2032	Hypothetical protein	1025.2	1011	961.3	523.2	507.5	487.3	999.167	506	999.167	506	0.506422	2.3e-05	-1
A0A7M3RH37_SPIER	A0A7M3RH37	SERJ2_LOCUS21984	Hypothetical protein	3677.9	3697.5	3643.5	1995	1948.4	1887.2	3672.97	1943.53	3672.97	1943.53	0.529145	1e-06	-1		GO:0020037,heme binding;GO:0004601,peroxidase activity
A0A7M3RZK5_SPIER	A0A7M3RZK5	SERJ2_LOCUS27314	Hypothetical protein	124.3	117.3	118	86.7	86.9	78.3	119.867	83.9667	119.867	83.9667	0.700501	0.00057	0		GO:0005544,calcium-dependent phospholipid binding
A0A7M3QXJ7_SPIER	A0A7M3QXJ7	SERJ2_LOCUS14926	Hypothetical protein	46.9	36	39.8	47.4	49.1	45.8	40.9	47.4333	40.9	47.4333	1.15974	0.121555	0	GO:0005634,nucleus	GO:0005049,nuclear export signal receptor activity;GO:0031267,small GTPase binding	GO:0006611,protein export from nucleus
A0A7M3RW01_SPIER	A0A7M3RW01	SERJ2_LOCUS25746	Hypothetical protein	354.3	350.8	333.3	192.8	193.4	196.4	346.133	194.2	346.133	194.2	0.561055	2.1e-05	-1
A0A7M3VJ96_SPIER	A0A7M3VJ96	SERJ2_LOCUS27545	Hypothetical protein	3511.2	3556.8	3573.5	1161.2	1110.6	1248.4	3547.17	1173.4	3547.17	1173.4	0.330799	1e-06	-1	GO:0016021,integral component of membrane;GO:0005886,plasma membrane	GO:0046983,protein dimerization activity
A0A7M3REM3_SPIER	A0A7M3REM3	SERJ2_LOCUS19937	Lissencephaly-1 homolog	2792.6	2737	2838.4	1535.4	1478.2	1451.9	2789.33	1488.5	2789.33	1488.5	0.53364	4e-06	-1	GO:0005737,cytoplasm;GO:0005874,microtubule;GO:0005875,microtubule associated complex;GO:0005815,microtubule organizing center	GO:0070840,dynein complex binding	GO:0051301,cell division;GO:0000132,establishment of mitotic spindle orientation;GO:0051012,microtubule sliding
A0A7M3QZZ3_SPIER	A0A7M3QZZ3	SERJ2_LOCUS15784	Mitogen-activated protein kinase	111.5	101.4	95.2	62.3	61	59.4	102.7	60.9	102.7	60.9	0.592989	0.000976	-1		GO:0005524,ATP binding;GO:0004707,MAP kinase activity;GO:0106310,protein serine kinase activity;GO:0004712,protein serine/threonine/tyrosine kinase activity
A0A7M3RLB5_SPIER	A0A7M3RLB5	SERJ2_LOCUS22750	Hypothetical protein	36.3	31.8	35.3	27	40.8	34.2	34.4667	34	34.4667	34	0.98646	0.917116	0
A0A7M3RD79_SPIER	A0A7M3RD79	SERJ2_LOCUS20311	Kinesin-like protein	986.4	1000.3	971.9	449.5	431.9	396.5	986.2	425.967	986.2	425.967	0.431927	6e-06	-1	GO:0005874,microtubule	GO:0005524,ATP binding;GO:0008017,microtubule binding;GO:0003777,microtubule motor activity	GO:0007018,microtubule-based movement
A0A7M3QZV8_SPIER	A0A7M3QZV8	SERJ2_LOCUS14868	Hypothetical protein	433.7	455.9	432.4	215.5	199.8	179.5	440.667	198.267	440.667	198.267	0.449924	4.7e-05	-1	GO:0016021,integral component of membrane
A0A7M3QGB9_SPIER	A0A7M3QGB9	SERJ2_LOCUS9038	Hypothetical protein	534.3	541.3	519	285.9	259.9	244	531.533	263.267	531.533	263.267	0.495297	4.2e-05	-1		GO:0005525,GTP binding;GO:0003924,GTPase activity
A0A7M3PVF1_SPIER	A0A7M3PVF1	SERJ2_LOCUS1678	Hypothetical protein	7787.6	7706.2	7642.3	3387.4	3248.6	3125.1	7712.03	3253.7	7712.03	3253.7	0.421899	1e-06	-1	GO:0005794,Golgi apparatus
A0A7M3QKM3_SPIER	A0A7M3QKM3	SERJ2_LOCUS10634	Hypothetical protein	252.7	256.7	242.7	133.9	115.3	119.2	250.7	122.8	250.7	122.8	0.489828	5.4e-05	-1	GO:0016021,integral component of membrane	GO:0046873,metal ion transmembrane transporter activity
A0A7M3RGI0_SPIER	A0A7M3RGI0	SERJ2_LOCUS20992	Hypothetical protein	342.2	333.5	337.4	234	257.9	247.8	337.7	246.567	337.7	246.567	0.730135	0.000246	0
A0A7M3R337_SPIER	A0A7M3R337	SERJ2_LOCUS16913	Hypothetical protein	336	358.6	319.5	151.9	146.7	144.5	338.033	147.7	338.033	147.7	0.436939	7.9e-05	-1		GO:0005524,ATP binding;GO:0004672,protein kinase activity
A0A7M3RYK1_SPIER	A0A7M3RYK1	SERJ2_LOCUS24970	Hypothetical protein	137.3	158.6	170.3	83.6	88.6	68.3	155.4	80.1667	155.4	80.1667	0.515873	0.002757	-1
A0A7M3RL57_SPIER	A0A7M3RL57	SERJ2_LOCUS22224	Hypothetical protein	802.3	803	804.8	461.3	458.8	432.7	803.367	450.933	803.367	450.933	0.561305	3e-06	-1			GO:0007186,G protein-coupled receptor signaling pathway
A0A7M3RHK2_SPIER	A0A7M3RHK2	SERJ2_LOCUS22107	V-type proton ATPase proteolipid subunit	1443.6	1380.2	1391.5	792.1	798.4	743.8	1405.1	778.1	1405.1	778.1	0.553768	1.8e-05	-1	GO:0016021,integral component of membrane;GO:0033179,proton-transporting V-type ATPase, V0 domain;GO:0005774,vacuolar membrane	GO:0015078,proton transmembrane transporter activity		smm:Smp_004310,path:smm00190,Oxidative phosphorylation;smm:Smp_004310,path:smm04145,Phagosome;smm:Smp_004310,path:smm04142,Lysosome
A0A7M3RFV9_SPIER	A0A7M3RFV9	SERJ2_LOCUS20373	Hypothetical protein	739.9	679.8	697.5	393.9	406.3	367.8	705.733	389.333	705.733	389.333	0.551672	0.000116	-1
A0A7M3QZ06_SPIER	A0A7M3QZ06	SERJ2_LOCUS15442	Hypothetical protein	262.1	271.3	237.4	145.5	131.8	144.1	256.933	140.467	256.933	140.467	0.546705	0.000453	-1	GO:0042584,chromaffin granule membrane;GO:0016021,integral component of membrane	GO:0016491,oxidoreductase activity
A0A7M3QXG9_SPIER	A0A7M3QXG9	SERJ2_LOCUS14897	Glutathione transferase	3375.8	3323.4	3405.9	1031.4	1004.5	935.3	3368.37	990.4	3368.37	990.4	0.29403	0	-1
A0A7M3R216_SPIER	A0A7M3R216	SERJ2_LOCUS15556	Hypothetical protein	4169.1	4273.3	4100.6	1446.4	1458.5	1306.6	4181	1403.83	4181	1403.83	0.335765	2e-06	-1
A0A7M3QLT5_SPIER	A0A7M3QLT5	SERJ2_LOCUS10920	Mannose-6-phosphate isomerase	499.7	512.8	519.8	396.6	377.9	376.3	510.767	383.6	510.767	383.6	0.751028	0.000132	0		GO:0004476,mannose-6-phosphate isomerase activity;GO:0008270,zinc ion binding	GO:0005975,carbohydrate metabolic process;GO:0009298,GDP-mannose biosynthetic process
A0A7M3PWY0_SPIER	A0A7M3PWY0	SERJ2_LOCUS635	Hypothetical protein	65.9	60.9	66.1	46	43.5	39.9	64.3	43.1333	64.3	43.1333	0.670814	0.000995	0	GO:0005856,cytoskeleton;GO:0016010,dystrophin-associated glycoprotein complex	GO:0005198,structural molecule activity	GO:0050808,synapse organization
A0A7M3QAF7_SPIER	A0A7M3QAF7	SERJ2_LOCUS7091	Hypothetical protein	122.9	120.5	114	97.9	96.2	94.6	119.133	96.2333	119.133	96.2333	0.807778	0.001258	0			GO:0000398,mRNA splicing, via spliceosome
A0A7M3QG17_SPIER	A0A7M3QG17	SERJ2_LOCUS8118	Hypothetical protein	68.4	64.1	67.3	41.2	41.2	38.7	66.6	40.3667	66.6	40.3667	0.606106	6.9e-05	-1	GO:0016021,integral component of membrane
A0A7M3Q6W8_SPIER	A0A7M3Q6W8	SERJ2_LOCUS4797	Hypothetical protein	405.3	365.8	393.8	220.1	211.9	207.6	388.3	213.2	388.3	213.2	0.54906	0.000141	-1	GO:0043005,neuron projection;GO:0045202,synapse
A0A7M3RJE5_SPIER	A0A7M3RJE5	SERJ2_LOCUS21647	Hypothetical protein	2204.9	2351.4	2322.9	496.5	485.6	423.3	2293.07	468.467	2293.07	468.467	0.204297	3e-06	-1
A0A7M3RUA9_SPIER	A0A7M3RUA9	SERJ2_LOCUS25540	Hypothetical protein	1583.2	1579.6	1538.9	797.9	823.1	768.2	1567.23	796.4	1567.23	796.4	0.508157	3e-06	-1
A0A7M3RL84_SPIER	A0A7M3RL84	SERJ2_LOCUS23413	Hypothetical protein	8888.4	8925.9	8624.8	5054.2	4964.8	5100.1	8813.03	5039.7	8813.03	5039.7	0.571846	3e-06	-1		GO:0005509,calcium ion binding
A0A7M3RWW6_SPIER	A0A7M3RWW6	SERJ2_LOCUS27436	Hypothetical protein	796.1	822.8	810.4	485	521.9	465.2	809.767	490.7	809.767	490.7	0.605977	6.4e-05	-1		GO:0005509,calcium ion binding
A0A7M3Q5A4_SPIER	A0A7M3Q5A4	SERJ2_LOCUS5217	Hypothetical protein	151.1	149.1	138.8	113.2	117.7	121.4	146.333	117.433	146.333	117.433	0.802506	0.002992	0
A0A7M3QE32_SPIER	A0A7M3QE32	SERJ2_LOCUS8089	Dynein light chain	478.8	507.5	545.7	220.3	230.7	216.1	510.667	222.367	510.667	222.367	0.435444	0.000131	-1	GO:0005737,cytoplasm;GO:0030286,dynein complex;GO:0005874,microtubule		GO:0007017,microtubule-based process
A0A7M3PX50_SPIER	A0A7M3PX50	SERJ2_LOCUS2295	Hypothetical protein	140.7	129.9	124.1	104.6	96.3	93.9	131.567	98.2667	131.567	98.2667	0.746896	0.004691	0	GO:0005737,cytoplasm;GO:0033588,elongator holoenzyme complex;GO:0005634,nucleus		GO:0002098,tRNA wobble uridine modification
A0A7M3PV40_SPIER	A0A7M3PV40	SERJ2_LOCUS824	Peptide-N(4)-(N-acetyl-beta-glucosaminyl)asparagine amidase	858	852.9	788.7	528.5	533.6	493.9	833.2	518.667	833.2	518.667	0.6225	0.00025	-1	GO:0005737,cytoplasm	GO:0000224,peptide-N4-(N-acetyl-beta-glucosaminyl)asparagine amidase activity	GO:0006516,glycoprotein catabolic process
A0A7M3RT29_SPIER	A0A7M3RT29	SERJ2_LOCUS25113	Glutathione peroxidase	367.7	405.8	348.6	176.9	160.9	168	374.033	168.6	374.033	168.6	0.450762	0.000297	-1		GO:0004602,glutathione peroxidase activity	GO:0006979,response to oxidative stress
A0A7M3R0L3_SPIER	A0A7M3R0L3	SERJ2_LOCUS15994	Hypothetical protein	93	97.6	89.9	71.2	65.9	57.4	93.5	64.8333	93.5	64.8333	0.693405	0.003377	0
A0A7M3Q8M5_SPIER	A0A7M3Q8M5	SERJ2_LOCUS6457	Tetraspanin	1111.3	1134.1	1078.9	561.9	559.9	555.4	1108.1	559.067	1108.1	559.067	0.504527	4e-06	-1	GO:0016021,integral component of membrane
A0A7M3QUM4_SPIER	A0A7M3QUM4	SERJ2_LOCUS12971	Hypothetical protein	1139	1224.3	1110.1	565.8	556.9	523.8	1157.8	548.833	1157.8	548.833	0.474031	7.6e-05	-1
A0A7M3RHM3_SPIER	A0A7M3RHM3	SERJ2_LOCUS21837	Hypothetical protein	67.5	61.5	57.7	68.2	70.9	61.5	62.2333	66.8667	62.2333	66.8667	1.07445	0.310457	0
A0A7M3RLW2_SPIER	A0A7M3RLW2	SERJ2_LOCUS15056	Hypothetical protein	1129.5	1189.1	1194.9	551.9	556.1	565.3	1171.17	557.767	1171.17	557.767	0.476249	9e-06	-1		GO:0004364,glutathione transferase activity
A0A7M3RHC7_SPIER	A0A7M3RHC7	SERJ2_LOCUS22088	Hypothetical protein	31.3	31.9	37.2	29.4	28.5	21.6	33.4667	26.5	33.4667	26.5	0.791833	0.087615	0			GO:0007165,signal transduction
A0A7M3Q0W2_SPIER	A0A7M3Q0W2	SERJ2_LOCUS3636	L-lactate dehydrogenase	1983.7	1932.6	1986.7	1080.6	1034.4	1041.4	1967.67	1052.13	1967.67	1052.13	0.534711	2e-06	-1	GO:0005737,cytoplasm	GO:0004459,L-lactate dehydrogenase activity	GO:0005975,carbohydrate metabolic process;GO:0019752,carboxylic acid metabolic process	smm:Smp_038950,path:smm00010,Glycolysis / Gluconeogenesis;smm:Smp_038950,path:smm00620,Pyruvate metabolism;smm:Smp_038950,path:smm00640,Propanoate metabolism;smm:Smp_038950,path:smm00270,Cysteine and methionine metabolism
A0A7M3QY20_SPIER	A0A7M3QY20	SERJ2_LOCUS15099	Hypothetical protein	23964.8	24133.9	23433.9	12111.4	11875	11379	23844.2	11788.5	23844.2	11788.5	0.494396	2e-06	-1	GO:0005615,extracellular space	GO:0004866,endopeptidase inhibitor activity
A0A7M3R130_SPIER	A0A7M3R130	SERJ2_LOCUS16174	Hypothetical protein	126.6	126.1	125.6	111	91.5	85.9	126.1	96.1333	126.1	96.1333	0.762358	0.01701	0		GO:0003677,DNA binding
A0A7M3R7H7_SPIER	A0A7M3R7H7	SERJ2_LOCUS18470	Hypothetical protein	1497.2	1451.5	1462	961.2	938.1	898.3	1470.23	932.533	1470.23	932.533	0.634276	2e-05	-1	GO:0016021,integral component of membrane	GO:0022857,transmembrane transporter activity
A0A7M3Q6C2_SPIER	A0A7M3Q6C2	SERJ2_LOCUS5582	Hypothetical protein	2740.3	2838.6	2662.3	1357.3	1349.4	1236.1	2747.07	1314.27	2747.07	1314.27	0.478425	2.4e-05	-1
A0A7M3RG04_SPIER	A0A7M3RG04	SERJ2_LOCUS21529	Hypothetical protein	627.8	620.9	602.3	341.3	317.7	299	617	319.333	617	319.333	0.517558	3.2e-05	-1
A0A7M3RYC3_SPIER	A0A7M3RYC3	SERJ2_LOCUS26691	Hypothetical protein	2305.8	2334.2	2387.7	1395.6	1379.4	1358.2	2342.57	1377.73	2342.57	1377.73	0.58813	3e-06	-1	GO:0005737,cytoplasm;GO:0005856,cytoskeleton	GO:0003779,actin binding	GO:0031532,actin cytoskeleton reorganization;GO:0007155,cell adhesion
A0A7M3RP43_SPIER	A0A7M3RP43	SERJ2_LOCUS23776	Hypothetical protein	66.6	55.2	59.9	42.4	57.2	55.9	60.5667	51.8333	60.5667	51.8333	0.855806	0.204888	0
A0A7M3Q9W4_SPIER	A0A7M3Q9W4	SERJ2_LOCUS6775	Hypothetical protein	2120.1	2118.4	2041.1	1339.2	1326.9	1286.7	2093.2	1317.6	2093.2	1317.6	0.629467	1.4e-05	-1		GO:0031683,G-protein beta/gamma-subunit complex binding;GO:0005525,GTP binding;GO:0003924,GTPase activity;GO:0046872,metal ion binding	GO:0007186,G protein-coupled receptor signaling pathway
A0A7M3PY64_SPIER	A0A7M3PY64	SERJ2_LOCUS1927	Beta-hexosaminidase	3592.3	3577	3637	1877.5	1839.3	1752.6	3602.1	1823.13	3602.1	1823.13	0.506131	2e-06	-1		GO:0004563,beta-N-acetylhexosaminidase activity;GO:0102148,N-acetyl-beta-D-galactosaminidase activity	GO:0005975,carbohydrate metabolic process	smm:Smp_053900,path:smm00520,Amino sugar and nucleotide sugar metabolism;smm:Smp_053900,path:smm00513,Various types of N-glycan biosynthesis;smm:Smp_053900,path:smm00531,Glycosaminoglycan degradation;smm:Smp_053900,path:smm00603,Glycosphingolipid biosynthesis - globo and isoglobo series;smm:Smp_053900,path:smm00604,Glycosphingolipid biosynthesis - ganglio series;smm:Smp_053900,path:smm00511,Other…
A0A7M3Q1N3_SPIER	A0A7M3Q1N3	SERJ2_LOCUS3894	Hypothetical protein	1158.5	1172.4	1155.1	684	622.6	605.4	1162	637.333	1162	637.333	0.54848	2.8e-05	-1		GO:0004867,serine-type endopeptidase inhibitor activity
A0A7M3RU24_SPIER	A0A7M3RU24	SERJ2_LOCUS26265	Hypothetical protein	208.2	201.7	189.8	123.1	130.8	133.9	199.9	129.267	199.9	129.267	0.646657	0.000354	-1	GO:0016021,integral component of membrane	GO:0005484,SNAP receptor activity;GO:0000149,SNARE binding	GO:0006886,intracellular protein transport;GO:0006836,neurotransmitter transport;GO:0017157,regulation of exocytosis;GO:0016192,vesicle-mediated transport
A0A7M3QEY9_SPIER	A0A7M3QEY9	SERJ2_LOCUS7715	Dynein light intermediate chain	115.6	103.6	106.5	56.2	60.9	62.2	108.567	59.7667	108.567	59.7667	0.550507	0.000272	-1	GO:0005737,cytoplasm;GO:0005868,cytoplasmic dynein complex;GO:0005874,microtubule	GO:0005524,ATP binding	GO:0007018,microtubule-based movement
A0A7M3RVE7_SPIER	A0A7M3RVE7	SERJ2_LOCUS26551	Hypothetical protein	2039.4	2048	1868.2	1303.3	1275.9	1231.2	1985.2	1270.13	1985.2	1270.13	0.639801	0.000327	-1
A0A7M3RDI4_SPIER	A0A7M3RDI4	SERJ2_LOCUS20688	Hypothetical protein	4465.2	4595.5	4521.8	2507.4	2486	2416.6	4527.5	2470	4527.5	2470	0.545555	2e-06	-1
A0A7M3QKI6_SPIER	A0A7M3QKI6	SERJ2_LOCUS10404	Calmodulin	263.6	294.7	282.4	141.6	143.7	127.5	280.233	137.6	280.233	137.6	0.491019	0.000162	-1		GO:0005509,calcium ion binding	GO:0019722,calcium-mediated signaling
A0A7M3QI33_SPIER	A0A7M3QI33	SERJ2_LOCUS7901	Hypothetical protein	1504.4	1516.1	1522.3	770.8	755.1	734.7	1514.27	753.533	1514.27	753.533	0.497623	0	-1
A0A7M3QSQ2_SPIER	A0A7M3QSQ2	SERJ2_LOCUS11034	Hypothetical protein	924.2	938.4	901.2	618.7	615.2	552	921.267	595.3	921.267	595.3	0.646176	0.000177	-1		GO:0004867,serine-type endopeptidase inhibitor activity
A0A7M3R971_SPIER	A0A7M3R971	SERJ2_LOCUS19099	Peptidyl-prolyl cis-trans isomerase	3910.7	3925.2	3866.5	2311	2326.8	2268.8	3900.8	2302.2	3900.8	2302.2	0.590187	0	-1		GO:0003755,peptidyl-prolyl cis-trans isomerase activity	GO:0006457,protein folding
A0A7M3RJW6_SPIER	A0A7M3RJW6	SERJ2_LOCUS22648	Hypothetical protein	761.9	711.7	681	517.8	487.2	496	718.2	500.333	718.2	500.333	0.696649	0.000995	0		GO:0046872,metal ion binding
A0A7M3R8J2_SPIER	A0A7M3R8J2	SERJ2_LOCUS18801	Hypothetical protein	11672.2	11858.8	11260.5	6797.8	6577.1	6531.1	11597.2	6635.33	11597.2	6635.33	0.572151	1.4e-05	-1	GO:0016021,integral component of membrane	GO:0016491,oxidoreductase activity
A0A7M3QPA5_SPIER	A0A7M3QPA5	SERJ2_LOCUS11956	Hypothetical protein	303	325.3	321.2	149.5	149.7	142.3	316.5	147.167	316.5	147.167	0.464982	2e-05	-1	GO:0016021,integral component of membrane
A0A7M3RDJ6_SPIER	A0A7M3RDJ6	SERJ2_LOCUS20698	Hypothetical protein	62.1	53.3	48	55.4	51	49	54.4667	51.8	54.4667	51.8	0.95104	0.587371	0	GO:0016021,integral component of membrane
A0A7M3QCE1_SPIER	A0A7M3QCE1	SERJ2_LOCUS6892	Hypothetical protein	513.1	511	489.1	265.9	250.3	230.6	504.4	248.933	504.4	248.933	0.493524	3.7e-05	-1		GO:0005524,ATP binding;GO:0008017,microtubule binding;GO:0003777,microtubule motor activity	GO:0007018,microtubule-based movement
A0A7M3QVY1_SPIER	A0A7M3QVY1	SERJ2_LOCUS14069	Dynein light chain	898.8	902.7	862.4	474	493.2	477.9	887.967	481.7	887.967	481.7	0.542475	9e-06	-1	GO:0005737,cytoplasm;GO:0030286,dynein complex;GO:0005874,microtubule		GO:0007017,microtubule-based process
A0A7M3QQV8_SPIER	A0A7M3QQV8	SERJ2_LOCUS11608	Hypothetical protein	147.3	127.2	154.7	112.5	116.1	109.3	143.067	112.633	143.067	112.633	0.787279	0.022704	0
A0A7M3RXX4_SPIER	A0A7M3RXX4	SERJ2_LOCUS26859	Hypothetical protein	419.4	407.9	424.1	296.1	291.6	289.4	417.133	292.367	417.133	292.367	0.700895	1.8e-05	0	GO:0016021,integral component of membrane
A0A7M3Q3P7_SPIER	A0A7M3Q3P7	SERJ2_LOCUS4600	Hypothetical protein	3298	3261.3	3118.9	1938.7	2011.3	2027.4	3226.07	1992.47	3226.07	1992.47	0.617615	3.5e-05	-1	GO:0000786,nucleosome;GO:0005634,nucleus	GO:0003677,DNA binding	GO:0006334,nucleosome assembly
A0A7M3RBW1_SPIER	A0A7M3RBW1	SERJ2_LOCUS17502	Tetraspanin	2236.8	2202	2237.8	1252.9	1287	1282.1	2225.53	1274	2225.53	1274	0.572447	0	-1	GO:0016021,integral component of membrane
A0A7M3R611_SPIER	A0A7M3R611	SERJ2_LOCUS17729	Hypothetical protein	1570.1	1566	1496.3	927.5	872.6	917.1	1544.13	905.733	1544.13	905.733	0.586564	2.6e-05	-1
A0A7M3R4S9_SPIER	A0A7M3R4S9	SERJ2_LOCUS17269	DNA-directed RNA polymerase subunit	401.1	381.9	377.7	308.1	306.5	285.8	386.9	300.133	386.9	300.133	0.775739	0.001036	0		GO:0003677,DNA binding;GO:0003899,DNA-directed 5'-3' RNA polymerase activity	GO:0006351,transcription, DNA-templated
A0A7M3QE39_SPIER	A0A7M3QE39	SERJ2_LOCUS6561	Hypothetical protein	1360.4	1435.2	1336.2	745.2	763.6	696.7	1377.27	735.167	1377.27	735.167	0.533787	5.7e-05	-1
A0A7M3R2L4_SPIER	A0A7M3R2L4	SERJ2_LOCUS16711	Hypothetical protein	4286.3	4255.5	4364.9	2350.7	2352.5	2306.6	4302.23	2336.6	4302.23	2336.6	0.543113	1e-06	-1		GO:0005509,calcium ion binding;GO:0005544,calcium-dependent phospholipid binding;GO:0042802,identical protein binding;GO:0004859,phospholipase inhibitor activity
A0A7M3RF80_SPIER	A0A7M3RF80	SERJ2_LOCUS21131	Hypothetical protein	189.7	188.5	183.9	169.9	152.4	138.2	187.367	153.5	187.367	153.5	0.819249	0.022211	0		GO:0046872,metal ion binding;GO:0004222,metalloendopeptidase activity
A0A7M3QPC8_SPIER	A0A7M3QPC8	SERJ2_LOCUS11061	Hepatocyte growth factor-regulated tyrosine kinase substrate	178.3	163	171.6	120.3	109.8	121.8	170.967	117.3	170.967	117.3	0.686099	0.000768	0	GO:0005737,cytoplasm	GO:0046872,metal ion binding;GO:0035091,phosphatidylinositol binding;GO:0043130,ubiquitin binding
A0A7M3QRA0_SPIER	A0A7M3QRA0	SERJ2_LOCUS12664	Hypothetical protein	2570.2	2603.7	2548	1276.6	1423.2	1296.6	2573.97	1332.13	2573.97	1332.13	0.517541	1.4e-05	-1
A0A7M3Q844_SPIER	A0A7M3Q844	SERJ2_LOCUS6249	Small nuclear ribonucleoprotein Sm D1	118.5	114.5	115.8	94.2	87.1	91.5	116.267	90.9333	116.267	90.9333	0.78211	0.000442	0	GO:0005681,spliceosomal complex	GO:0003723,RNA binding	GO:0000398,mRNA splicing, via spliceosome;GO:0000956,nuclear-transcribed mRNA catabolic process	smm:Smp_157680,path:smm03040,Spliceosome;smm:Smp_157680,path:smm03018,RNA degradation
A0A7M3R7N6_SPIER	A0A7M3R7N6	SERJ2_LOCUS18577	Hypothetical protein	1671.7	1677.6	1682.3	1025.2	984.3	948.2	1677.2	985.9	1677.2	985.9	0.587825	7e-06	-1		GO:0005525,GTP binding;GO:0003924,GTPase activity		smm:Smp_104670,path:smm04144,Endocytosis;smm:Smp_104670,path:smm04140,Autophagy - animal
A0A7M3RA56_SPIER	A0A7M3RA56	SERJ2_LOCUS19332	Hypothetical protein	28.8	26.8	32.5	33	25.3	23.2	29.3667	27.1667	29.3667	27.1667	0.925085	0.554517	0		GO:0005524,ATP binding;GO:0019205,nucleobase-containing compound kinase activity	GO:0006139,nucleobase-containing compound metabolic process	smm:Smp_197230,path:smm00230,Purine metabolism;smm:Smp_197230,path:smm00730,Thiamine metabolism
A0A7M3QLY5_SPIER	A0A7M3QLY5	SERJ2_LOCUS11098	Hypothetical protein	2609.9	2886.4	2640.8	1449.5	1453	1431.6	2712.37	1444.7	2712.37	1444.7	0.532634	0.000133	-1				smm:Smp_183710,path:smm04145,Phagosome
A0A7M3QU11_SPIER	A0A7M3QU11	SERJ2_LOCUS13639	Hypothetical protein	165.7	149.2	150.8	117	126.9	121.8	155.233	121.9	155.233	121.9	0.785269	0.005079	0	GO:0005829,cytosol;GO:0016020,membrane	GO:0000287,magnesium ion binding;GO:0030145,manganese ion binding;GO:0004721,phosphoprotein phosphatase activity
A0A7M3QMP4_SPIER	A0A7M3QMP4	SERJ2_LOCUS10513	Hypothetical protein	27.2	32.1	30.5	21.5	21.4	27.3	29.9333	23.4	29.9333	23.4	0.781737	0.054472	0			GO:0007165,signal transduction
A0A7M3QEG1_SPIER	A0A7M3QEG1	SERJ2_LOCUS8209	Hypothetical protein	156.6	182.7	133.1	64.3	65.8	57.1	157.467	62.4	157.467	62.4	0.396274	0.002853	-1	GO:0016021,integral component of membrane
A0A7M3R6K9_SPIER	A0A7M3R6K9	SERJ2_LOCUS18154	Hypothetical protein	503.4	474.5	489.1	402.7	361	360.5	489	374.733	489	374.733	0.766326	0.002172	0	GO:0005737,cytoplasm;GO:0016021,integral component of membrane
A0A7M3QVJ0_SPIER	A0A7M3QVJ0	SERJ2_LOCUS13936	Endoplasmic reticulum transmembrane protein	54	48.2	48.7	59.1	57.4	51.2	50.3	55.9	50.3	55.9	1.11133	0.138695	0
A0A7M3QHB0_SPIER	A0A7M3QHB0	SERJ2_LOCUS9386	Hypothetical protein	2427.7	2383.1	2345.1	1708.6	1572.4	1562.8	2385.3	1614.6	2385.3	1614.6	0.676896	0.000128	0	GO:0016021,integral component of membrane;GO:0005886,plasma membrane		GO:0007411,axon guidance;GO:0007155,cell adhesion
A0A7M3Q7G2_SPIER	A0A7M3Q7G2	SERJ2_LOCUS5695	Hypothetical protein	131.4	128.6	117.9	79.1	75.7	71.5	125.967	75.4333	125.967	75.4333	0.598836	0.000412	-1
A0A7M3RHI1_SPIER	A0A7M3RHI1	SERJ2_LOCUS21902	Hypothetical protein	655.4	673.2	705.9	288.5	302.3	284.5	678.167	291.767	678.167	291.767	0.430229	1.6e-05	-1		GO:0005525,GTP binding;GO:0003924,GTPase activity
A0A7M3RYE4_SPIER	A0A7M3RYE4	SERJ2_LOCUS26953	Hypothetical protein	1671.5	1631.4	1603.1	1016.8	1041.7	978.3	1635.33	1012.27	1635.33	1012.27	0.618997	2.1e-05	-1		GO:0005525,GTP binding;GO:0003924,GTPase activity
A0A7M3R6D9_SPIER	A0A7M3R6D9	SERJ2_LOCUS17228	Synaptotagmin	62.5	66.2	60.6	59.5	61.8	60	63.1	60.4333	63.1	60.4333	0.957739	0.20978	0	GO:0016021,integral component of membrane;GO:0030672,synaptic vesicle membrane	GO:0005509,calcium ion binding;GO:0005544,calcium-dependent phospholipid binding	GO:0007269,neurotransmitter secretion
A0A7M3RW40_SPIER	A0A7M3RW40	SERJ2_LOCUS24198	Hypothetical protein	5245.5	5204.5	4973.6	3348.8	3320.4	3322.9	5141.2	3330.7	5141.2	3330.7	0.647845	2.9e-05	-1		GO:0005509,calcium ion binding
A0A7M3QMC9_SPIER	A0A7M3QMC9	SERJ2_LOCUS11232	Hypothetical protein	137.9	131.6	129.8	129.6	125.4	121.8	133.1	125.6	133.1	125.6	0.943651	0.087634	0	GO:0005794,Golgi apparatus;GO:0016020,membrane	GO:0070273,phosphatidylinositol-4-phosphate binding
A0A7M3Q075_SPIER	A0A7M3Q075	SERJ2_LOCUS3386	Hypothetical protein	53.9	64.8	53.5	54.6	45.6	47.9	57.4	49.3667	57.4	49.3667	0.860046	0.154404	0	GO:0005737,cytoplasm;GO:0005921,gap junction;GO:0005819,spindle		GO:0007049,cell cycle;GO:0051301,cell division
A0A7M3QFQ4_SPIER	A0A7M3QFQ4	SERJ2_LOCUS7998	Hypothetical protein	255.4	244.4	269	140.2	143.4	135.8	256.267	139.8	256.267	139.8	0.545525	9.8e-05	-1		GO:0008270,zinc ion binding
A0A7M3QJD4_SPIER	A0A7M3QJD4	SERJ2_LOCUS9327	Queuosine salvage protein	237	227	243.9	147.4	148.5	120.4	235.967	138.767	235.967	138.767	0.588077	0.000734	-1
A0A7M3RUS2_SPIER	A0A7M3RUS2	SERJ2_LOCUS23747	L-lactate dehydrogenase	1265	1307	1234.5	656.8	631	610.3	1268.83	632.7	1268.83	632.7	0.498647	1.4e-05	-1	GO:0005737,cytoplasm	GO:0004459,L-lactate dehydrogenase activity	GO:0005975,carbohydrate metabolic process;GO:0019752,carboxylic acid metabolic process	smm:Smp_038950,path:smm00010,Glycolysis / Gluconeogenesis;smm:Smp_038950,path:smm00620,Pyruvate metabolism;smm:Smp_038950,path:smm00640,Propanoate metabolism;smm:Smp_038950,path:smm00270,Cysteine and methionine metabolism
A0A7M3RNC4_SPIER	A0A7M3RNC4	SERJ2_LOCUS23489	Hypothetical protein	612	648.9	610.7	367.4	384.7	366.6	623.867	372.9	623.867	372.9	0.597724	5.4e-05	-1
A0A7M3QHF8_SPIER	A0A7M3QHF8	SERJ2_LOCUS8635	Hypothetical protein	116.5	114.5	124.7	99.8	90.2	80.3	118.567	90.1	118.567	90.1	0.75991	0.011487	0
A0A7M3QDZ8_SPIER	A0A7M3QDZ8	SERJ2_LOCUS8210	Hypothetical protein	1957.6	2012.2	1916.9	1110.8	1089.1	1068.3	1962.23	1089.4	1962.23	1089.4	0.555184	9e-06	-1	GO:0005886,plasma membrane	GO:0005525,GTP binding;GO:0003924,GTPase activity	GO:0006886,intracellular protein transport
A0A7M3RNI1_SPIER	A0A7M3RNI1	SERJ2_LOCUS21597	Hypothetical protein	2004	1966.7	2036	1372	1282.7	1279.5	2002.23	1311.4	2002.23	1311.4	0.654969	4.5e-05	-1
A0A7M3QJE0_SPIER	A0A7M3QJE0	SERJ2_LOCUS10102	Hypothetical protein	307.1	296.8	292.3	207.1	192.6	194	298.733	197.9	298.733	197.9	0.662464	9.3e-05	-1	GO:0016021,integral component of membrane	GO:0036374,glutathione hydrolase activity	GO:0006751,glutathione catabolic process
A0A7M3QHP0_SPIER	A0A7M3QHP0	SERJ2_LOCUS9533	Hypothetical protein	66.5	68.2	68.9	59	70.8	62.7	67.8667	64.1667	67.8667	64.1667	0.945481	0.356929	0
A0A7M3Q251_SPIER	A0A7M3Q251	SERJ2_LOCUS2384	Hypothetical protein	332.6	319.9	316.9	186	195.7	174.6	323.133	185.433	323.133	185.433	0.57386	5.9e-05	-1
A0A7M3RNM2_SPIER	A0A7M3RNM2	SERJ2_LOCUS23603	Hypothetical protein	485.7	470.6	486.3	272.7	263.6	227.5	480.867	254.6	480.867	254.6	0.529461	0.000105	-1	GO:0016021,integral component of membrane	GO:0022857,transmembrane transporter activity	GO:0006865,amino acid transport
A0A7M3RN93_SPIER	A0A7M3RN93	SERJ2_LOCUS23899	Polypeptide N-acetylgalactosaminyltransferase	305.3	289.7	281.1	176	171.6	170	292.033	172.533	292.033	172.533	0.5908	8.2e-05	-1	GO:0000139,Golgi membrane;GO:0016021,integral component of membrane	GO:0030246,carbohydrate binding;GO:0016757,glycosyltransferase activity	GO:0006486,protein glycosylation
A0A7M3RBX6_SPIER	A0A7M3RBX6	SERJ2_LOCUS19264	Hypothetical protein	10284	10095.9	10126.5	6001	5775.2	5551.4	10168.8	5775.87	10168.8	5775.87	0.567999	7e-06	-1	GO:0005604,basement membrane;GO:0005581,collagen trimer;GO:0016020,membrane	GO:0005201,extracellular matrix structural constituent
A0A7M3QBT3_SPIER	A0A7M3QBT3	SERJ2_LOCUS7480	Hypothetical protein	176.3	171.2	185.8	135.2	122.6	112.7	177.767	123.5	177.767	123.5	0.694731	0.002233	0
A0A7M3RJ14_SPIER	A0A7M3RJ14	SERJ2_LOCUS22672	Hypothetical protein	2245.6	2296	2165.1	1283.9	1326	1285.8	2235.57	1298.57	2235.57	1298.57	0.580867	2.1e-05	-1		GO:0005524,ATP binding;GO:0005516,calmodulin binding;GO:0004683,calmodulin-dependent protein kinase activity;GO:0106310,protein serine kinase activity;GO:0004712,protein serine/threonine/tyrosine kinase activity
A0A7M3QUF3_SPIER	A0A7M3QUF3	SERJ2_LOCUS11591	Hypothetical protein	2370.3	2404.4	2282.4	1578.3	1530.5	1506.5	2352.37	1538.43	2352.37	1538.43	0.653994	4.2e-05	-1		GO:0004553,hydrolase activity, hydrolyzing O-glycosyl compounds	GO:0005975,carbohydrate metabolic process
A0A7M3RK93_SPIER	A0A7M3RK93	SERJ2_LOCUS20474	Hypothetical protein	14624.9	14417	14316.6	7629.4	7482.7	7191	14452.8	7434.37	14452.8	7434.37	0.514388	2e-06	-1		GO:0005509,calcium ion binding;GO:0004198,calcium-dependent cysteine-type endopeptidase activity
A0A7M3R2N9_SPIER	A0A7M3R2N9	SERJ2_LOCUS16668	Hypothetical protein	48.6	54.3	50.8	50.8	42.7	43.5	51.2333	45.6667	51.2333	45.6667	0.891347	0.14353	0	GO:0110165,cellular anatomical entity		GO:0016570,histone modification;GO:0006355,regulation of transcription, DNA-templated
A0A7M3QRP4_SPIER	A0A7M3QRP4	SERJ2_LOCUS10690	Glyceraldehyde-3-phosphate dehydrogenase	29856.7	29378.4	29134.5	15642.5	15313.5	15066.2	29456.5	15340.7	29456.5	15340.7	0.520792	1e-06	-1		GO:0004365,glyceraldehyde-3-phosphate dehydrogenase (NAD+) (phosphorylating) activity;GO:0051287,NAD binding;GO:0050661,NADP binding	GO:0006006,glucose metabolic process;GO:0006096,glycolytic process	smm:Smp_056970.1,path:smm00010,Glycolysis / Gluconeogenesis
A0A7M3Q2L0_SPIER	A0A7M3Q2L0	SERJ2_LOCUS4027	Hypothetical protein	5492.5	5610.2	5287.5	3376.1	3405.1	3352.5	5463.4	3377.9	5463.4	3377.9	0.618278	2.6e-05	-1	GO:0110165,cellular anatomical entity	GO:0031683,G-protein beta/gamma-subunit complex binding;GO:0005525,GTP binding;GO:0003924,GTPase activity	GO:0007188,adenylate cyclase-modulating G protein-coupled receptor signaling pathway
A0A7M3RXL5_SPIER	A0A7M3RXL5	SERJ2_LOCUS24692	Glutathione transferase	1151.5	1204.2	1119.5	658.9	650.4	627.3	1158.4	645.533	1158.4	645.533	0.557263	4.2e-05	-1		GO:0004364,glutathione transferase activity	GO:0006749,glutathione metabolic process	smm:Smp_152710.1,path:smm00480,Glutathione metabolism;smm:Smp_152710.1,path:smm00790,Folate biosynthesis
A0A7M3PUE5_SPIER	A0A7M3PUE5	SERJ2_LOCUS1279	Hypothetical protein	4321.5	4200.3	4243.8	2546.3	2442.9	2381.7	4255.2	2456.97	4255.2	2456.97	0.577403	7e-06	-1		GO:0005525,GTP binding;GO:0003924,GTPase activity
A0A7M3R3F4_SPIER	A0A7M3R3F4	SERJ2_LOCUS16029	Hypothetical protein	973.8	942.1	933.8	659.1	623.8	621.1	949.9	634.667	949.9	634.667	0.668141	5.3e-05	0		GO:0005509,calcium ion binding
K7X0U2_SPIER	K7X0U2	SERJ2_LOCUS18378	Transcription and mRNA export factor ENY2	66.3	69.1	72.3	78.4	58.6	53.2	69.2333	63.4	69.2333	63.4	0.915744	0.498897	0	GO:0071819,DUBm complex;GO:0005643,nuclear pore;GO:0000124,SAGA complex;GO:0070390,transcription export complex 2	GO:0003713,transcription coactivator activity	GO:0006325,chromatin organization;GO:0016578,histone deubiquitination;GO:0006406,mRNA export from nucleus;GO:0015031,protein transport;GO:0006368,transcription elongation from RNA polymerase II promoter
A0A7M3Q6V4_SPIER	A0A7M3Q6V4	SERJ2_LOCUS5800	Hypothetical protein	637.2	598.6	647.1	417.9	420.4	388.2	627.633	408.833	627.633	408.833	0.651389	0.000266	-1	GO:0010008,endosome membrane;GO:0005886,plasma membrane	GO:0005524,ATP binding;GO:0005509,calcium ion binding;GO:0005525,GTP binding	GO:0032456,endocytic recycling
A0A7M3Q7R2_SPIER	A0A7M3Q7R2	SERJ2_LOCUS4253	Hypothetical protein	2276.4	2175.2	2106.4	857.6	825.2	793	2186	825.267	2186	825.267	0.377524	1.3e-05	-1	GO:0005737,cytoplasm	GO:0008289,lipid binding
A0A7M3R999_SPIER	A0A7M3R999	SERJ2_LOCUS18248	Hypothetical protein	51.4	62.1	55.4	54.5	43.4	42.1	56.3	46.6667	56.3	46.6667	0.828893	0.127554	0
A0A7M3QMI9_SPIER	A0A7M3QMI9	SERJ2_LOCUS11294	Hypothetical protein	592.4	553.7	581.2	357.7	338.7	336.3	575.767	344.233	575.767	344.233	0.59787	6.5e-05	-1	GO:0005634,nucleus
A0A7M3R0K7_SPIER	A0A7M3R0K7	SERJ2_LOCUS15120	Hypothetical protein	6419.3	6336.5	6344.3	3884.6	3769.2	3751.3	6366.7	3801.7	6366.7	3801.7	0.597123	1e-06	-1
A0A7M3QVT4_SPIER	A0A7M3QVT4	SERJ2_LOCUS14247	Hypothetical protein	4455.2	4393	4438.3	2981.4	2836.6	2844.6	4428.83	2887.53	4428.83	2887.53	0.651985	7e-06	-1
A0A7M3RBB4_SPIER	A0A7M3RBB4	SERJ2_LOCUS19890	Hypothetical protein	113.8	127.3	119.7	113.4	105.6	105.2	120.267	108.067	120.267	108.067	0.898559	0.061446	0		GO:0046872,metal ion binding
A0A7M3QCW8_SPIER	A0A7M3QCW8	SERJ2_LOCUS7072	NudC domain-containing protein 1	363.7	362.2	358.7	244.8	237.4	223.3	361.533	235.167	361.533	235.167	0.65047	4.1e-05	-1	GO:0005737,cytoplasm;GO:0005634,nucleus
A0A7M3RXW6_SPIER	A0A7M3RXW6	SERJ2_LOCUS27484	Hypothetical protein	218.1	216.1	232.9	191.5	160.9	153.8	222.367	168.733	222.367	168.733	0.758807	0.013524	0	GO:0016021,integral component of membrane;GO:0005741,mitochondrial outer membrane	GO:0005525,GTP binding;GO:0003924,GTPase activity	GO:0008053,mitochondrial fusion
A0A7M3QQA9_SPIER	A0A7M3QQA9	SERJ2_LOCUS12125	4'-phosphopantetheine phosphatase	131.4	148.8	148.8	77.4	74	71	143	74.1333	143	74.1333	0.518415	0.000348	-1		GO:0005524,ATP binding;GO:0004594,pantothenate kinase activity	GO:0015937,coenzyme A biosynthetic process
A0A7M3R503_SPIER	A0A7M3R503	SERJ2_LOCUS17606	Phosphohydroxythreonine aminotransferase	164.3	168.3	184.4	100.1	86.8	79.2	172.333	88.7	172.333	88.7	0.5147	0.000644	-1
A0A7M3RWX7_SPIER	A0A7M3RWX7	SERJ2_LOCUS27456	WD repeat-containing protein 44	97.4	64.5	103.7	65.2	66.8	54.5	88.5333	62.1667	88.5333	62.1667	0.702184	0.107518	0
A0A7M3R9Q1_SPIER	A0A7M3R9Q1	SERJ2_LOCUS19263	Hypothetical protein	14802	15041.5	14712.3	8196.1	7694	7437.6	14851.9	7775.9	14851.9	7775.9	0.523561	8e-06	-1	GO:0005604,basement membrane;GO:0005581,collagen trimer;GO:0016021,integral component of membrane	GO:0005201,extracellular matrix structural constituent
A0A7M3PYT4_SPIER	A0A7M3PYT4	SERJ2_LOCUS2632	THO complex subunit 2	515	494.1	497.1	274.6	244.9	261.4	502.067	260.3	502.067	260.3	0.518457	2.3e-05	-1	GO:0000347,THO complex		GO:0006406,mRNA export from nucleus;GO:0006397,mRNA processing
A0A7M3RR97_SPIER	A0A7M3RR97	SERJ2_LOCUS25019	Hypothetical protein	155.4	147.5	166.2	107.2	83.4	91.3	156.367	93.9667	156.367	93.9667	0.600938	0.002135	-1
A0A7M3VJP7_SPIER	A0A7M3VJP7	SERJ2_LOCUS27734	Hypothetical protein	472.8	448.2	477.3	298	310.8	313.5	466.1	307.433	466.1	307.433	0.659587	0.000101	-1		GO:0070626,(S)-2-(5-amino-1-(5-phospho-D-ribosyl)imidazole-4-carboxamido)succinate AMP-lyase (fumarate-forming) activity;GO:0004018,N6-(1,2-dicarboxyethyl)AMP AMP-lyase (fumarate-forming) activity;GO:0000166,nucleotide binding	GO:0044208,'de novo' AMP biosynthetic process;GO:0006189,'de novo' IMP biosynthetic process	smm:Smp_038030,path:smm00230,Purine metabolism;smm:Smp_038030,path:smm00250,Alanine, aspartate and glutamate metabolism
A0A7M3QD62_SPIER	A0A7M3QD62	SERJ2_LOCUS7964	Hypothetical protein	59.9	59.9	57.8	65.3	63	57.7	59.2	62	59.2	62	1.0473	0.300489	0	GO:0016021,integral component of membrane	GO:0005524,ATP binding;GO:0016787,hydrolase activity		smm:Smp_042020.1,path:smm00230,Purine metabolism;smm:Smp_042020.1,path:smm00240,Pyrimidine metabolism
A0A7M3PSH7_SPIER	A0A7M3PSH7	SERJ2_LOCUS572	Calreticulin	22015.6	21728.8	20805.8	11541.6	11625.1	11226.2	21516.7	11464.3	21516.7	11464.3	0.532809	1.3e-05	-1	GO:0005788,endoplasmic reticulum lumen	GO:0005509,calcium ion binding;GO:0051082,unfolded protein binding	GO:0006457,protein folding
A0A7M3REB6_SPIER	A0A7M3REB6	SERJ2_LOCUS20957	Exportin-2	139.3	136.4	139.8	99.4	99.1	102.9	138.5	100.467	138.5	100.467	0.725391	1.9e-05	0		GO:0031267,small GTPase binding	GO:0006886,intracellular protein transport
A0A7M3R6U6_SPIER	A0A7M3R6U6	SERJ2_LOCUS18256	Hypothetical protein	45.2	50.4	50.1	44.1	45.9	39.3	48.5667	43.1	48.5667	43.1	0.88744	0.102648	0
A0A7M3RS14_SPIER	A0A7M3RS14	SERJ2_LOCUS24774	Hypothetical protein	3051.2	3010.8	2973.5	1938.8	1890.3	1810	3011.83	1879.7	3011.83	1879.7	0.624105	1.3e-05	-1
A0A7M3QX78_SPIER	A0A7M3QX78	SERJ2_LOCUS14805	Hypothetical protein	169.5	186.3	172	106.3	96	109	175.933	103.767	175.933	103.767	0.589807	0.000389	-1	GO:0032154,cleavage furrow;GO:0030496,midbody;GO:0055038,recycling endosome membrane	GO:0005509,calcium ion binding
A0A7M3VKI8_SPIER	A0A7M3VKI8	SERJ2_LOCUS28089	Hypothetical protein	854.2	837.6	848.3	463.1	432.3	409.2	846.7	434.867	846.7	434.867	0.513602	1.5e-05	-1		GO:0005525,GTP binding;GO:0003924,GTPase activity
A0A7M3RC10_SPIER	A0A7M3RC10	SERJ2_LOCUS19560	Hypothetical protein	54.8	48.5	43.4	36.7	37.7	37.3	48.9	37.2333	48.9	37.2333	0.761418	0.024341	0
A0A7M3VK57_SPIER	A0A7M3VK57	SERJ2_LOCUS27923	Hypothetical protein (Fragment)	6176.3	6217.8	6403.4	2122.6	1974.2	1818.6	6265.83	1971.8	6265.83	1971.8	0.314691	3e-06	-1		GO:0005509,calcium ion binding;GO:0004198,calcium-dependent cysteine-type endopeptidase activity
A0A7M3QKP0_SPIER	A0A7M3QKP0	SERJ2_LOCUS10536	Hypothetical protein	121.1	119.7	108.5	105.1	97.6	102.9	116.433	101.867	116.433	101.867	0.874893	0.033218	0
A0A7M3QU26_SPIER	A0A7M3QU26	SERJ2_LOCUS13499	Hypothetical protein	137.8	123	130.9	79.5	86.3	75.6	130.567	80.4667	130.567	80.4667	0.616288	0.000697	-1	GO:0016021,integral component of membrane
A0A7M3QV20_SPIER	A0A7M3QV20	SERJ2_LOCUS13764	Hypothetical protein	92.4	84.8	72	62.7	65.3	59.2	83.0667	62.4	83.0667	62.4	0.751204	0.02915	0
A0A7M3RE00_SPIER	A0A7M3RE00	SERJ2_LOCUS18220	Hypothetical protein	244.6	245.8	233.5	152.6	148	166.7	241.3	155.767	241.3	155.767	0.645531	0.000237	-1
A0A7M3RDG3_SPIER	A0A7M3RDG3	SERJ2_LOCUS20028	Hypothetical protein	3012.4	3086.5	3211.4	1793.7	1682.8	1599.1	3103.43	1691.87	3103.43	1691.87	0.54516	6.3e-05	-1		GO:0005525,GTP binding;GO:0003924,GTPase activity
A0A7M3QNW8_SPIER	A0A7M3QNW8	SERJ2_LOCUS11806	Hypothetical protein	2047.7	2010.2	2027.3	1321.1	1301	1331	2028.4	1317.7	2028.4	1317.7	0.649625	1e-06	-1	GO:0016020,membrane	GO:0005525,GTP binding;GO:0003924,GTPase activity	GO:0007165,signal transduction
A0A7M3QIF5_SPIER	A0A7M3QIF5	SERJ2_LOCUS9852	Hypothetical protein	258.9	251.1	260.1	183.5	165.6	157.3	256.7	168.8	256.7	168.8	0.657577	0.000435	-1
A0A7M3RG62_SPIER	A0A7M3RG62	SERJ2_LOCUS20483	Cell division control protein 42 homolog	1946.2	1981.7	1927	1136	1163.4	1144.4	1951.63	1147.93	1951.63	1147.93	0.588191	1e-06	-1		GO:0005525,GTP binding;GO:0003924,GTPase activity	GO:0007264,small GTPase mediated signal transduction	smm:Smp_082810.1,path:smm04144,Endocytosis;smm:Smp_082810.1,path:smm04933,AGE-RAGE signaling pathway in diabetic complications
A0A7M3PUZ7_SPIER	A0A7M3PUZ7	SERJ2_LOCUS784	Hypothetical protein	7304	7216.7	7130.4	3689.1	3657.2	3561.7	7217.03	3636	7217.03	3636	0.503808	1e-06	-1
A0A7M3Q0Y2_SPIER	A0A7M3Q0Y2	SERJ2_LOCUS2898	Tetraspanin	4895.7	4919	4740.6	3354.7	3423.5	3056.5	4851.77	3278.23	4851.77	3278.23	0.675678	0.000235	0	GO:0016021,integral component of membrane
A0A7M3RHA8_SPIER	A0A7M3RHA8	SERJ2_LOCUS22068	Hypothetical protein	41.4	35.4	28.6	31.6	32.6	32.5	35.1333	32.2333	35.1333	32.2333	0.917457	0.478209	0
A0A7M3RJY4_SPIER	A0A7M3RJY4	SERJ2_LOCUS21809	Hypothetical protein	1300	1293.5	1340.4	740.7	696.4	683.2	1311.3	706.767	1311.3	706.767	0.538982	1.2e-05	-1		GO:0008234,cysteine-type peptidase activity		smm:Smp_210500,path:smm04145,Phagosome;smm:Smp_210500,path:smm04142,Lysosome;smm:Smp_210500,path:smm04140,Autophagy - animal
A0A7M3PW14_SPIER	A0A7M3PW14	SERJ2_LOCUS1895	Acidic residue methyltransferase 1	652.7	674.9	646.6	447.2	415.6	398.6	658.067	420.467	658.067	420.467	0.638942	0.00014	-1		GO:0097023,fructose 6-phosphate aldolase activity;GO:0103026,fructose-1-phosphatase activity;GO:0046872,metal ion binding;GO:0008983,protein-glutamate O-methyltransferase activity
A0A7M3RJ87_SPIER	A0A7M3RJ87	SERJ2_LOCUS20122	Hypothetical protein	604.7	579.2	606.2	420.4	428.8	385.2	596.7	411.467	596.7	411.467	0.68957	0.000316	0	GO:0005737,cytoplasm	GO:0005524,ATP binding;GO:0004335,galactokinase activity	GO:0006012,galactose metabolic process
A0A7M3RNP0_SPIER	A0A7M3RNP0	SERJ2_LOCUS24061	Nuclear cap-binding protein subunit 3	85.4	81.7	74.8	78.2	73.1	65.2	80.6333	72.1667	80.6333	72.1667	0.894998	0.158665	0		GO:0003729,mRNA binding;GO:0000340,RNA 7-methylguanosine cap binding
A0A7M3VKS7_SPIER	A0A7M3VKS7	SERJ2_LOCUS28206	Hypothetical protein (Fragment)	220	199.9	186	157	152.5	150.6	201.967	153.367	201.967	153.367	0.759366	0.008426	0	GO:0005856,cytoskeleton;GO:0016020,membrane		GO:0051179,localization;GO:0007165,signal transduction
A0A7M3Q646_SPIER	A0A7M3Q646	SERJ2_LOCUS4738	Hypothetical protein	323.4	309.6	328.8	211.2	205.3	185.1	320.6	200.533	320.6	200.533	0.625494	0.00025	-1
A0A7M3PU12_SPIER	A0A7M3PU12	SERJ2_LOCUS1141	Hypothetical protein	6668.3	6611.9	6711	4140.9	4094.5	4059	6663.73	4098.13	6663.73	4098.13	0.614991	0	-1
A0A7M3RQL0_SPIER	A0A7M3RQL0	SERJ2_LOCUS25100	Hypothetical protein	412.6	357	393.1	329	296.8	273.7	387.567	299.833	387.567	299.833	0.77363	0.018484	0
A0A7M3R064_SPIER	A0A7M3R064	SERJ2_LOCUS13615	Hypothetical protein	1079.2	1070.2	1048.6	757	728.8	729.7	1066	738.5	1066	738.5	0.692777	1.5e-05	0		GO:0003844,1,4-alpha-glucan branching enzyme activity;GO:0102752,1,4-alpha-glucan branching enzyme activity (using a glucosylated glycogenin as primer for glycogen synthesis);GO:0043169,cation binding;GO:0004553,hydrolase activity, hydrolyzing O-glycosyl compounds	GO:0005978,glycogen biosynthetic process
A0A7M3QZ39_SPIER	A0A7M3QZ39	SERJ2_LOCUS15480	Hypothetical protein	354.8	368.4	371.3	216.5	213.4	208.6	364.833	212.833	364.833	212.833	0.583371	1.1e-05	-1
A0A7M3R6M4_SPIER	A0A7M3R6M4	SERJ2_LOCUS18190	Hypothetical protein	6124.3	6111.9	5952.7	3846.4	3895.8	3858.2	6062.97	3866.8	6062.97	3866.8	0.637774	3e-06	-1		GO:0004601,peroxidase activity;GO:0051920,peroxiredoxin activity		smm:Smp_062900,path:smm04146,Peroxisome
A0A7M3QXN7_SPIER	A0A7M3QXN7	SERJ2_LOCUS14748	Phosphodiesterase	1422.5	1379.7	1402.9	987.6	880.4	872.2	1401.7	913.4	1401.7	913.4	0.651637	0.000238	-1			GO:0010265,SCF complex assembly
A0A7M3RK05_SPIER	A0A7M3RK05	SERJ2_LOCUS22982	Aspartyl aminopeptidase	129.6	121.7	137	90.3	80.3	80.9	129.433	83.8333	129.433	83.8333	0.647695	0.001137	-1		GO:0004177,aminopeptidase activity;GO:0008237,metallopeptidase activity;GO:0008270,zinc ion binding
A0A7M3RFY8_SPIER	A0A7M3RFY8	SERJ2_LOCUS20785	Hypothetical protein	2702.9	2636.6	2549.6	1797.8	1763.4	1675.6	2629.7	1745.6	2629.7	1745.6	0.663802	0.000104	-1	GO:0016021,integral component of membrane	GO:0016746,acyltransferase activity		smm:Smp_028490,path:smm00561,Glycerolipid metabolism;smm:Smp_028490,path:smm00564,Glycerophospholipid metabolism
A0A7M3R9C1_SPIER	A0A7M3R9C1	SERJ2_LOCUS18656	Hypothetical protein	428.8	395.3	403	331.2	324.4	342	409.033	332.533	409.033	332.533	0.812974	0.002527	0		GO:0005509,calcium ion binding
A0A7M3Q1E7_SPIER	A0A7M3Q1E7	SERJ2_LOCUS2109	Hypothetical protein	1674.1	1695.6	1668	949.4	895.8	864.7	1679.23	903.3	1679.23	903.3	0.537924	8e-06	-1		GO:0005525,GTP binding;GO:0003924,GTPase activity
A0A7M3R750_SPIER	A0A7M3R750	SERJ2_LOCUS18156	ATP synthase subunit s, mitochondrial	32.5	23.9	36.2	35.9	37.5	34	30.8667	35.8	30.8667	35.8	1.15983	0.261999	0	GO:0005743,mitochondrial inner membrane
A0A7M3QJS6_SPIER	A0A7M3QJS6	SERJ2_LOCUS10237	Hypothetical protein	98.5	100.1	95.2	85.3	88.6	83.6	97.9333	85.8333	97.9333	85.8333	0.876447	0.004182	0
A0A7M3RRW8_SPIER	A0A7M3RRW8	SERJ2_LOCUS25578	Hypothetical protein	109.6	97.2	103.2	98.9	97.5	89.2	103.333	95.2	103.333	95.2	0.92129	0.157799	0
A0A7M3VJM1_SPIER	A0A7M3VJM1	SERJ2_LOCUS27707	Hypothetical protein (Fragment)	77.2	92.9	76.8	59.5	62.2	56.1	82.3	59.2667	82.3	59.2667	0.72013	0.014583	0		GO:0005524,ATP binding;GO:0004849,uridine kinase activity	GO:0044211,CTP salvage;GO:0009116,nucleoside metabolic process;GO:0044206,UMP salvage	smm:Smp_207070,path:smm00240,Pyrimidine metabolism;smm:Smp_207070,path:smm00983,Drug metabolism - other enzymes
A0A7M3R7V9_SPIER	A0A7M3R7V9	SERJ2_LOCUS18621	Hypothetical protein	51.9	33.2	33.7	47.8	49.5	46.4	39.6	47.9	39.6	47.9	1.2096	0.252753	0	GO:0005768,endosome		GO:0006464,cellular protein modification process;GO:0015031,protein transport
A0A7M3QVA0_SPIER	A0A7M3QVA0	SERJ2_LOCUS13204	Phosphotransferase	2388.5	2318.4	2415.1	1533.1	1472.5	1455	2374	1486.87	2374	1486.87	0.626313	1.9e-05	-1		GO:0005524,ATP binding;GO:0008865,fructokinase activity;GO:0004340,glucokinase activity;GO:0005536,glucose binding;GO:0019158,mannokinase activity	GO:0001678,cellular glucose homeostasis;GO:0006096,glycolytic process;GO:0019318,hexose metabolic process	smm:Smp_043030,path:smm00010,Glycolysis / Gluconeogenesis;smm:Smp_043030,path:smm00051,Fructose and mannose metabolism;smm:Smp_043030,path:smm00052,Galactose metabolism;smm:Smp_043030,path:smm00500,Starch and sucrose metabolism;smm:Smp_043030,path:smm00520,Amino sugar and nucleotide sugar metabolism
A0A7M3R9E0_SPIER	A0A7M3R9E0	SERJ2_LOCUS18677	Hypothetical protein	1460.1	1420.5	1423.9	869.7	878.3	852.1	1434.83	866.7	1434.83	866.7	0.604042	3e-06	-1
A0A7M3QWV9_SPIER	A0A7M3QWV9	SERJ2_LOCUS14383	Hypothetical protein	294.2	301.3	299.3	226.2	222.4	221.5	298.267	223.367	298.267	223.367	0.748882	8e-06	0	GO:0005856,cytoskeleton;GO:0016020,membrane		GO:0051179,localization;GO:0007165,signal transduction
A0A7M3PW11_SPIER	A0A7M3PW11	SERJ2_LOCUS1139	Hypothetical protein	24822.8	24599.4	24280	13713.9	13285.8	12857.9	24567.4	13285.9	24567.4	13285.9	0.540793	3e-06	-1
A0A7M3QXS2_SPIER	A0A7M3QXS2	SERJ2_LOCUS14030	Hypothetical protein	3862.5	3830.6	3931.8	2210.9	2232.8	2205.4	3874.97	2216.37	3874.97	2216.37	0.571971	1e-06	-1		GO:0005525,GTP binding;GO:0003924,GTPase activity	GO:0007264,small GTPase mediated signal transduction	smm:Smp_062300.1,path:smm04310,Wnt signaling pathway;smm:Smp_062300.1,path:smm04145,Phagosome;smm:Smp_062300.1,path:smm04933,AGE-RAGE signaling pathway in diabetic complications
A0A7M3R9I8_SPIER	A0A7M3R9I8	SERJ2_LOCUS18168	Hypothetical protein	123.7	138.5	134.6	88.7	96.3	89.1	132.267	91.3667	132.267	91.3667	0.690776	0.001283	0		GO:0004181,metallocarboxypeptidase activity;GO:0008270,zinc ion binding	GO:0006518,peptide metabolic process
A0A7M3R144_SPIER	A0A7M3R144	SERJ2_LOCUS16176	Hypothetical protein	788.8	766.6	719.7	506.5	537.2	517.2	758.367	520.3	758.367	520.3	0.68608	0.000434	0
A0A7M3R246_SPIER	A0A7M3R246	SERJ2_LOCUS15696	Hypothetical protein	44.2	53.3	44.8	43.9	42.1	45.8	47.4333	43.9333	47.4333	43.9333	0.926212	0.325634	0		GO:0005524,ATP binding;GO:0004386,helicase activity;GO:0016787,hydrolase activity;GO:0003676,nucleic acid binding
A0A7M3RCM4_SPIER	A0A7M3RCM4	SERJ2_LOCUS17774	F-actin-capping protein subunit beta	429.4	439.9	463.5	269.6	261.8	250.6	444.267	260.667	444.267	260.667	0.586735	9e-05	-1	GO:0005737,cytoplasm;GO:0008290,F-actin capping protein complex	GO:0003779,actin binding	GO:0030036,actin cytoskeleton organization;GO:0051016,barbed-end actin filament capping
A0A7M3RJS5_SPIER	A0A7M3RJS5	SERJ2_LOCUS22962	Ubiquitinyl hydrolase 1	989.3	991.2	984.5	767.4	723.7	723.6	988.333	738.233	988.333	738.233	0.746948	7e-05	0		GO:0004843,thiol-dependent deubiquitinase;GO:0008270,zinc ion binding	GO:0016579,protein deubiquitination;GO:0006511,ubiquitin-dependent protein catabolic process
A0A7M3PSR5_SPIER	A0A7M3PSR5	SERJ2_LOCUS660	Glycerol-3-phosphate dehydrogenase [NAD(+)]	476.9	471.2	467.1	332.7	309.4	296.3	471.733	312.8	471.733	312.8	0.663086	0.000134	-1	GO:0009331,glycerol-3-phosphate dehydrogenase complex	GO:0004367,glycerol-3-phosphate dehydrogenase [NAD+] activity;GO:0051287,NAD binding;GO:0042803,protein homodimerization activity	GO:0005975,carbohydrate metabolic process;GO:0046168,glycerol-3-phosphate catabolic process
A0A7M3QKL9_SPIER	A0A7M3QKL9	SERJ2_LOCUS9770	Hypothetical protein	77.8	86	73.1	38.8	38.3	41.7	78.9667	39.6	78.9667	39.6	0.501477	0.00055	-1	GO:0016021,integral component of membrane	GO:0022857,transmembrane transporter activity
A0A7M3PXZ8_SPIER	A0A7M3PXZ8	SERJ2_LOCUS2307	Hypothetical protein	848.3	818.7	804.9	598.9	585.6	558	823.967	580.833	823.967	580.833	0.704923	0.000158	0		GO:0005524,ATP binding;GO:0106310,protein serine kinase activity;GO:0004674,protein serine/threonine kinase activity;GO:0004712,protein serine/threonine/tyrosine kinase activity
A0A7M3R3C3_SPIER	A0A7M3R3C3	SERJ2_LOCUS16984	Hypothetical protein	1442.7	1419.4	1430.9	1033.7	964.1	878.6	1431	958.8	1431	958.8	0.670021	0.000481	0
A0A7M3Q2G6_SPIER	A0A7M3Q2G6	SERJ2_LOCUS4204	Hypothetical protein	237.3	238.6	255.1	163.7	165.8	161.5	243.667	163.667	243.667	163.667	0.671683	0.000167	0	GO:0016021,integral component of membrane
A0A7M3R425_SPIER	A0A7M3R425	SERJ2_LOCUS16917	Hypothetical protein	358.1	342.1	331.9	278.4	258.1	255.1	344.033	263.867	344.033	263.867	0.76698	0.00162	0	GO:0005634,nucleus	GO:0004534,5'-3' exoribonuclease activity;GO:0003676,nucleic acid binding	GO:0006397,mRNA processing
A0A7M3QN92_SPIER	A0A7M3QN92	SERJ2_LOCUS11585	Hypothetical protein	606.8	570.9	563.1	399.8	369	348.8	580.267	372.533	580.267	372.533	0.642004	0.000487	-1			GO:0016192,vesicle-mediated transport
A0A7M3Q162_SPIER	A0A7M3Q162	SERJ2_LOCUS3531	Hypothetical protein	62.5	54.4	59.4	44.5	48.8	43.2	58.7667	45.5	58.7667	45.5	0.774248	0.010269	0
A0A7M3QC18_SPIER	A0A7M3QC18	SERJ2_LOCUS7353	Hypothetical protein	1723.3	1782.9	1710.7	1114.1	1068.6	1035.2	1738.97	1072.63	1738.97	1072.63	0.616822	3.1e-05	-1
A0A7M3QBJ5_SPIER	A0A7M3QBJ5	SERJ2_LOCUS7388	Inositol-phosphate phosphatase	221.7	223.4	223.7	207.1	214.8	189.6	222.933	203.833	222.933	203.833	0.914324	0.063111	0		GO:0046872,metal ion binding	GO:0046855,inositol phosphate dephosphorylation
A0A7M3QQD5_SPIER	A0A7M3QQD5	SERJ2_LOCUS11440	Hypothetical protein	192	200.3	177.2	184	189	184	189.833	185.667	189.833	185.667	0.978051	0.581567	0		GO:0003723,RNA binding
A0A7M3QM98_SPIER	A0A7M3QM98	SERJ2_LOCUS11190	Signal peptidase complex subunit 2	2374.9	2383.6	2262.1	1801.8	1782.6	1800.2	2340.2	1794.87	2340.2	1794.87	0.766971	0.000161	0	GO:0016021,integral component of membrane;GO:0005787,signal peptidase complex	GO:0008233,peptidase activity	GO:0006465,signal peptide processing
A0A7M3RNN2_SPIER	A0A7M3RNN2	SERJ2_LOCUS24051	Hypothetical protein	57.1	40.4	38.9	45.1	43.7	43.5	45.4667	44.1	45.4667	44.1	0.969941	0.826879	0
A0A7M3R550_SPIER	A0A7M3R550	SERJ2_LOCUS17656	Hypothetical protein	70	71.2	65	56.5	49.5	53	68.7333	53	68.7333	53	0.771096	0.004759	0	GO:0016021,integral component of membrane
A0A7M3QGP0_SPIER	A0A7M3QGP0	SERJ2_LOCUS8361	Hypothetical protein	262.1	242.6	225.1	192.4	171.7	177.4	243.267	180.5	243.267	180.5	0.741984	0.007051	0		GO:0005524,ATP binding;GO:0016887,ATP hydrolysis activity
A0A7M3PRE9_SPIER	A0A7M3PRE9	SERJ2_LOCUS138	Peptidyl-prolyl cis-trans isomerase	191.4	190.2	189.1	142.1	132	123.8	190.233	132.633	190.233	132.633	0.697214	0.000417	0		GO:0003677,DNA binding;GO:0003755,peptidyl-prolyl cis-trans isomerase activity	GO:0006364,rRNA processing
A0A7M3Q4Z9_SPIER	A0A7M3Q4Z9	SERJ2_LOCUS5105	Hypothetical protein	218.4	232.2	229	148.4	144.4	135.1	226.533	142.633	226.533	142.633	0.629635	0.000127	-1	GO:0016021,integral component of membrane	GO:0042802,identical protein binding;GO:0005267,potassium channel activity
A0A7M3PZL7_SPIER	A0A7M3PZL7	SERJ2_LOCUS3169	Hypothetical protein	176.6	184.1	208.8	87.2	88.2	89.7	189.833	88.3667	189.833	88.3667	0.465496	0.000482	-1
A0A7M3QYP7_SPIER	A0A7M3QYP7	SERJ2_LOCUS14461	Hypothetical protein	164.5	173.5	151.6	116	109.6	114.3	163.2	113.3	163.2	113.3	0.69424	0.001675	0	GO:0005741,mitochondrial outer membrane
A0A7M3Q0D4_SPIER	A0A7M3Q0D4	SERJ2_LOCUS3452	Hypothetical protein	5864.3	5629.4	5853.6	3700	3686.8	3430.3	5782.43	3605.7	5782.43	3605.7	0.623561	4.8e-05	-1
A0A7M3R9T3_SPIER	A0A7M3R9T3	SERJ2_LOCUS19313	Hypothetical protein	1713.4	1591.8	1707	1092.8	1088	1079.2	1670.73	1086.67	1670.73	1086.67	0.650413	0.000124	-1	GO:0016021,integral component of membrane
A0A7M3QIN7_SPIER	A0A7M3QIN7	SERJ2_LOCUS9933	Hypothetical protein	78.5	77.9	74.5	94.9	82.9	82.8	76.9667	86.8667	76.9667	86.8667	1.12863	0.078164	0		GO:0034511,U3 snoRNA binding	GO:0006364,rRNA processing
A0A7M3QMC5_SPIER	A0A7M3QMC5	SERJ2_LOCUS11181	Hypothetical protein	35677.8	35352.9	34740.7	23981.9	23446.1	22940	35257.1	23456	35257.1	23456	0.665284	8e-06	-1
A0A7M3VKD8_SPIER	A0A7M3VKD8	SERJ2_LOCUS28026	Hypothetical protein	2062.3	2075.9	2006.2	1463.1	1432.2	1394.5	2048.13	1429.93	2048.13	1429.93	0.698164	2.9e-05	0	GO:0030286,dynein complex;GO:0005874,microtubule	GO:0045505,dynein intermediate chain binding;GO:0051959,dynein light intermediate chain binding;GO:0008569,minus-end-directed microtubule motor activity	GO:0007018,microtubule-based movement
A0A7M3Q761_SPIER	A0A7M3Q761	SERJ2_LOCUS5092	Hypothetical protein	399.6	378.6	394	294	281.8	271.2	390.733	282.333	390.733	282.333	0.722573	0.000284	0
A0A7M3QK19_SPIER	A0A7M3QK19	SERJ2_LOCUS10328	Hypothetical protein	394.5	401.3	403.6	241.8	229.7	236.6	399.8	236.033	399.8	236.033	0.590379	3e-06	-1		GO:0004364,glutathione transferase activity	GO:0006749,glutathione metabolic process
A0A7M3QEU5_SPIER	A0A7M3QEU5	SERJ2_LOCUS8470	Hypothetical protein	50.2	57.4	57.5	38.7	34	31.5	55.0333	34.7333	55.0333	34.7333	0.631133	0.003194	-1
A0A7M3QTX6_SPIER	A0A7M3QTX6	SERJ2_LOCUS13524	Hypothetical protein	315.5	345.9	337.7	205	200.4	195.7	333.033	200.367	333.033	200.367	0.601641	0.000151	-1		GO:0016791,phosphatase activity
A0A7M3QW84_SPIER	A0A7M3QW84	SERJ2_LOCUS13581	Hypothetical protein	2674.7	2625.9	2618.7	1870.2	1838.7	1785.2	2639.77	1831.37	2639.77	1831.37	0.693761	1.2e-05	0
A0A7M3QPJ6_SPIER	A0A7M3QPJ6	SERJ2_LOCUS12040	Hypothetical protein	25600.9	25572.9	25385.8	16635.9	16558.3	15998.3	25519.9	16397.5	25519.9	16397.5	0.642539	2e-06	-1	GO:0005737,cytoplasm;GO:0030286,dynein complex;GO:0005874,microtubule	GO:0005524,ATP binding;GO:0016887,ATP hydrolysis activity;GO:0008569,minus-end-directed microtubule motor activity	GO:0007018,microtubule-based movement
A0A7M3R2J1_SPIER	A0A7M3R2J1	SERJ2_LOCUS16380	Bestrophin homolog	243.3	234.4	234.3	161.5	168.1	157.3	237.333	162.3	237.333	162.3	0.683848	6.5e-05	0	GO:0034707,chloride channel complex;GO:0005886,plasma membrane	GO:0005254,chloride channel activity	GO:0006821,chloride transport
A0A7M3QK05_SPIER	A0A7M3QK05	SERJ2_LOCUS10302	Hypothetical protein	40291.1	40227.5	40217.4	16014.6	15684.3	14933	40245.3	15544	40245.3	15544	0.38623	0	-1	GO:0030659,cytoplasmic vesicle membrane;GO:0016021,integral component of membrane;GO:0005886,plasma membrane	GO:0046872,metal ion binding
A0A7M3PSI3_SPIER	A0A7M3PSI3	SERJ2_LOCUS582	Hypothetical protein	61.8	65.9	57.4	67.2	67.5	69.5	61.7	68.0667	61.7	68.0667	1.10319	0.067577	0
A0A7M3Q335_SPIER	A0A7M3Q335	SERJ2_LOCUS4187	Hypothetical protein	75.4	69.9	62.8	68.7	61.4	63.5	69.3667	64.5333	69.3667	64.5333	0.930322	0.318305	0	GO:0005682,U5 snRNP
A0A7M3Q666_SPIER	A0A7M3Q666	SERJ2_LOCUS4758	Nuclear cap-binding protein subunit 2	80.6	78.5	77.9	73.4	75.6	74.2	79	74.4	79	74.4	0.941772	0.011515	0	GO:0005846,nuclear cap binding complex;GO:0005634,nucleus	GO:0000339,RNA cap binding	GO:0045292,mRNA cis splicing, via spliceosome
A0A7M3QSJ6_SPIER	A0A7M3QSJ6	SERJ2_LOCUS12972	Hypothetical protein	910.2	903.9	971.1	564.8	603.6	544.8	928.4	571.067	928.4	571.067	0.615108	0.000203	-1	GO:0016020,membrane	GO:0005525,GTP binding;GO:0003924,GTPase activity	GO:0007165,signal transduction	smm:Smp_084940.1,path:smm04140,Autophagy - animal;smm:Smp_084940.1,path:smm04137,Mitophagy - animal
A0A7M3Q9S7_SPIER	A0A7M3Q9S7	SERJ2_LOCUS5850	Hypothetical protein	7949.8	8041.6	7877.4	5605.9	5714.1	5609	7956.27	5643	7956.27	5643	0.709252	3e-06	0		GO:0003779,actin binding
A0A7M3QIP1_SPIER	A0A7M3QIP1	SERJ2_LOCUS9869	Hypothetical protein	6373.3	6347.5	6320.6	4290.1	4222.3	4237.1	6347.13	4249.83	6347.13	4249.83	0.669567	0	0		GO:0003779,actin binding	GO:0000902,cell morphogenesis;GO:0007010,cytoskeleton organization
A0A7M3RU39_SPIER	A0A7M3RU39	SERJ2_LOCUS25266	Hypothetical protein	366.8	355	355.7	259.7	242.1	213	359.167	238.267	359.167	238.267	0.663387	0.001028	-1	GO:0016021,integral component of membrane
A0A7M3R747_SPIER	A0A7M3R747	SERJ2_LOCUS17883	Derlin	110.5	97.6	99.5	97.6	104.9	96.6	102.533	99.7	102.533	99.7	0.972367	0.586514	0	GO:0005789,endoplasmic reticulum membrane;GO:0016021,integral component of membrane		GO:0006950,response to stress	smm:Smp_019880,path:smm04141,Protein processing in endoplasmic reticulum
A0A7M3QS72_SPIER	A0A7M3QS72	SERJ2_LOCUS12979	Dynein light chain	1810.1	1877.5	1717.6	518.4	480.8	438	1801.73	479.067	1801.73	479.067	0.265892	1.4e-05	-1	GO:0005737,cytoplasm;GO:0030286,dynein complex;GO:0005874,microtubule		GO:0007017,microtubule-based process
A0A7M3QN22_SPIER	A0A7M3QN22	SERJ2_LOCUS11486	Hypothetical protein	71.2	71.5	72.8	50.4	43.2	42.1	71.8333	45.2333	71.8333	45.2333	0.629698	0.000553	-1	GO:0016021,integral component of membrane	GO:0046873,metal ion transmembrane transporter activity
A0A7M3QMA9_SPIER	A0A7M3QMA9	SERJ2_LOCUS11210	AP-2 complex subunit sigma	290.6	286.6	286.7	220.5	207.1	199.5	287.967	209.033	287.967	209.033	0.725894	0.00023	0	GO:0030122,AP-2 adaptor complex	GO:0035615,clathrin adaptor activity	GO:0072583,clathrin-dependent endocytosis;GO:0006886,intracellular protein transport	smm:Smp_143060,path:smm04144,Endocytosis
A0A7M3S0G5_SPIER	A0A7M3S0G5	SERJ2_LOCUS26401	Hypothetical protein	113.8	115.3	120.5	130.7	116.5	123.8	116.533	123.667	116.533	123.667	1.06121	0.193943	0
A0A7M3PV64_SPIER	A0A7M3PV64	SERJ2_LOCUS49	Thymidylate synthase	239.9	236.9	241.8	188.6	183.3	180.7	239.533	184.2	239.533	184.2	0.768995	3.5e-05	0		GO:0004799,thymidylate synthase activity	GO:0006231,dTMP biosynthetic process;GO:0032259,methylation	smm:Smp_200410,path:smm00240,Pyrimidine metabolism;smm:Smp_200410,path:smm00670,One carbon pool by folate
A0A7M3QG83_SPIER	A0A7M3QG83	SERJ2_LOCUS7264	Hypothetical protein	240.5	253	256.4	165.3	166.2	159.2	249.967	163.567	249.967	163.567	0.654354	8.4e-05	-1
A0A7M3RZ37_SPIER	A0A7M3RZ37	SERJ2_LOCUS27253	Hypothetical protein	80.6	84.5	88.9	84.5	90.9	81.3	84.6667	85.5667	84.6667	85.5667	1.01063	0.819925	0		GO:0005524,ATP binding;GO:0004672,protein kinase activity
A0A7M3QU17_SPIER	A0A7M3QU17	SERJ2_LOCUS12722	Histone H2A	1107.5	1120.5	1089.3	765.9	707.3	693.2	1105.77	722.133	1105.77	722.133	0.653061	9e-05	-1	GO:0000786,nucleosome;GO:0005634,nucleus	GO:0003677,DNA binding;GO:0046982,protein heterodimerization activity
A0A7M3R8I5_SPIER	A0A7M3R8I5	SERJ2_LOCUS18625	Hypothetical protein	101.5	107	110.2	96.5	85.3	73.4	106.233	85.0667	106.233	85.0667	0.800753	0.041316	0
A0A7M3R5K2_SPIER	A0A7M3R5K2	SERJ2_LOCUS17787	Hypothetical protein	3103.3	3045.4	2993.6	2240.6	2151	2140.7	3047.43	2177.43	3047.43	2177.43	0.714514	4.2e-05	0		GO:0051015,actin filament binding	GO:0051017,actin filament bundle assembly
A0A7M3QA29_SPIER	A0A7M3QA29	SERJ2_LOCUS5951	Hypothetical protein	284.5	290.1	259.7	208.7	196.6	201.6	278.1	202.3	278.1	202.3	0.727436	0.001611	0
A0A7M3RBW3_SPIER	A0A7M3RBW3	SERJ2_LOCUS19509	Hypothetical protein	382.6	370.5	380	248	279.8	266.7	377.7	264.833	377.7	264.833	0.701174	0.000342	0	GO:0000145,exocyst;GO:0030426,growth cone;GO:0048471,perinuclear region of cytoplasm		GO:0006887,exocytosis;GO:0015031,protein transport
A0A7M3QJ10_SPIER	A0A7M3QJ10	SERJ2_LOCUS10065	Hypothetical protein	190	194.1	156.4	170.1	162.2	164.1	180.167	165.467	180.167	165.467	0.918409	0.293864	0
A0A7M3RHW8_SPIER	A0A7M3RHW8	SERJ2_LOCUS21118	Hypothetical protein	272.4	286.6	294.6	188.5	196.5	172.5	284.533	185.833	284.533	185.833	0.653116	0.000502	-1	GO:0030122,AP-2 adaptor complex	GO:0035615,clathrin adaptor activity	GO:0072583,clathrin-dependent endocytosis;GO:0006886,intracellular protein transport
A0A7M3R275_SPIER	A0A7M3R275	SERJ2_LOCUS15716	Hypothetical protein	205.3	216.7	233.5	157.3	160.6	150.9	218.5	156.267	218.5	156.267	0.715179	0.001996	0
A0A7M3QTR3_SPIER	A0A7M3QTR3	SERJ2_LOCUS13453	Hypothetical protein	90.6	98.4	92.4	87.5	69.3	75	93.8	77.2667	93.8	77.2667	0.823738	0.047976	0
A0A7M3RF16_SPIER	A0A7M3RF16	SERJ2_LOCUS21070	Tetraspanin	79.5	88.1	94.7	60.7	58	55.8	87.4333	58.1667	87.4333	58.1667	0.665269	0.003187	-1	GO:0016021,integral component of membrane			smm:Smp_017430,path:smm04142,Lysosome
A0A7M3QEY8_SPIER	A0A7M3QEY8	SERJ2_LOCUS8565	Poly(ADP-ribose) glycohydrolase	323.7	286.5	300.2	221.9	226.5	231.3	303.467	226.567	303.467	226.567	0.746595	0.002353	0		GO:0004649,poly(ADP-ribose) glycohydrolase activity	GO:0005975,carbohydrate metabolic process
A0A7M3R0Q2_SPIER	A0A7M3R0Q2	SERJ2_LOCUS15819	Hypothetical protein	90.4	91.4	87.5	80.9	73.5	68.8	89.7667	74.4	89.7667	74.4	0.828815	0.014366	0		GO:0005524,ATP binding;GO:0004672,protein kinase activity
A0A7M3QE19_SPIER	A0A7M3QE19	SERJ2_LOCUS8079	Hypothetical protein	356.8	360.1	351.7	240	224.5	204.9	356.2	223.133	356.2	223.133	0.626427	0.000219	-1
A0A7M3RGF8_SPIER	A0A7M3RGF8	SERJ2_LOCUS21518	Hypothetical protein	231.6	207.3	226.7	214.3	191.7	192.4	221.867	199.467	221.867	199.467	0.899038	0.099665	0	GO:0016021,integral component of membrane
A0A7M3R9C3_SPIER	A0A7M3R9C3	SERJ2_LOCUS19142	Glutamate--cysteine ligase	165.1	176	150.7	138.5	123.5	125.9	163.933	129.3	163.933	129.3	0.788735	0.016257	0		GO:0005524,ATP binding;GO:0004357,glutamate-cysteine ligase activity	GO:0006750,glutathione biosynthetic process
A0A7M3QJ44_SPIER	A0A7M3QJ44	SERJ2_LOCUS9224	Hypothetical protein	987.4	978.6	969.4	645.4	664.9	644.6	978.467	651.633	978.467	651.633	0.665974	3e-06	-1	GO:0016021,integral component of membrane;GO:0008021,synaptic vesicle
A0A7M3R7T9_SPIER	A0A7M3R7T9	SERJ2_LOCUS18527	Hypothetical protein	222.6	210	206.2	162.9	159.4	140.7	212.933	154.333	212.933	154.333	0.724796	0.002309	0		GO:0005525,GTP binding
A0A7M3PST8_SPIER	A0A7M3PST8	SERJ2_LOCUS693	Hypothetical protein	3240.4	3237.3	3227.4	2110.4	2154	2074.1	3235.03	2112.83	3235.03	2112.83	0.65311	1e-06	-1	GO:0005615,extracellular space	GO:0004866,endopeptidase inhibitor activity
A0A7M3QL88_SPIER	A0A7M3QL88	SERJ2_LOCUS10836	Hypothetical protein	916.3	888.1	897.9	514.6	499.6	471.4	900.767	495.2	900.767	495.2	0.549754	1.1e-05	-1		GO:0005524,ATP binding;GO:0004674,protein serine/threonine kinase activity
A0A7M3RGS8_SPIER	A0A7M3RGS8	SERJ2_LOCUS21871	Hypothetical protein	1696.7	1745.5	1703.9	1076.6	1083.8	1103.2	1715.37	1087.87	1715.37	1087.87	0.634189	3e-06	-1		GO:0001664,G protein-coupled receptor binding;GO:0031683,G-protein beta/gamma-subunit complex binding;GO:0003924,GTPase activity;GO:0019001,guanyl nucleotide binding	GO:0007186,G protein-coupled receptor signaling pathway
A0A7M3QUS4_SPIER	A0A7M3QUS4	SERJ2_LOCUS13922	Hypothetical protein	322.3	305.1	323.1	223.7	199.2	195.7	316.833	206.2	316.833	206.2	0.650815	0.000474	-1	GO:0000221,vacuolar proton-transporting V-type ATPase, V1 domain	GO:0046961,proton-transporting ATPase activity, rotational mechanism
A0A7M3QI07_SPIER	A0A7M3QI07	SERJ2_LOCUS9695	Hypothetical protein	53	44.3	49.1	41.8	39.4	39	48.8	40.0667	48.8	40.0667	0.821038	0.030534	0	GO:0005887,integral component of plasma membrane	GO:0140359,ABC-type transporter activity;GO:0005524,ATP binding;GO:0008514,organic anion transmembrane transporter activity
A0A7M3Q6S4_SPIER	A0A7M3Q6S4	SERJ2_LOCUS5521	Septin	1923.9	1929.5	1846.2	1295.1	1309.4	1371.9	1899.87	1325.47	1899.87	1325.47	0.697663	8.8e-05	0		GO:0005525,GTP binding
A0A7M3RAX7_SPIER	A0A7M3RAX7	SERJ2_LOCUS18897	Hypothetical protein	1474.7	1462.3	1472.5	1077.4	1026.8	962.4	1469.83	1022.2	1469.83	1022.2	0.695453	0.000181	0		GO:0005509,calcium ion binding
A0A7M3QSW9_SPIER	A0A7M3QSW9	SERJ2_LOCUS13223	Hypothetical protein	264.5	256.1	268	207.6	187.3	202.3	262.867	199.067	262.867	199.067	0.757291	0.000817	0		GO:0005524,ATP binding;GO:0004674,protein serine/threonine kinase activity
A0A7M3RLD6_SPIER	A0A7M3RLD6	SERJ2_LOCUS23243	Hypothetical protein	627.8	630.9	600.3	403.5	386.1	393.3	619.667	394.3	619.667	394.3	0.63631	3.3e-05	-1	GO:0008305,integrin complex		GO:0007155,cell adhesion;GO:0007229,integrin-mediated signaling pathway
A0A7M3R9I7_SPIER	A0A7M3R9I7	SERJ2_LOCUS19232	Hypothetical protein	262.7	248.4	246.3	197.2	200.9	204	252.467	200.7	252.467	200.7	0.794956	0.000718	0	GO:0016021,integral component of membrane	GO:0008236,serine-type peptidase activity
A0A7M3QKN5_SPIER	A0A7M3QKN5	SERJ2_LOCUS10454	Hypothetical protein	373	386.9	372.1	251	261.7	279.3	377.333	264	377.333	264	0.699647	0.000288	0		GO:0008235,metalloexopeptidase activity
A0A7M3R4Q6_SPIER	A0A7M3R4Q6	SERJ2_LOCUS17249	Hypothetical protein	1145.4	1138.8	1135.8	748.1	730.6	730.6	1140	736.433	1140	736.433	0.645994	0	-1			GO:0007165,signal transduction
A0A7M3QCF8_SPIER	A0A7M3QCF8	SERJ2_LOCUS7505	Hypothetical protein	123.2	126.6	109.6	78.7	72	71.2	119.8	73.9667	119.8	73.9667	0.617418	0.001309	-1
A0A7M3Q712_SPIER	A0A7M3Q712	SERJ2_LOCUS5042	Hypothetical protein	145.4	156.1	134	95.9	82.5	80.6	145.167	86.3333	145.167	86.3333	0.594719	0.001815	-1
A0A7M3QPZ8_SPIER	A0A7M3QPZ8	SERJ2_LOCUS12034	Hypothetical protein	462.1	452.8	451.8	288.8	280.6	266.9	455.567	278.767	455.567	278.767	0.611912	1.6e-05	-1		GO:0047834,D-threo-aldose 1-dehydrogenase activity		smm:Smp_150700,path:smm00040,Pentose and glucuronate interconversions;smm:Smp_150700,path:smm00051,Fructose and mannose metabolism;smm:Smp_150700,path:smm00052,Galactose metabolism;smm:Smp_150700,path:smm00561,Glycerolipid metabolism;smm:Smp_150700,path:smm00790,Folate biosynthesis
A0A7M3QJY9_SPIER	A0A7M3QJY9	SERJ2_LOCUS8537	Hypothetical protein	336.6	345.4	332.6	200.9	204.9	218.1	338.2	207.967	338.2	207.967	0.614922	3.5e-05	-1		GO:0008017,microtubule binding	GO:0000226,microtubule cytoskeleton organization
A0A7M3R185_SPIER	A0A7M3R185	SERJ2_LOCUS16222	Hypothetical protein	644.8	594	612.6	421.5	422.5	408.9	617.133	417.633	617.133	417.633	0.676731	0.000209	0	GO:0005856,cytoskeleton	GO:0008092,cytoskeletal protein binding
A0A7M3QRJ8_SPIER	A0A7M3QRJ8	SERJ2_LOCUS11850	Hypothetical protein	316.7	331.2	294.6	211.7	204.1	216.2	314.167	210.667	314.167	210.667	0.670557	0.000765	0
A0A7M3RBF0_SPIER	A0A7M3RBF0	SERJ2_LOCUS19338	Integrin beta	2960.3	2945.7	2855.1	2149.8	2177.8	2173.3	2920.37	2166.97	2920.37	2166.97	0.742019	2.5e-05	0	GO:0016021,integral component of membrane		GO:0007155,cell adhesion;GO:0007229,integrin-mediated signaling pathway
A0A7M3RR51_SPIER	A0A7M3RR51	SERJ2_LOCUS25321	Hypothetical protein	56.9	42.6	42.9	33.5	35	31.1	47.4667	33.2	47.4667	33.2	0.699438	0.04238	0
A0A7M3PRU7_SPIER	A0A7M3PRU7	SERJ2_LOCUS305	Hypothetical protein	33306.4	32960.1	33037.8	21954.4	21071.9	20286.1	33101.4	21104.1	33101.4	21104.1	0.63756	1.7e-05	-1		GO:0005201,extracellular matrix structural constituent
A0A7M3RJT9_SPIER	A0A7M3RJT9	SERJ2_LOCUS20304	Hypothetical protein	214.6	214.2	209.1	165.5	157.8	152.8	212.633	158.7	212.633	158.7	0.746355	0.000192	0	GO:0016020,membrane		GO:0006914,autophagy	smm:Smp_087940.1,path:smm04068,FoxO signaling pathway;smm:Smp_087940.1,path:smm04140,Autophagy - animal;smm:Smp_087940.1,path:smm04136,Autophagy - other;smm:Smp_087940.1,path:smm04137,Mitophagy - animal
A0A7M3PXY1_SPIER	A0A7M3PXY1	SERJ2_LOCUS2282	SH3 domain-binding glutamic acid-rich-like protein	1114.9	1097.3	1109.8	790.9	790.2	754.7	1107.33	778.6	1107.33	778.6	0.703131	1.5e-05	0
A0A7M3Q8J0_SPIER	A0A7M3Q8J0	SERJ2_LOCUS6300	Voltage-dependent L-type calcium channel subunit alpha	533.2	503.8	488.4	396.9	401.8	376.5	508.467	391.733	508.467	391.733	0.770421	0.001567	0	GO:0005891,voltage-gated calcium channel complex	GO:0046872,metal ion binding;GO:0005245,voltage-gated calcium channel activity	GO:0034765,regulation of ion transmembrane transport
A0A7M3QEK0_SPIER	A0A7M3QEK0	SERJ2_LOCUS8379	Hypothetical protein	187.6	201.2	204.1	148.9	147.6	136.8	197.633	144.433	197.633	144.433	0.730815	0.001124	0	GO:0016021,integral component of membrane		GO:0007154,cell communication
A0A7M3PVW3_SPIER	A0A7M3PVW3	SERJ2_LOCUS1849	Hypothetical protein	41.1	43.5	44.5	35	29.4	34	43.0333	32.8	43.0333	32.8	0.7622	0.006875	0
A0A7M3RQI9_SPIER	A0A7M3RQI9	SERJ2_LOCUS25079	Hypothetical protein	590.3	586.8	643.8	478.5	485.6	513.4	606.967	492.5	606.967	492.5	0.811412	0.00579	0	GO:0016021,integral component of membrane;GO:0005787,signal peptidase complex		GO:0006465,signal peptide processing
A0A7M3QRU5_SPIER	A0A7M3QRU5	SERJ2_LOCUS11923	Asparaginase	87.4	82.3	85.4	92.4	80.4	78.8	85.0333	83.8667	85.0333	83.8667	0.98628	0.809908	0		GO:0004067,asparaginase activity	GO:0009066,aspartate family amino acid metabolic process
A0A7M3QNA6_SPIER	A0A7M3QNA6	SERJ2_LOCUS11429	Hypothetical protein	168.4	130.6	138.7	124.4	113.9	119.5	145.9	119.267	145.9	119.267	0.817455	0.088514	0	GO:0071013,catalytic step 2 spliceosome		GO:0000398,mRNA splicing, via spliceosome
A0A7M3QVU8_SPIER	A0A7M3QVU8	SERJ2_LOCUS14327	Hypothetical protein	497.9	471.5	473.9	344.4	353.5	335.5	481.1	344.467	481.1	344.467	0.715998	0.00016	0
A0A7M3Q030_SPIER	A0A7M3Q030	SERJ2_LOCUS3336	Immediate early response 3-interacting protein 1	52.2	55.9	53.6	51.5	37.8	34.5	53.9	41.2667	53.9	41.2667	0.765615	0.076251	0	GO:0016021,integral component of membrane		GO:0015031,protein transport
A0A7M3QUZ6_SPIER	A0A7M3QUZ6	SERJ2_LOCUS13920	Hypothetical protein	575.4	547.6	601.9	449.9	450.7	428.6	574.967	443.067	574.967	443.067	0.770595	0.001577	0	GO:0016021,integral component of membrane	GO:0005524,ATP binding;GO:0004672,protein kinase activity
A0A7M3PYM8_SPIER	A0A7M3PYM8	SERJ2_LOCUS2810	Hypothetical protein	811.2	804.8	768.4	630.1	608	628.6	794.8	622.233	794.8	622.233	0.78288	0.000336	0		GO:0005085,guanyl-nucleotide exchange factor activity;GO:0031369,translation initiation factor binding		smm:Smp_019380,path:smm03013,RNA transport
A0A7M3Q5L7_SPIER	A0A7M3Q5L7	SERJ2_LOCUS5337	Phosphatidate cytidylyltransferase	138.9	140.8	119.6	111.6	106.5	98.3	133.1	105.467	133.1	105.467	0.792387	0.023974	0	GO:0016021,integral component of membrane	GO:0004605,phosphatidate cytidylyltransferase activity	GO:0016024,CDP-diacylglycerol biosynthetic process	smm:Smp_144030,path:smm00564,Glycerophospholipid metabolism;smm:Smp_144030,path:smm04070,Phosphatidylinositol signaling system
A0A7M3RF25_SPIER	A0A7M3RF25	SERJ2_LOCUS20090	Hypothetical protein	1972.7	2001.4	2016.9	1427.5	1401.1	1373.6	1997	1400.73	1997	1400.73	0.701419	8e-06	0		GO:0050660,flavin adenine dinucleotide binding;GO:0097573,glutathione oxidoreductase activity;GO:0004362,glutathione-disulfide reductase (NADPH) activity;GO:0004791,thioredoxin-disulfide reductase activity	GO:0045454,cell redox homeostasis
A0A7M3Q6C5_SPIER	A0A7M3Q6C5	SERJ2_LOCUS5283	Dynein light chain	251.9	214.6	238.7	137.6	122.3	129.3	235.067	129.733	235.067	129.733	0.5519	0.000865	-1	GO:0005737,cytoplasm;GO:0030286,dynein complex;GO:0005874,microtubule		GO:0007017,microtubule-based process
A0A7M3RJF6_SPIER	A0A7M3RJF6	SERJ2_LOCUS20182	Hypothetical protein	651	620.5	629.1	464	476.4	461.7	633.533	467.367	633.533	467.367	0.737714	8.2e-05	0
A0A7M3QAZ4_SPIER	A0A7M3QAZ4	SERJ2_LOCUS7000	Hypothetical protein	58	61.2	60.8	34.4	27.9	34.3	60	32.2	60	32.2	0.536667	0.000304	-1
A0A7M3Q7L2_SPIER	A0A7M3Q7L2	SERJ2_LOCUS5756	Serine/threonine-protein phosphatase 2A activator	354.6	377.7	357.8	246.7	242.2	220.7	363.367	236.533	363.367	236.533	0.650949	0.0003	-1	GO:0005737,cytoplasm	GO:0003755,peptidyl-prolyl cis-trans isomerase activity;GO:0019211,phosphatase activator activity
A0A7M3QPB2_SPIER	A0A7M3QPB2	SERJ2_LOCUS9901	Mitogen-activated protein kinase	246	264.4	224.8	181.4	175.6	156.4	245.067	171.133	245.067	171.133	0.698313	0.00572	0		GO:0005524,ATP binding;GO:0004707,MAP kinase activity;GO:0106310,protein serine kinase activity;GO:0004712,protein serine/threonine/tyrosine kinase activity
A0A7M3RI31_SPIER	A0A7M3RI31	SERJ2_LOCUS21562	Hypothetical protein	311.1	311	322.5	227.4	227.5	201.2	314.867	218.7	314.867	218.7	0.69458	0.000546	0
A0A7M3PWK5_SPIER	A0A7M3PWK5	SERJ2_LOCUS2084	Actin-related protein 2/3 complex subunit 4	1024.3	1056.5	1049.6	665	679.8	674.3	1043.47	673.033	1043.47	673.033	0.644997	4e-06	-1	GO:0005885,Arp2/3 protein complex;GO:0005737,cytoplasm	GO:0003779,actin binding	GO:0030041,actin filament polymerization;GO:0034314,Arp2/3 complex-mediated actin nucleation;GO:0030833,regulation of actin filament polymerization
A0A7M3QGH9_SPIER	A0A7M3QGH9	SERJ2_LOCUS8334	Hypothetical protein	176.8	164.3	163.4	94.4	103.4	93	168.167	96.9333	168.167	96.9333	0.576412	0.000193	-1
A0A7M3Q7M5_SPIER	A0A7M3Q7M5	SERJ2_LOCUS5079	Hypothetical protein	46	41.5	36.1	42	49.1	40.5	41.2	43.8667	41.2	43.8667	1.06472	0.531866	0		GO:0003873,6-phosphofructo-2-kinase activity;GO:0005524,ATP binding;GO:0004331,fructose-2,6-bisphosphate 2-phosphatase activity	GO:0006003,fructose 2,6-bisphosphate metabolic process;GO:0006000,fructose metabolic process	smm:Smp_015710,path:smm00051,Fructose and mannose metabolism
A0A7M3PUD0_SPIER	A0A7M3PUD0	SERJ2_LOCUS1273	Hypothetical protein	390.8	398.3	385.3	289.4	253.1	277.8	391.467	273.433	391.467	273.433	0.698484	0.000482	0		GO:0005085,guanyl-nucleotide exchange factor activity	GO:0035556,intracellular signal transduction
A0A7M3RNE6_SPIER	A0A7M3RNE6	SERJ2_LOCUS23029	Hypothetical protein	234.5	215.7	222.5	151.9	134.6	143.1	224.233	143.2	224.233	143.2	0.63862	0.000401	-1		GO:0005525,GTP binding
A0A7M3QPQ5_SPIER	A0A7M3QPQ5	SERJ2_LOCUS10043	Hypothetical protein	159.8	162.2	158.1	140.8	126.6	116.2	160.033	127.867	160.033	127.867	0.799	0.011245	0		GO:0005524,ATP binding;GO:0004385,guanylate kinase activity
A0A7M3R2P9_SPIER	A0A7M3R2P9	SERJ2_LOCUS16770	Hypothetical protein	253.7	254.2	231.8	154.8	162.6	167.5	246.567	161.633	246.567	161.633	0.655536	0.000504	-1		GO:0005524,ATP binding;GO:0004698,calcium-dependent protein kinase C activity;GO:0004712,protein serine/threonine/tyrosine kinase activity;GO:0008270,zinc ion binding	GO:0035556,intracellular signal transduction
A0A7M3QFJ3_SPIER	A0A7M3QFJ3	SERJ2_LOCUS7991	Hypothetical protein	32264.5	31952.9	31492.4	23781	22908.8	22406.5	31903.3	23032.1	31903.3	23032.1	0.721935	4.3e-05	0		GO:0005201,extracellular matrix structural constituent
A0A7M3QKQ0_SPIER	A0A7M3QKQ0	SERJ2_LOCUS10547	Hypothetical protein	83.8	63.4	65.8	86.9	84.8	87.4	71	86.3667	71	86.3667	1.21643	0.076902	0		GO:0003723,RNA binding
A0A7M3RPT1_SPIER	A0A7M3RPT1	SERJ2_LOCUS24819	Hypothetical protein	625.2	624.4	597.7	495.8	472.9	436.4	615.767	468.367	615.767	468.367	0.760624	0.001646	0
A0A7M3PUF3_SPIER	A0A7M3PUF3	SERJ2_LOCUS1289	Hypothetical protein	3953.5	4016.1	4119.4	2889.6	2944.9	2865.4	4029.67	2899.97	4029.67	2899.97	0.719654	3e-05	0	GO:0005885,Arp2/3 protein complex	GO:0003779,actin binding;GO:0005524,ATP binding	GO:0034314,Arp2/3 complex-mediated actin nucleation
A0A7M3R3U5_SPIER	A0A7M3R3U5	SERJ2_LOCUS17157	Hypothetical protein	338.9	336	344.9	220	224.9	213.9	339.933	219.6	339.933	219.6	0.646009	8e-06	-1	GO:0000151,ubiquitin ligase complex	GO:0034450,ubiquitin-ubiquitin ligase activity	GO:0030433,ubiquitin-dependent ERAD pathway
A0A7M3R340_SPIER	A0A7M3R340	SERJ2_LOCUS16036	Hypothetical protein	28.5	26	26.4	30.5	35	39.8	26.9667	35.1	26.9667	35.1	1.30161	0.043673	0
A0A7M3Q6U8_SPIER	A0A7M3Q6U8	SERJ2_LOCUS5766	Cation-transporting ATPase	63.7	75.4	58	55.9	62.4	50.6	65.7	56.3	65.7	56.3	0.856925	0.201369	0	GO:0016021,integral component of membrane	GO:0005524,ATP binding;GO:0019829,ATPase-coupled cation transmembrane transporter activity
A0A7M3QNT9_SPIER	A0A7M3QNT9	SERJ2_LOCUS11776	Hypothetical protein	362.5	351.7	376.7	253	245.2	246.1	363.633	248.1	363.633	248.1	0.682281	0.000112	0	GO:0005737,cytoplasm	GO:0052657,guanine phosphoribosyltransferase activity;GO:0004422,hypoxanthine phosphoribosyltransferase activity;GO:0046872,metal ion binding;GO:0000166,nucleotide binding	GO:0032264,IMP salvage;GO:0006166,purine ribonucleoside salvage
A0A7M3R7D7_SPIER	A0A7M3R7D7	SERJ2_LOCUS17588	Hypothetical protein	39	30.5	24.3	31.3	39.2	28.7	31.2667	33.0667	31.2667	33.0667	1.05757	0.75136	0	GO:0005634,nucleus		GO:0000350,generation of catalytic spliceosome for second transesterification step
A0A7M3RDH7_SPIER	A0A7M3RDH7	SERJ2_LOCUS19520	Hypothetical protein	1792.9	1742.3	1755.7	1346	1260.9	1269.1	1763.63	1292	1763.63	1292	0.732579	0.000109	0	GO:0005737,cytoplasm	GO:0003743,translation initiation factor activity		smm:Smp_001500,path:smm03013,RNA transport;smm:Smp_001500,path:smm04150,mTOR signaling pathway
A0A7M3RQN8_SPIER	A0A7M3RQN8	SERJ2_LOCUS25035	Hypothetical protein	198.2	207.1	208.7	207.6	198.4	201.7	204.667	202.567	204.667	202.567	0.989739	0.645761	0
A0A7M3PZ26_SPIER	A0A7M3PZ26	SERJ2_LOCUS2961	Hypothetical protein	227.2	237.5	270.8	126.2	124.1	122.9	245.167	124.4	245.167	124.4	0.50741	0.00079	-1
A0A7M3R2I9_SPIER	A0A7M3R2I9	SERJ2_LOCUS16709	Transmembrane 9 superfamily member	1011.3	981.2	974.1	735.9	694.6	648	988.867	692.833	988.867	692.833	0.700634	0.000442	0	GO:0016021,integral component of membrane
A0A7M3PWH4_SPIER	A0A7M3PWH4	SERJ2_LOCUS1894	Hypothetical protein	195.5	195.4	176.5	124.1	122.4	112	189.133	119.5	189.133	119.5	0.631829	0.000697	-1		GO:0016491,oxidoreductase activity		smm:Smp_086210,path:smm00790,Folate biosynthesis
A0A7M3PU01_SPIER	A0A7M3PU01	SERJ2_LOCUS318	ATP synthase subunit e, mitochondrial	782.6	802.7	757.7	647	636	635.1	781	639.367	781	639.367	0.818651	0.000475	0	GO:0016021,integral component of membrane;GO:0000276,mitochondrial proton-transporting ATP synthase complex, coupling factor F(o)	GO:0015078,proton transmembrane transporter activity	GO:0015986,ATP synthesis coupled proton transport	smm:Smp_015980,path:smm00190,Oxidative phosphorylation
A0A7M3QCJ0_SPIER	A0A7M3QCJ0	SERJ2_LOCUS5975	Hypothetical protein	2663	2678.5	2674.9	2040.1	1961	1939	2672.13	1980.03	2672.13	1980.03	0.740993	2.4e-05	0	GO:0016021,integral component of membrane
A0A7M3PTZ0_SPIER	A0A7M3PTZ0	SERJ2_LOCUS1094	Glyoxalase domain-containing protein 4	674.5	684.9	683.3	561	554.8	590.5	680.9	568.767	680.9	568.767	0.835316	0.000615	0
A0A7M3QDY9_SPIER	A0A7M3QDY9	SERJ2_LOCUS8310	Hypothetical protein	2972.6	2930.2	2936.4	2359.3	2310.8	2248.6	2946.4	2306.23	2946.4	2306.23	0.782729	5.1e-05	0		GO:0004252,serine-type endopeptidase activity
A0A7M3QP16_SPIER	A0A7M3QP16	SERJ2_LOCUS10948	Hypothetical protein	1670	1688.1	1699.4	1108.1	1138	1076.6	1685.83	1107.57	1685.83	1107.57	0.656985	8e-06	-1
A0A7M3PRJ7_SPIER	A0A7M3PRJ7	SERJ2_LOCUS199	Hypothetical protein	12227.8	12281.2	12046.1	8466.8	8359.6	8291.6	12185	8372.67	12185	8372.67	0.687127	2e-06	0		GO:0051015,actin filament binding
A0A7M3RWS5_SPIER	A0A7M3RWS5	SERJ2_LOCUS27400	Hypothetical protein	281.3	279.7	276.9	191.5	187.3	187.3	279.3	188.7	279.3	188.7	0.675618	1e-06	0
A0A7M3R636_SPIER	A0A7M3R636	SERJ2_LOCUS15517	Hypothetical protein	250.1	200.3	227	209.7	217.2	216.3	225.8	214.4	225.8	214.4	0.949513	0.478013	0
A0A7M3R2P2_SPIER	A0A7M3R2P2	SERJ2_LOCUS16759	Hypothetical protein	727.6	745.2	731.7	480.1	475.3	512.1	734.833	489.167	734.833	489.167	0.665684	4.2e-05	-1
A0A7M3QKQ6_SPIER	A0A7M3QKQ6	SERJ2_LOCUS9797	Hypothetical protein	141.7	147.1	153	135.3	119.9	121.9	147.267	125.7	147.267	125.7	0.853554	0.020881	0		GO:0005524,ATP binding;GO:0004386,helicase activity;GO:0016787,hydrolase activity;GO:0003676,nucleic acid binding
A0A7M3QBZ9_SPIER	A0A7M3QBZ9	SERJ2_LOCUS7620	Hypothetical protein	340.5	350.1	372.2	236.2	232.8	224.3	354.267	231.1	354.267	231.1	0.652333	0.000253	-1
A0A7M3PTU9_SPIER	A0A7M3PTU9	inx	Innexin	1597.6	1565.7	1651.5	1267	1247	1236.1	1604.93	1250.03	1604.93	1250.03	0.778869	0.000183	0	GO:0005921,gap junction;GO:0016021,integral component of membrane;GO:0005886,plasma membrane		GO:0006811,ion transport
A0A7M3PRW2_SPIER	A0A7M3PRW2	SERJ2_LOCUS330	Hypothetical protein	64	70.7	78.7	57.5	49.1	53.6	71.1333	53.4	71.1333	53.4	0.750703	0.022278	0	GO:0005737,cytoplasm;GO:0016021,integral component of membrane;GO:0043231,intracellular membrane-bounded organelle		GO:0051179,localization
A0A7M3QCY1_SPIER	A0A7M3QCY1	SERJ2_LOCUS7868	Polypeptide N-acetylgalactosaminyltransferase	1150.7	1180.1	1234.8	765.5	791.5	723.8	1188.53	760.267	1188.53	760.267	0.639668	0.000171	-1	GO:0000139,Golgi membrane;GO:0016021,integral component of membrane	GO:0030246,carbohydrate binding;GO:0016757,glycosyltransferase activity	GO:0006486,protein glycosylation
A0A7M3QTM0_SPIER	A0A7M3QTM0	SERJ2_LOCUS12609	Hypothetical protein	297.6	282.7	285.3	189.4	178.5	163.2	288.533	177.033	288.533	177.033	0.613563	0.000232	-1	GO:0005890,sodium		GO:0006813,potassium ion transport;GO:0006814,sodium ion transport
A0A7M3QNN0_SPIER	A0A7M3QNN0	SERJ2_LOCUS11558	Peptidylprolyl isomerase	871.8	872.3	851.6	600.6	589.5	585.3	865.233	591.8	865.233	591.8	0.683977	5e-06	0		GO:0003755,peptidyl-prolyl cis-trans isomerase activity
A0A7M3PR53_SPIER	A0A7M3PR53	SERJ2_LOCUS11	Hypothetical protein	88.9	94.5	88.6	66.9	73.4	65.7	90.6667	68.6667	90.6667	68.6667	0.757353	0.001998	0	GO:0005783,endoplasmic reticulum;GO:0005794,Golgi apparatus	GO:0005525,GTP binding;GO:0003924,GTPase activity	GO:0006886,intracellular protein transport;GO:0016192,vesicle-mediated transport	smm:Smp_073590,path:smm04141,Protein processing in endoplasmic reticulum
A0A7M3QK04_SPIER	A0A7M3QK04	SERJ2_LOCUS10409	Hypothetical protein	201.1	199.3	213.5	186.7	194.6	186.7	204.633	189.333	204.633	189.333	0.925232	0.041877	0		GO:0008641,ubiquitin-like modifier activating enzyme activity
A0A7M3QNV7_SPIER	A0A7M3QNV7	SERJ2_LOCUS11798	Hypothetical protein	420.8	397.7	399.3	330	331.7	313.8	405.933	325.167	405.933	325.167	0.801035	0.001	0	GO:0005839,proteasome core complex	GO:0004298,threonine-type endopeptidase activity	GO:0051603,proteolysis involved in cellular protein catabolic process	smm:Smp_034490,path:smm03050,Proteasome
A0A7M3Q6S7_SPIER	A0A7M3Q6S7	SERJ2_LOCUS5772	Mannosyltransferase	168.3	172.9	165.1	129.1	110.8	117.3	168.767	119.067	168.767	119.067	0.705511	0.001029	0	GO:0005789,endoplasmic reticulum membrane;GO:0016021,integral component of membrane	GO:0016757,glycosyltransferase activity
A0A7M3QM76_SPIER	A0A7M3QM76	SERJ2_LOCUS11042	Pyridoxal kinase	166.9	144.1	153.9	129.6	138.7	131.4	154.967	133.233	154.967	133.233	0.859755	0.038666	0		GO:0008478,pyridoxal kinase activity	GO:0009443,pyridoxal 5'-phosphate salvage	smm:Smp_164250.1,path:smm00750,Vitamin B6 metabolism
A0A7M3Q2S6_SPIER	A0A7M3Q2S6	SERJ2_LOCUS4332	LIM domain-containing protein	372.5	374.8	359.6	266.2	242.3	259.9	368.967	256.133	368.967	256.133	0.694191	0.000193	0	GO:0110165,cellular anatomical entity	GO:0046872,metal ion binding
A0A7M3RIL1_SPIER	A0A7M3RIL1	SERJ2_LOCUS22525	Paramyosin	10527.1	10443.4	10308.1	8550.8	8158.8	8039	10426.2	8249.53	10426.2	8249.53	0.791231	0.000201	0	GO:0030016,myofibril;GO:0016459,myosin complex	GO:0051015,actin filament binding;GO:0005524,ATP binding;GO:0003774,cytoskeletal motor activity
A0A7M3VK80_SPIER	A0A7M3VK80	SERJ2_LOCUS27949	Hypothetical protein	5793.5	5630	5768.4	4309.1	4328.2	4286.1	5730.63	4307.8	5730.63	4307.8	0.751714	1.1e-05	0		GO:0005524,ATP binding;GO:0016887,ATP hydrolysis activity
A0A7M3RI35_SPIER	A0A7M3RI35	SERJ2_LOCUS22011	Anoctamin	2616.6	2575.6	2599.9	1058.7	1020	1004.7	2597.37	1027.8	2597.37	1027.8	0.395708	0	-1	GO:0016021,integral component of membrane;GO:0005886,plasma membrane	GO:0046983,protein dimerization activity
A0A7M3R350_SPIER	A0A7M3R350	SERJ2_LOCUS16046	Hypothetical protein	616.6	615.8	597.8	445.6	435.3	426.5	610.067	435.8	610.067	435.8	0.714348	3e-05	0
A0A7M3RCG1_SPIER	A0A7M3RCG1	SERJ2_LOCUS19711	Hypothetical protein (Fragment)	215.9	219.7	243	174.5	183	155.6	226.2	171.033	226.2	171.033	0.756116	0.009257	0		GO:0008236,serine-type peptidase activity
A0A7M3QZR5_SPIER	A0A7M3QZR5	SERJ2_LOCUS15405	Hypothetical protein	559.3	590.6	598.6	416.2	421.1	418.4	582.833	418.567	582.833	418.567	0.718158	0.000169	0	GO:0005789,endoplasmic reticulum membrane;GO:0016021,integral component of membrane		GO:2000303,regulation of ceramide biosynthetic process
A0A7M3RKV8_SPIER	A0A7M3RKV8	SERJ2_LOCUS23357	Hypothetical protein	1426.7	1503.8	1405.7	1024.5	954.3	980.3	1445.4	986.367	1445.4	986.367	0.682418	0.000222	0	GO:0005892,acetylcholine-gated channel complex
A0A7M3RB34_SPIER	A0A7M3RB34	SERJ2_LOCUS19685	Hypothetical protein	117.9	109.7	127	118.8	106	103.8	118.2	109.533	118.2	109.533	0.926678	0.274097	0	GO:0005737,cytoplasm;GO:0005840,ribosome	GO:0003735,structural constituent of ribosome	GO:0006412,translation	smm:Smp_027240,path:smm03010,Ribosome
A0A7M3PRY8_SPIER	A0A7M3PRY8	SERJ2_LOCUS94	Hypothetical protein	632	597.8	617.4	525	534	521	615.733	526.667	615.733	526.667	0.855349	0.001109	0
A0A7M3QM31_SPIER	A0A7M3QM31	SERJ2_LOCUS10280	Proteasome subunit beta	22	23.8	21	20.9	31.1	27	22.2667	26.3333	22.2667	26.3333	1.18264	0.256479	0	GO:0005737,cytoplasm;GO:0005634,nucleus;GO:0005839,proteasome core complex	GO:0004298,threonine-type endopeptidase activity	GO:0051603,proteolysis involved in cellular protein catabolic process	smm:Smp_056500,path:smm03050,Proteasome
A0A7M3RD73_SPIER	A0A7M3RD73	SERJ2_LOCUS20426	Hypothetical protein	1338.4	1321.5	1294.1	855.7	815.3	813.9	1318	828.3	1318	828.3	0.628452	1.3e-05	-1		GO:0005525,GTP binding;GO:0003924,GTPase activity	GO:0007264,small GTPase mediated signal transduction
A0A7M3RMZ5_SPIER	A0A7M3RMZ5	SERJ2_LOCUS24131	Hypothetical protein	5277.7	5308.5	5161.3	3036.9	2904.9	2888.9	5249.17	2943.57	5249.17	2943.57	0.560768	4e-06	-1	GO:0005604,basement membrane;GO:0005581,collagen trimer;GO:0016020,membrane	GO:0005201,extracellular matrix structural constituent
A0A7M3RTX4_SPIER	A0A7M3RTX4	SERJ2_LOCUS23440	Hypothetical protein	633.9	590.6	625.5	458.2	472.9	470.2	616.667	467.1	616.667	467.1	0.757459	0.000436	0	GO:0005737,cytoplasm;GO:0016021,integral component of membrane;GO:0043231,intracellular membrane-bounded organelle	GO:0051537,2 iron, 2 sulfur cluster binding;GO:0046872,metal ion binding	GO:0010506,regulation of autophagy
A0A7M3RBY7_SPIER	A0A7M3RBY7	SERJ2_LOCUS17532	Dolichyl-diphosphooligosaccharide--protein glycotransferase	320.9	303.7	311.9	262.1	249.8	257.8	312.167	256.567	312.167	256.567	0.82189	0.000822	0	GO:0016021,integral component of membrane	GO:0004579,dolichyl-diphosphooligosaccharide-protein glycotransferase activity;GO:0046872,metal ion binding	GO:0006486,protein glycosylation	smm:Smp_158600,path:smm00510,N-Glycan biosynthesis;smm:Smp_158600,path:smm00513,Various types of N-glycan biosynthesis;smm:Smp_158600,path:smm04141,Protein processing in endoplasmic reticulum
A0A7M3VJG4_SPIER	A0A7M3VJG4	SERJ2_LOCUS27637	Dimethylargininase	60.1	56.2	61.3	49.1	53.8	54.7	59.2	52.5333	59.2	52.5333	0.887387	0.045331	0		GO:0016403,dimethylargininase activity
A0A7M3RPT7_SPIER	A0A7M3RPT7	SERJ2_LOCUS22064	ABC-type heme transporter ABCB6	43.7	48.7	56.8	48.2	46.7	46.2	49.7333	47.0333	49.7333	47.0333	0.94571	0.523177	0	GO:0031901,early endosome membrane;GO:0005576,extracellular region;GO:0000139,Golgi membrane;GO:0016021,integral component of membrane;GO:0005765,lysosomal membrane;GO:0033162,melanosome membrane;GO:0005741,mitochondrial outer membrane;GO:0032585,multivesicular body membrane;GO:0005886,plasma membrane	GO:0015439,ABC-type heme transporter activity;GO:0005524,ATP binding
A0A7M3Q1Z3_SPIER	A0A7M3Q1Z3	SERJ2_LOCUS3047	Hypothetical protein	255.4	247.3	275.4	150.7	161.4	150.1	259.367	154.067	259.367	154.067	0.594011	0.000322	-1	GO:0005737,cytoplasm
A0A7M3QHX7_SPIER	A0A7M3QHX7	SERJ2_LOCUS11350	Hypothetical protein	301.8	322.9	338.5	260.3	262.9	262.8	321.067	262	321.067	262	0.81603	0.005201	0	GO:0016021,integral component of membrane
A0A7M3RZ29_SPIER	A0A7M3RZ29	SERJ2_LOCUS27243	Hypothetical protein	829.8	883.1	829	584.8	568.4	553.8	847.3	569	847.3	569	0.671545	0.000155	0
A0A7M3QP91_SPIER	A0A7M3QP91	SERJ2_LOCUS11772	Hypothetical protein	136.3	148.9	130	154.7	168.2	167.8	138.4	163.567	138.4	163.567	1.18184	0.024011	0
A0A7M3QX65_SPIER	A0A7M3QX65	SERJ2_LOCUS13816	Hypothetical protein	112.4	114.4	101.1	73.8	76.7	76.1	109.3	75.5333	109.3	75.5333	0.691064	0.001339	0	GO:0005737,cytoplasm	GO:0060090,molecular adaptor activity	GO:0043248,proteasome assembly
A0A7M3Q2R2_SPIER	A0A7M3Q2R2	SERJ2_LOCUS4312	Hypothetical protein	663.7	642.4	680.7	388.7	379.3	372.2	662.267	380.067	662.267	380.067	0.573888	2e-05	-1		GO:0046872,metal ion binding	GO:0006801,superoxide metabolic process
A0A7M3RUA0_SPIER	A0A7M3RUA0	SERJ2_LOCUS26436	Hypothetical protein	2070	1980.8	2021.5	1642	1588.1	1525	2024.1	1585.03	2024.1	1585.03	0.783081	0.000496	0
A0A7M3RHB6_SPIER	A0A7M3RHB6	SERJ2_LOCUS21726	Hypothetical protein	558	530.5	518.7	391	360.7	374.5	535.733	375.4	535.733	375.4	0.700722	0.000388	0
A0A7M3QKP3_SPIER	A0A7M3QKP3	SERJ2_LOCUS10651	Hypothetical protein	162.7	152.7	153.8	159	159.8	148.3	156.4	155.7	156.4	155.7	0.995524	0.89277	0	GO:0005737,cytoplasm	GO:0046872,metal ion binding;GO:0016462,pyrophosphatase activity
A0A7M3RNA0_SPIER	A0A7M3RNA0	SERJ2_LOCUS23321	DNA topoisomerase	146.7	158.3	156.7	125.2	134.3	120.8	153.9	126.767	153.9	126.767	0.823695	0.007278	0		GO:0003677,DNA binding;GO:0003917,DNA topoisomerase type I (single strand cut, ATP-independent) activity	GO:0006265,DNA topological change
A0A7M3RKK9_SPIER	A0A7M3RKK9	SERJ2_LOCUS22911	Hypothetical protein	497.7	470.1	470.3	325.2	321.9	307.2	479.367	318.1	479.367	318.1	0.663584	0.000113	-1
A0A7M3Q3C2_SPIER	A0A7M3Q3C2	SERJ2_LOCUS4534	Hypothetical protein	847.7	877.2	804.5	646.6	634.1	637.6	843.133	639.433	843.133	639.433	0.758401	0.000685	0	GO:0000786,nucleosome;GO:0005634,nucleus	GO:0003677,DNA binding	GO:0006334,nucleosome assembly
A0A7M3R1X8_SPIER	A0A7M3R1X8	SERJ2_LOCUS15625	Hypothetical protein	986.2	972.2	966.6	782.8	770.2	775.2	975	776.067	975	776.067	0.795966	9e-06	0		GO:0005525,GTP binding;GO:0003924,GTPase activity		smm:Smp_005180,path:smm03015,mRNA surveillance pathway
A0A7M3PTR3_SPIER	A0A7M3PTR3	SERJ2_LOCUS956	Hypothetical protein	724	703.7	685.5	556	523.1	535.1	704.4	538.067	704.4	538.067	0.763865	0.000348	0
A0A7M3QUT5_SPIER	A0A7M3QUT5	SERJ2_LOCUS13954	Hypothetical protein	239.3	249.7	238.7	221.9	210.5	193.7	242.567	208.7	242.567	208.7	0.860382	0.019262	0
A0A7M3R2C6_SPIER	A0A7M3R2C6	SERJ2_LOCUS16647	Hypothetical protein	1835.6	1863.7	1775.3	652.4	639.5	593.9	1824.87	628.6	1824.87	628.6	0.344464	3e-06	-1
A0A7M3QGG5_SPIER	A0A7M3QGG5	SERJ2_LOCUS9130	Hypothetical protein	767.5	753.8	734.6	523.4	540.3	527.9	751.967	530.533	751.967	530.533	0.705528	3.3e-05	0	GO:0032991,protein-containing complex	GO:0044877,protein-containing complex binding
A0A7M3RD86_SPIER	A0A7M3RD86	SERJ2_LOCUS20580	Hypothetical protein	1609.6	1567.3	1521.7	1253.6	1220.7	1223.2	1566.2	1232.5	1566.2	1232.5	0.786937	0.000264	0	GO:0005737,cytoplasm	GO:0046872,metal ion binding;GO:0004784,superoxide dismutase activity		smm:Smp_176200.1,path:smm04146,Peroxisome
A0A7M3QDE2_SPIER	A0A7M3QDE2	SERJ2_LOCUS8034	Hypothetical protein	88.5	83.2	90.2	89.2	87.4	83.3	87.3	86.6333	87.3	86.6333	0.992363	0.819541	0		GO:0005524,ATP binding;GO:0016887,ATP hydrolysis activity;GO:0003677,DNA binding	GO:0006260,DNA replication
A0A7M3R659_SPIER	A0A7M3R659	SERJ2_LOCUS18038	Serine/threonine-protein kinase ULK3	68.9	64.8	61.7	62.4	52.2	48.5	65.1333	54.3667	65.1333	54.3667	0.834698	0.081545	0		GO:0005524,ATP binding;GO:0004672,protein kinase activity
A0A7M3Q174_SPIER	A0A7M3Q174	SERJ2_LOCUS3743	Hypothetical protein	448.9	465.4	433.9	347.6	346.6	338.6	449.4	344.267	449.4	344.267	0.766058	0.000384	0
A0A7M3QQR1_SPIER	A0A7M3QQR1	SERJ2_LOCUS12471	Hypothetical protein	177.2	174	163.1	107.5	110.5	98.4	171.433	105.467	171.433	105.467	0.615205	0.000299	-1		GO:0004364,glutathione transferase activity	GO:0006749,glutathione metabolic process	smm:Smp_152710.1,path:smm00480,Glutathione metabolism;smm:Smp_152710.1,path:smm00790,Folate biosynthesis
A0A7M3Q7M4_SPIER	A0A7M3Q7M4	SERJ2_LOCUS5827	Hypothetical protein	2140.1	1970.6	2065.1	1494.1	1506.8	1510.8	2058.6	1503.9	2058.6	1503.9	0.730545	0.000355	0	GO:0005737,cytoplasm;GO:0005634,nucleus;GO:0019773,proteasome core complex, alpha-subunit complex		GO:0006511,ubiquitin-dependent protein catabolic process	smm:Smp_076230,path:smm03050,Proteasome
A0A7M3VKG9_SPIER	A0A7M3VKG9	SERJ2_LOCUS28068	Hypothetical protein (Fragment)	436.7	446	453.4	338.9	329.9	301.6	445.367	323.467	445.367	323.467	0.726293	0.00057	0	GO:0030132,clathrin coat of coated pit;GO:0030130,clathrin coat of trans-Golgi network vesicle;GO:0071439,clathrin complex	GO:0032051,clathrin light chain binding;GO:0005198,structural molecule activity	GO:0006886,intracellular protein transport;GO:0016192,vesicle-mediated transport
A0A7M3RVQ0_SPIER	A0A7M3RVQ0	SERJ2_LOCUS27000	Hypothetical protein	287	296.2	250.3	174.6	171.7	178.6	277.833	174.967	277.833	174.967	0.629754	0.001908	-1	GO:0042995,cell projection;GO:0005737,cytoplasm;GO:0005856,cytoskeleton;GO:0016020,membrane	GO:0003779,actin binding;GO:0005509,calcium ion binding;GO:0008017,microtubule binding	GO:0045104,intermediate filament cytoskeleton organization
A0A7M3Q263_SPIER	A0A7M3Q263	SERJ2_LOCUS4093	Hypothetical protein	107	95.7	103.7	67.8	74.4	60.6	102.133	67.6	102.133	67.6	0.66188	0.002686	-1	GO:0016021,integral component of membrane
A0A7M3RFH5_SPIER	A0A7M3RFH5	SERJ2_LOCUS21408	Stress-activated protein kinase JNK	226	216.8	215.5	169.4	178.4	183	219.433	176.933	219.433	176.933	0.806319	0.001206	0	GO:0005737,cytoplasm	GO:0005524,ATP binding;GO:0004707,MAP kinase activity;GO:0106310,protein serine kinase activity
A0A7M3Q7I2_SPIER	A0A7M3Q7I2	SERJ2_LOCUS4173	Hypothetical protein	187.3	169.4	171.8	138.7	132.6	136.9	176.167	136.067	176.167	136.067	0.772375	0.002439	0
A0A7M3REZ4_SPIER	A0A7M3REZ4	SERJ2_LOCUS20952	60S ribosomal protein L34	609	535.8	516.2	580.7	537.6	564.9	553.667	561.067	553.667	561.067	1.01337	0.822604	0	GO:0005840,ribosome	GO:0003735,structural constituent of ribosome	GO:0006412,translation
A0A7M3R1M2_SPIER	A0A7M3R1M2	SERJ2_LOCUS15406	Arp2/3 complex 34 kDa subunit	127.8	124.8	120.5	143.2	121.3	115.8	124.367	126.767	124.367	126.767	1.0193	0.79478	0	GO:0005885,Arp2/3 protein complex;GO:0005737,cytoplasm		GO:0030041,actin filament polymerization;GO:0034314,Arp2/3 complex-mediated actin nucleation;GO:0030833,regulation of actin filament polymerization
A0A7M3QLK4_SPIER	A0A7M3QLK4	SERJ2_LOCUS9074	Hypothetical protein	292	285.2	288.4	212.7	233.6	212.6	288.533	219.633	288.533	219.633	0.761206	0.000686	0	GO:0005869,dynactin complex
A0A7M3QIT6_SPIER	A0A7M3QIT6	SERJ2_LOCUS9984	Hypothetical protein	1537.5	1399.6	1436.2	1205.9	1153.8	1165.7	1457.77	1175.13	1457.77	1175.13	0.806119	0.003059	0
A0A7M3PZP0_SPIER	A0A7M3PZP0	SERJ2_LOCUS2319	Late endosomal/lysosomal adaptor and MAPK and MTOR activator 5	149.5	137	134.5	89.9	87.1	78.8	140.333	85.2667	140.333	85.2667	0.607601	0.000648	-1	GO:0005764,lysosome;GO:0071986,Ragulator complex		GO:0043154,negative regulation of cysteine-type endopeptidase activity involved in apoptotic process
A0A7M3Q9L2_SPIER	A0A7M3Q9L2	SERJ2_LOCUS6544	V-type proton ATPase subunit a	1720.7	1738	1656.5	1210.7	1236.7	1205	1705.07	1217.47	1705.07	1217.47	0.714029	5.2e-05	0	GO:0016021,integral component of membrane;GO:0000220,vacuolar proton-transporting V-type ATPase, V0 domain	GO:0015078,proton transmembrane transporter activity
A0A7M3QV37_SPIER	A0A7M3QV37	SERJ2_LOCUS13784	Hypothetical protein	454.8	425.4	401	430.3	431.6	418.5	427.067	426.8	427.067	426.8	0.999376	0.98758	0		GO:0003676,nucleic acid binding;GO:0008270,zinc ion binding
A0A7M3PW56_SPIER	A0A7M3PW56	SERJ2_LOCUS1941	Dynactin subunit 1	3931.5	3965.8	3745.5	2326.1	2206.9	2130.5	3880.93	2221.17	3880.93	2221.17	0.572328	4.9e-05	-1	GO:0030286,dynein complex
A0A7M3Q319_SPIER	A0A7M3Q319	SERJ2_LOCUS4428	Hypothetical protein	101.4	103.9	102.6	84.5	75.4	70.5	102.633	76.8	102.633	76.8	0.748295	0.003436	0
A0A7M3QGJ1_SPIER	A0A7M3QGJ1	SERJ2_LOCUS9216	Protein MAK16 homolog	144.3	122.5	121.3	139.4	126.7	121.8	129.367	129.3	129.367	129.3	0.999485	0.994524	0	GO:0005730,nucleolus		GO:0042254,ribosome biogenesis
A0A7M3R5R9_SPIER	A0A7M3R5R9	SERJ2_LOCUS17870	Hypothetical protein	189.1	202.9	216.3	117.5	126.7	135.2	202.767	126.467	202.767	126.467	0.623705	0.001237	-1	GO:0005737,cytoplasm;GO:0005840,ribosome	GO:0003735,structural constituent of ribosome	GO:0006412,translation	smm:Smp_037120,path:smm03010,Ribosome
A0A7M3R6T1_SPIER	A0A7M3R6T1	SERJ2_LOCUS18246	RNA-binding protein 8A	243.4	250.6	232.1	213.6	226.2	224.4	242.033	221.4	242.033	221.4	0.91475	0.036426	0	GO:0005737,cytoplasm;GO:0016607,nuclear speck	GO:0003729,mRNA binding	GO:0006397,mRNA processing;GO:0051028,mRNA transport;GO:0008380,RNA splicing
A0A7M3QVT7_SPIER	A0A7M3QVT7	SERJ2_LOCUS14318	Hypothetical protein	21.2	28.3	29.1	19.7	25	20.4	26.2	21.7	26.2	21.7	0.828244	0.209362	0	GO:0016021,integral component of membrane	GO:0016758,hexosyltransferase activity
A0A7M3QAB2_SPIER	A0A7M3QAB2	SERJ2_LOCUS6125	Glucose-6-phosphate isomerase	11732.6	11722	11615.7	7197.4	7271.8	7084.1	11690.1	7184.43	11690.1	7184.43	0.614574	0	-1		GO:0004347,glucose-6-phosphate isomerase activity	GO:0006094,gluconeogenesis;GO:0006096,glycolytic process	smm:Smp_022400,path:smm00010,Glycolysis / Gluconeogenesis;smm:Smp_022400,path:smm00030,Pentose phosphate pathway;smm:Smp_022400,path:smm00500,Starch and sucrose metabolism;smm:Smp_022400,path:smm00520,Amino sugar and nucleotide sugar metabolism
A0A7M3Q834_SPIER	A0A7M3Q834	SERJ2_LOCUS6236	Hypothetical protein	907.3	890.6	886.7	712.8	707.8	673.1	894.867	697.9	894.867	697.9	0.779893	0.000148	0
A0A7M3RVC4_SPIER	A0A7M3RVC4	SERJ2_LOCUS26868	Hypothetical protein	118.5	101.2	114	128.4	122.1	118.8	111.233	123.1	111.233	123.1	1.10668	0.114532	0
A0A7M3QDB9_SPIER	A0A7M3QDB9	SERJ2_LOCUS7935	Hypothetical protein	192.3	192.3	202.6	155.4	171.8	171.7	195.733	166.3	195.733	166.3	0.849625	0.010265	0		GO:0004114,3',5'-cyclic-nucleotide phosphodiesterase activity;GO:0046872,metal ion binding	GO:0007165,signal transduction
A0A7M3QTS0_SPIER	A0A7M3QTS0	SERJ2_LOCUS13537	Hypothetical protein	397	370.9	366	321	338.6	340.1	377.967	333.233	377.967	333.233	0.881647	0.017236	0
A0A7M3PVD9_SPIER	A0A7M3PVD9	SERJ2_LOCUS1491	alpha-1,2-Mannosidase	778.6	758.6	791.9	572.9	572.6	556.1	776.367	567.2	776.367	567.2	0.730583	4.8e-05	0	GO:0016020,membrane	GO:0005509,calcium ion binding;GO:0004571,mannosyl-oligosaccharide 1,2-alpha-mannosidase activity	GO:0005975,carbohydrate metabolic process
A0A7M3QLA6_SPIER	A0A7M3QLA6	SERJ2_LOCUS10863	39S ribosomal protein L28, mitochondrial	190	206.2	184.1	145.9	144.3	142.9	193.433	144.367	193.433	144.367	0.746338	0.001812	0	GO:0005737,cytoplasm;GO:0005840,ribosome	GO:0003735,structural constituent of ribosome		smm:Smp_181290,path:smm03010,Ribosome
A0A7M3R2L8_SPIER	A0A7M3R2L8	SERJ2_LOCUS16411	ESCRT-II complex subunit VPS22	262.5	253	253.1	227.6	243.8	231.2	256.2	234.2	256.2	234.2	0.91413	0.019595	0	GO:0000814,ESCRT II complex		GO:0071985,multivesicular body sorting pathway;GO:0015031,protein transport	smm:Smp_198850,path:smm04144,Endocytosis
A0A7M3QTW8_SPIER	A0A7M3QTW8	SERJ2_LOCUS12710	Hypothetical protein	284.8	303	293.7	212.4	213.1	197.1	293.833	207.533	293.833	207.533	0.706296	0.00031	0	GO:0016021,integral component of membrane	GO:0022857,transmembrane transporter activity
A0A7M3Q345_SPIER	A0A7M3Q345	SERJ2_LOCUS4411	Peptidyl-prolyl cis-trans isomerase	352.5	335.9	366.9	301	273	267.1	351.767	280.367	351.767	280.367	0.797025	0.006579	0		GO:0003755,peptidyl-prolyl cis-trans isomerase activity
A0A7M3RM38_SPIER	A0A7M3RM38	SERJ2_LOCUS23822	Vacuolar protein sorting-associated protein 16 homolog	235.8	213.1	219.4	173.1	173	176.2	222.767	174.1	222.767	174.1	0.781535	0.00207	0	GO:0031902,late endosome membrane		GO:0006886,intracellular protein transport;GO:0007033,vacuole organization
A0A7M3R989_SPIER	A0A7M3R989	SERJ2_LOCUS18237	Hypothetical protein	163	137.2	152.4	137.8	137.1	131.6	150.867	135.5	150.867	135.5	0.898144	0.118061	0	GO:0016021,integral component of membrane			smm:Smp_019980,path:smm04140,Autophagy - animal
A0A7M3QXH5_SPIER	A0A7M3QXH5	SERJ2_LOCUS13927	Aminopeptidase	3471.4	3514.7	3458.2	2684	2679.9	2664.6	3481.43	2676.17	3481.43	2676.17	0.768697	2e-06	0		GO:0004177,aminopeptidase activity;GO:0008237,metallopeptidase activity;GO:0008270,zinc ion binding
A0A7M3Q7N9_SPIER	A0A7M3Q7N9	SERJ2_LOCUS5265	GPI mannosyltransferase 1	79.5	71.2	79.8	71.3	63.2	60	76.8333	64.8333	76.8333	64.8333	0.843818	0.052166	0	GO:0005789,endoplasmic reticulum membrane;GO:0016021,integral component of membrane	GO:0051751,alpha-1,4-mannosyltransferase activity;GO:0004376,glycolipid mannosyltransferase activity	GO:0006506,GPI anchor biosynthetic process
A0A7M3RLR5_SPIER	A0A7M3RLR5	SERJ2_LOCUS23690	Pre-mRNA-splicing factor 38	206.4	203.1	199.5	204.1	178.6	159.2	203	180.633	203	180.633	0.889819	0.164262	0	GO:0071011,precatalytic spliceosome		GO:0000398,mRNA splicing, via spliceosome	smm:Smp_046980,path:smm03040,Spliceosome
A0A7M3Q0H8_SPIER	A0A7M3Q0H8	SERJ2_LOCUS1816	Hypothetical protein	110.3	122.3	109.3	122.5	108.3	110	113.967	113.6	113.967	113.6	0.996783	0.955119	0	GO:0030123,AP-3 adaptor complex;GO:0030659,cytoplasmic vesicle membrane		GO:0006896,Golgi to vacuole transport;GO:0006886,intracellular protein transport
A0A7M3R8K5_SPIER	A0A7M3R8K5	SERJ2_LOCUS18865	Hypothetical protein	1182.3	1211.2	1229.7	803.9	765.3	745.1	1207.73	771.433	1207.73	771.433	0.638745	3.9e-05	-1	GO:0016021,integral component of membrane	GO:0004867,serine-type endopeptidase inhibitor activity
A0A7M3R3C8_SPIER	A0A7M3R3C8	SERJ2_LOCUS16996	Hypothetical protein	566.8	547.2	558.6	381.7	388.9	377.1	557.533	382.567	557.533	382.567	0.686177	1.2e-05	0
A0A7M3PVX2_SPIER	A0A7M3PVX2	SERJ2_LOCUS1861	Hypothetical protein	535.1	516.7	477.3	449.1	448.7	437.7	509.7	445.167	509.7	445.167	0.87339	0.02088	0		GO:0031267,small GTPase binding	GO:0006886,intracellular protein transport
A0A7M3RH01_SPIER	A0A7M3RH01	SERJ2_LOCUS19310	Hypothetical protein	1261.5	1184.6	1245.4	1037.2	995.7	997.8	1230.5	1010.23	1230.5	1010.23	0.820994	0.001234	0		GO:0003723,RNA binding
A0A7M3R620_SPIER	A0A7M3R620	SERJ2_LOCUS17907	Hypothetical protein	232.9	219.3	229.2	165.9	159.3	136.1	227.133	153.767	227.133	153.767	0.676989	0.001773	0		GO:0016779,nucleotidyltransferase activity	GO:0009058,biosynthetic process	smm:Smp_048240,path:smm00051,Fructose and mannose metabolism;smm:Smp_048240,path:smm00520,Amino sugar and nucleotide sugar metabolism
A0A7M3Q0C6_SPIER	A0A7M3Q0C6	SERJ2_LOCUS3178	Guanylate cyclase	431.6	406.4	416.2	285.3	312.4	296.6	418.067	298.1	418.067	298.1	0.713044	0.000367	0	GO:0016021,integral component of membrane	GO:0005524,ATP binding;GO:0004383,guanylate cyclase activity;GO:0004672,protein kinase activity	GO:0035556,intracellular signal transduction
A0A7M3QAK4_SPIER	A0A7M3QAK4	SERJ2_LOCUS6227	Non-specific serine/threonine protein kinase	425.7	333.5	605.3	286.6	354.4	246.2	454.833	295.733	454.833	295.733	0.650202	0.137367	0		GO:0005524,ATP binding;GO:0000287,magnesium ion binding;GO:0106310,protein serine kinase activity;GO:0004674,protein serine/threonine kinase activity;GO:0004712,protein serine/threonine/tyrosine kinase activity	GO:0035556,intracellular signal transduction
A0A7M3R391_SPIER	A0A7M3R391	SERJ2_LOCUS16086	Hypothetical protein	69.8	64.5	59.7	106.5	91.9	85.1	64.6667	94.5	64.6667	94.5	1.46134	0.012747	0	GO:0005737,cytoplasm;GO:0005634,nucleus
A0A7M3QX69_SPIER	A0A7M3QX69	SERJ2_LOCUS14796	Cytochrome c oxidase polypeptide VIIc	234	223.7	222.5	199.2	206.9	210.2	226.733	205.433	226.733	205.433	0.906057	0.012128	0	GO:0016021,integral component of membrane;GO:0005751,mitochondrial respiratory chain complex IV		GO:0006123,mitochondrial electron transport, cytochrome c to oxygen
A0A7M3Q7C7_SPIER	A0A7M3Q7C7	SERJ2_LOCUS4958	SURF1-like protein	183.8	177.9	186.6	151.4	147.4	146.6	182.767	148.467	182.767	148.467	0.812329	0.000318	0	GO:0016021,integral component of membrane;GO:0005743,mitochondrial inner membrane
A0A7M3Q5T9_SPIER	A0A7M3Q5T9	SERJ2_LOCUS4636	Hypothetical protein	60.5	60.2	53.2	56.1	50.4	58.6	57.9667	55.0333	57.9667	55.0333	0.949396	0.437218	0	GO:0005886,plasma membrane	GO:0008270,zinc ion binding
A0A7M3QSX8_SPIER	A0A7M3QSX8	SERJ2_LOCUS13234	Hypothetical protein	1561.5	1552.7	1682.9	1322.7	1297.1	1233.9	1599.03	1284.57	1599.03	1284.57	0.80334	0.003172	0		GO:0004190,aspartic-type endopeptidase activity		smm:Smp_013040.1,path:smm04142,Lysosome;smm:Smp_013040.1,path:smm04140,Autophagy - animal
A0A7M3PUA2_SPIER	A0A7M3PUA2	SERJ2_LOCUS1147	Hypothetical protein	1017.9	1053.4	1045.1	836.8	804.1	757.5	1038.8	799.467	1038.8	799.467	0.769606	0.000705	0	GO:0016021,integral component of membrane;GO:0005751,mitochondrial respiratory chain complex IV		GO:0006123,mitochondrial electron transport, cytochrome c to oxygen	smm:Smp_128610,path:smm00190,Oxidative phosphorylation
A0A7M3QXY6_SPIER	A0A7M3QXY6	SERJ2_LOCUS15066	Hypothetical protein	6000.5	5973.4	5952.7	4853.4	4843.3	4802.2	5975.53	4832.97	5975.53	4832.97	0.808793	1e-06	0		GO:0005524,ATP binding;GO:0008017,microtubule binding;GO:0003777,microtubule motor activity	GO:0007018,microtubule-based movement
A0A7M3RKN4_SPIER	A0A7M3RKN4	SERJ2_LOCUS22424	Hypothetical protein	363.6	327.3	375.9	322.7	338.5	323.3	355.6	328.167	355.6	328.167	0.922853	0.151006	0		GO:0030145,manganese ion binding;GO:0070006,metalloaminopeptidase activity
A0A7M3PT42_SPIER	A0A7M3PT42	SERJ2_LOCUS806	Peptidylprolyl isomerase	2705.8	2738.3	2677	2025.7	2120.3	2115.9	2707.03	2087.3	2707.03	2087.3	0.771065	6.4e-05	0		GO:0003755,peptidyl-prolyl cis-trans isomerase activity
A0A7M3R6D5_SPIER	A0A7M3R6D5	SERJ2_LOCUS18019	Transmembrane 9 superfamily member	800.5	757.7	772.3	748.7	692.5	664.1	776.833	701.767	776.833	701.767	0.903368	0.05436	0	GO:0016021,integral component of membrane
A0A7M3REI5_SPIER	A0A7M3REI5	SERJ2_LOCUS21053	4'-phosphopantetheine phosphatase	179.5	162.7	170.1	156	146.6	155.1	170.767	152.567	170.767	152.567	0.893422	0.033291	0		GO:0005524,ATP binding;GO:0004594,pantothenate kinase activity	GO:0015937,coenzyme A biosynthetic process
A0A7M3Q0N3_SPIER	A0A7M3Q0N3	SERJ2_LOCUS3553	Metalloendopeptidase	3846.8	3936.3	3748.6	1379.9	1293	1234.1	3843.9	1302.33	3843.9	1302.33	0.338805	3e-06	-1
A0A7M3VJK2_SPIER	A0A7M3VJK2	SERJ2_LOCUS27681	Hypothetical protein	39	37.1	39.2	38	33.1	37.5	38.4333	36.2	38.4333	36.2	0.941891	0.257903	0	GO:0016021,integral component of membrane
A0A7M3PV44_SPIER	A0A7M3PV44	SERJ2_LOCUS1563	E3 ubiquitin-protein ligase	201.7	209.3	190.8	182	183.2	168.4	200.6	177.867	200.6	177.867	0.886673	0.033777	0		GO:0061630,ubiquitin protein ligase activity;GO:0008270,zinc ion binding	GO:0071596,ubiquitin-dependent protein catabolic process via the N-end rule pathway
A0A7M3RPD2_SPIER	A0A7M3RPD2	SERJ2_LOCUS24657	Hypothetical protein	802.4	828.9	770.1	455.6	470	474.4	800.467	466.667	800.467	466.667	0.582993	4.9e-05	-1		GO:0008234,cysteine-type peptidase activity		smm:Smp_210500,path:smm04145,Phagosome;smm:Smp_210500,path:smm04142,Lysosome;smm:Smp_210500,path:smm04140,Autophagy - animal
A0A7M3QKZ8_SPIER	A0A7M3QKZ8	SERJ2_LOCUS9887	Hypothetical protein	56.3	54.8	53	45.1	53.8	54.5	54.7	51.1333	54.7	51.1333	0.934796	0.323524	0		GO:0005524,ATP binding;GO:0008017,microtubule binding;GO:0003777,microtubule motor activity	GO:0007049,cell cycle;GO:0051301,cell division;GO:0007018,microtubule-based movement
A0A7M3QYT7_SPIER	A0A7M3QYT7	SERJ2_LOCUS15151	Hypothetical protein	822.8	798	825.9	713.5	721.3	713.6	815.567	716.133	815.567	716.133	0.878081	0.000416	0	GO:0005737,cytoplasm;GO:0005856,cytoskeleton;GO:0005925,focal adhesion;GO:0001726,ruffle	GO:0003779,actin binding;GO:0005200,structural constituent of cytoskeleton
A0A7M3QN83_SPIER	A0A7M3QN83	SERJ2_LOCUS11575	Hypothetical protein	103.9	106.2	123.9	99.5	99.8	90.9	111.333	96.7333	111.333	96.7333	0.868862	0.103907	0	GO:0016021,integral component of membrane	GO:0022857,transmembrane transporter activity
A0A7M3RKM7_SPIER	A0A7M3RKM7	SERJ2_LOCUS22933	Replication termination factor 2	125.6	125.6	125.6	116.3	110.1	112.8	125.6	113.067	125.6	113.067	0.900212	0.002212	0	GO:0005634,nucleus		GO:1902979,mitotic DNA replication termination
A0A7M3R7W7_SPIER	A0A7M3R7W7	SERJ2_LOCUS16161	Succinate dehydrogenase cytochrome b560 subunit, mitochondrial	2090.3	2026.9	2096	1707.6	1785.9	1708.1	2071.07	1733.87	2071.07	1733.87	0.837185	0.000591	0	GO:0016021,integral component of membrane;GO:0045281,succinate dehydrogenase complex	GO:0009055,electron transfer activity;GO:0046872,metal ion binding;GO:0000104,succinate dehydrogenase activity	GO:0006099,tricarboxylic acid cycle	smm:Smp_008310,path:smm00020,Citrate cycle (TCA cycle);smm:Smp_008310,path:smm00190,Oxidative phosphorylation
A0A7M3R8Z3_SPIER	A0A7M3R8Z3	SERJ2_LOCUS19010	Hypothetical protein	46.4	43.3	53	44	39.4	42.4	47.5667	41.9333	47.5667	41.9333	0.88157	0.14942	0		GO:0005525,GTP binding;GO:0003924,GTPase activity	GO:0007264,small GTPase mediated signal transduction
A0A7M3R028_SPIER	A0A7M3R028	SERJ2_LOCUS15813	Hypothetical protein	241.3	254.1	248.5	213.8	218.3	228.9	247.967	220.333	247.967	220.333	0.88856	0.008932	0	GO:0016021,integral component of membrane
A0A7M3PTA1_SPIER	A0A7M3PTA1	SERJ2_LOCUS55	Annexin	8638.9	8390.7	8452.3	6238.9	6169.9	6154.4	8493.97	6187.73	8493.97	6187.73	0.728486	8e-06	0		GO:0005509,calcium ion binding;GO:0005544,calcium-dependent phospholipid binding
A0A7M3QL65_SPIER	A0A7M3QL65	SERJ2_LOCUS10816	Hypothetical protein	166.5	150.7	185.2	143.3	141.4	136.7	167.467	140.467	167.467	140.467	0.838774	0.056572	0		GO:0004843,thiol-dependent deubiquitinase	GO:0016579,protein deubiquitination;GO:0006511,ubiquitin-dependent protein catabolic process
A0A7M3QCS0_SPIER	A0A7M3QCS0	SERJ2_LOCUS7822	Hypothetical protein	1633	1661.5	1659	1170	1118.1	1078.3	1651.17	1122.13	1651.17	1122.13	0.6796	4.7e-05	0	GO:0016021,integral component of membrane	GO:0005507,copper ion binding;GO:0004504,peptidylglycine monooxygenase activity	GO:0006518,peptide metabolic process
A0A7M3QKN7_SPIER	A0A7M3QKN7	SERJ2_LOCUS10633	Hypothetical protein	239.8	261.7	253.4	136.2	136	128.9	251.633	133.7	251.633	133.7	0.531329	6.6e-05	-1	GO:0016021,integral component of membrane	GO:0046873,metal ion transmembrane transporter activity
A0A7M3Q873_SPIER	A0A7M3Q873	SERJ2_LOCUS6286	Hypothetical protein	48.6	45.7	51.5	67	66.6	56.9	48.6	63.5	48.6	63.5	1.30658	0.015804	0
A0A7M3Q591_SPIER	A0A7M3Q591	SERJ2_LOCUS4435	Hypothetical protein	861.9	846.1	847.5	649.1	638.9	659.4	851.833	649.133	851.833	649.133	0.762043	1.3e-05	0
A0A7M3QBT6_SPIER	A0A7M3QBT6	inx	Innexin	2044.1	1969.3	2051.9	1700.4	1640.7	1658.3	2021.77	1666.47	2021.77	1666.47	0.824263	0.000362	0	GO:0005921,gap junction;GO:0016021,integral component of membrane;GO:0005886,plasma membrane		GO:0006811,ion transport
A0A7M3QNT6_SPIER	A0A7M3QNT6	SERJ2_LOCUS11778	Hypothetical protein	409.9	413.5	410.8	300.9	272.8	263.9	411.4	279.2	411.4	279.2	0.678658	0.000295	0	GO:0045202,synapse		GO:0050808,synapse organization
A0A7M3Q5Y5_SPIER	A0A7M3Q5Y5	SERJ2_LOCUS5468	Hypothetical protein	600.5	605.1	589.1	497	472.9	495.8	598.233	488.567	598.233	488.567	0.816682	0.00028	0		GO:0005525,GTP binding;GO:0003924,GTPase activity
A0A7M3QQA3_SPIER	A0A7M3QQA3	SERJ2_LOCUS12155	Hypothetical protein	281.8	304.8	294.5	208.6	197.5	209	293.7	205.033	293.7	205.033	0.698105	0.000316	0	GO:0016021,integral component of membrane	GO:0022857,transmembrane transporter activity
A0A7M3REK0_SPIER	A0A7M3REK0	SERJ2_LOCUS20809	Hypothetical protein	82.6	76.7	75.6	50	44.4	50.5	78.3	48.3	78.3	48.3	0.616858	0.000508	-1
A0A7M3Q524_SPIER	A0A7M3Q524	SERJ2_LOCUS5076	Hypothetical protein	1431.1	1458.2	1384.4	1175.1	1150.9	1192.3	1424.57	1172.77	1424.57	1172.77	0.823244	0.000519	0	GO:0005868,cytoplasmic dynein complex		GO:0007018,microtubule-based movement	smm:Smp_064870,path:smm04145,Phagosome
A0A7M3PYF1_SPIER	A0A7M3PYF1	SERJ2_LOCUS2740	26S proteasome non-ATPase regulatory subunit 6	1076.1	1053.8	1129.1	921.5	944.9	905.3	1086.33	923.9	1086.33	923.9	0.850476	0.002944	0	GO:0000502,proteasome complex	GO:0030234,enzyme regulator activity		smm:Smp_052870,path:smm03050,Proteasome
A0A7M3PVY9_SPIER	A0A7M3PVY9	SERJ2_LOCUS1599	P-type Cu(+) transporter	203.6	206.4	205.7	191.5	185.6	172.3	205.233	183.133	205.233	183.133	0.892318	0.018301	0	GO:0016021,integral component of membrane;GO:0005802,trans-Golgi network	GO:0005524,ATP binding;GO:0046872,metal ion binding;GO:0140581,P-type monovalent copper transporter activity
A0A7M3RZJ1_SPIER	A0A7M3RZJ1	SERJ2_LOCUS25410	Hypothetical protein	260.7	246.7	247.4	234.6	244.9	231	251.6	236.833	251.6	236.833	0.941309	0.074956	0	GO:0005737,cytoplasm;GO:0005856,cytoskeleton	GO:0003779,actin binding	GO:0031532,actin cytoskeleton reorganization;GO:0007155,cell adhesion
A0A7M3QCW4_SPIER	A0A7M3QCW4	SERJ2_LOCUS6939	Hypothetical protein	611.7	599.5	561.7	512.8	526.6	528.3	590.967	522.567	590.967	522.567	0.884257	0.012442	0			GO:0016192,vesicle-mediated transport
A0A7M3RHA5_SPIER	A0A7M3RHA5	SERJ2_LOCUS22069	Hypothetical protein	1413.7	1431	1410.7	1133.6	1104.5	1113.8	1418.47	1117.3	1418.47	1117.3	0.787682	9e-06	0	GO:0016020,membrane	GO:0005507,copper ion binding;GO:0016641,oxidoreductase activity, acting on the CH-NH2 group of donors, oxygen as acceptor;GO:0005044,scavenger receptor activity
A0A7M3Q290_SPIER	A0A7M3Q290	SERJ2_LOCUS3882	Hypothetical protein	637.3	654.9	648.3	529.6	532.1	514.2	646.833	525.3	646.833	525.3	0.81211	8.9e-05	0
A0A7M3Q2G4_SPIER	A0A7M3Q2G4	SERJ2_LOCUS2505	26S proteasome non-ATPase regulatory subunit 5	252.1	256.9	257.3	184	202.8	185.2	255.433	190.667	255.433	190.667	0.746444	0.000506	0			GO:0043248,proteasome assembly
A0A7M3QP80_SPIER	A0A7M3QP80	SERJ2_LOCUS11917	Hypothetical protein	3486.4	3465	3499.4	2804	2804.6	2753.2	3483.6	2787.27	3483.6	2787.27	0.800111	4e-06	0	GO:0016021,integral component of membrane
A0A7M3QP42_SPIER	A0A7M3QP42	SERJ2_LOCUS11847	Hypothetical protein	156.5	231.2	161.1	115.1	116.1	101.5	182.933	110.9	182.933	110.9	0.606232	0.043015	-1	GO:0005856,cytoskeleton	GO:0008092,cytoskeletal protein binding
A0A7M3QB01_SPIER	A0A7M3QB01	SERJ2_LOCUS7176	Ribose-phosphate diphosphokinase	192.1	196.5	205.2	193.1	174.1	172.4	197.933	179.867	197.933	179.867	0.908723	0.078057	0		GO:0005524,ATP binding;GO:0016301,kinase activity;GO:0000287,magnesium ion binding;GO:0004749,ribose phosphate diphosphokinase activity	GO:0006015,5-phosphoribose 1-diphosphate biosynthetic process;GO:0009116,nucleoside metabolic process;GO:0009165,nucleotide biosynthetic process;GO:0009156,ribonucleoside monophosphate biosynthetic process	smm:Smp_022090,path:smm00030,Pentose phosphate pathway;smm:Smp_022090,path:smm00230,Purine metabolism
A0A7M3RDS1_SPIER	A0A7M3RDS1	SERJ2_LOCUS20511	Hypothetical protein	518.8	531.9	553.2	380.7	362	357.8	534.633	366.833	534.633	366.833	0.68614	0.000164	0	GO:0005643,nuclear pore
A0A7M3QFP0_SPIER	A0A7M3QFP0	SERJ2_LOCUS7073	Serine/threonine protein phosphatase 2A regulatory subunit	739	805.7	779.1	574.3	580.3	571.9	774.6	575.5	774.6	575.5	0.742964	0.000523	0	GO:0000159,protein phosphatase type 2A complex	GO:0019888,protein phosphatase regulator activity	GO:0007165,signal transduction	smm:Smp_035430.1,path:smm03015,mRNA surveillance pathway
A0A7M3QGT7_SPIER	A0A7M3QGT7	SERJ2_LOCUS9261	Hypothetical protein	7571.8	7563.4	7244.3	5517.9	5519.8	5607	7459.83	5548.23	7459.83	5548.23	0.743748	6.8e-05	0	GO:0005783,endoplasmic reticulum;GO:0016021,integral component of membrane	GO:0005509,calcium ion binding;GO:0051082,unfolded protein binding	GO:0006457,protein folding	smm:Smp_043150,path:smm04141,Protein processing in endoplasmic reticulum;smm:Smp_043150,path:smm04145,Phagosome
A0A7M3RRS8_SPIER	A0A7M3RRS8	SERJ2_LOCUS22752	Hypothetical protein	384.2	416.9	365.4	345.2	324.8	314.7	388.833	328.233	388.833	328.233	0.844149	0.025831	0
A0A7M3QSI8_SPIER	A0A7M3QSI8	SERJ2_LOCUS12962	Hypothetical protein	82.1	73.2	73.7	86.2	83.3	91.2	76.3333	86.9	76.3333	86.9	1.13843	0.045966	0
A0A7M3RQA7_SPIER	A0A7M3RQA7	SERJ2_LOCUS24902	Hypothetical protein	1409.1	1411	1550.3	1017	1017.8	1007.7	1456.8	1014.17	1456.8	1014.17	0.696161	0.000701	0
A0A7M3VJN0_SPIER	A0A7M3VJN0	SERJ2_LOCUS27717	Hypothetical protein (Fragment)	59.6	63.2	56	82.9	79.1	76.2	59.6	79.4	59.6	79.4	1.33221	0.002235	0		GO:0005524,ATP binding;GO:0004674,protein serine/threonine kinase activity
A0A7M3RA13_SPIER	A0A7M3RA13	SERJ2_LOCUS18889	Hypothetical protein	253	295.7	243.9	220.5	202.5	199.3	264.2	207.433	264.2	207.433	0.785138	0.030339	0
A0A7M3Q5G1_SPIER	A0A7M3Q5G1	SERJ2_LOCUS5209	Hypothetical protein	103.6	99.2	113.5	105.6	105.9	111.7	105.433	107.733	105.433	107.733	1.02181	0.648268	0
A0A7M3RCD5_SPIER	A0A7M3RCD5	SERJ2_LOCUS20234	Hypothetical protein	198.6	189.9	192.5	123.6	116.6	113.5	193.667	117.9	193.667	117.9	0.608778	4.3e-05	-1
A0A7M3Q1K5_SPIER	A0A7M3Q1K5	SERJ2_LOCUS2171	Hypothetical protein	127.8	128	125.8	178	172.9	161.9	127.2	170.933	127.2	170.933	1.34382	0.000806	0
A0A7M3RP83_SPIER	A0A7M3RP83	SERJ2_LOCUS24602	Hypothetical protein	262.4	239.7	210.7	233.5	247	248.3	237.6	242.933	237.6	242.933	1.02245	0.751043	0
A0A7M3RPG8_SPIER	A0A7M3RPG8	SERJ2_LOCUS24697	Hypothetical protein	300.2	301.9	282.2	244.8	236.3	227.5	294.767	236.2	294.767	236.2	0.801312	0.001889	0		GO:0004252,serine-type endopeptidase activity
A0A7M3RAQ3_SPIER	A0A7M3RAQ3	SERJ2_LOCUS19104	Hypothetical protein	397.4	361.5	362	382.9	405.1	384.7	373.633	390.9	373.633	390.9	1.04621	0.280629	0
A0A7M3RRI4_SPIER	A0A7M3RRI4	SERJ2_LOCUS25424	Elongator complex protein 3	155.5	141.9	153	140.8	128.7	133.7	150.133	134.4	150.133	134.4	0.895204	0.044898	0		GO:0051539,4 iron, 4 sulfur cluster binding;GO:0046872,metal ion binding;GO:0008080,N-acetyltransferase activity;GO:0000049,tRNA binding;GO:0106261,tRNA uridine(34) acetyltransferase activity	GO:0008033,tRNA processing
A0A7M3QSD2_SPIER	A0A7M3QSD2	SERJ2_LOCUS12912	Hypothetical protein	34.6	31.6	34.4	47.5	48.7	45.4	33.5333	47.2	33.5333	47.2	1.40755	0.000562	0
A0A7M3QUQ5_SPIER	A0A7M3QUQ5	SERJ2_LOCUS13742	Hypothetical protein	2544.7	2483.6	2344.3	1309.7	1299.7	1318.7	2457.53	1309.37	2457.53	1309.37	0.532797	4.3e-05	-1		GO:0005525,GTP binding;GO:0003924,GTPase activity	GO:0007264,small GTPase mediated signal transduction
A0A7M3QA42_SPIER	A0A7M3QA42	SERJ2_LOCUS6855	Hypothetical protein	217.8	202.1	190.8	213.4	203.3	194.8	203.567	203.833	203.567	203.833	1.00131	0.978944	0	GO:0005643,nuclear pore	GO:0017056,structural constituent of nuclear pore	GO:0015031,protein transport	smm:Smp_049880,path:smm03013,RNA transport
A0A7M3PX82_SPIER	A0A7M3PX82	SERJ2_LOCUS2137	Hypothetical protein	266.8	244.5	249.9	227.4	203.7	206	253.733	212.367	253.733	212.367	0.836968	0.014916	0	GO:0016021,integral component of membrane
A0A7M3R9S2_SPIER	A0A7M3R9S2	SERJ2_LOCUS18252	Hypothetical protein	3997.4	3936.8	3899.9	3022.4	3035.5	2979.6	3944.7	3012.5	3944.7	3012.5	0.763683	9e-06	0
A0A7M3RD58_SPIER	A0A7M3RD58	SERJ2_LOCUS20291	Hypothetical protein	3176.1	3083.4	3160	2808	2801.8	2673.4	3139.83	2761.07	3139.83	2761.07	0.879367	0.001939	0	GO:0005783,endoplasmic reticulum;GO:0016021,integral component of membrane	GO:0031625,ubiquitin protein ligase binding
A0A7M3RSR0_SPIER	A0A7M3RSR0	SERJ2_LOCUS25782	Hypothetical protein	103	105	88.3	97.4	81.8	88.3	98.7667	89.1667	98.7667	89.1667	0.902801	0.238875	0		GO:0005524,ATP binding;GO:0005516,calmodulin binding;GO:0004683,calmodulin-dependent protein kinase activity;GO:0106310,protein serine kinase activity;GO:0004712,protein serine/threonine/tyrosine kinase activity
A0A7M3RWX4_SPIER	A0A7M3RWX4	SERJ2_LOCUS27169	Hypothetical protein	136.6	126.3	132.9	130.2	108	104.3	131.933	114.167	131.933	114.167	0.865336	0.10862	0	GO:0005874,microtubule	GO:0005524,ATP binding;GO:0008017,microtubule binding;GO:0003777,microtubule motor activity	GO:0007018,microtubule-based movement
A0A7M3QXY3_SPIER	A0A7M3QXY3	SERJ2_LOCUS14849	Hypothetical protein	300.5	293	335.7	221.1	223.7	222.7	309.733	222.5	309.733	222.5	0.71836	0.002706	0
A0A7M3QF11_SPIER	A0A7M3QF11	SERJ2_LOCUS8540	Hypothetical protein	23033.5	23136.5	22413.9	13636.3	13561.5	13431.3	22861.3	13543	22861.3	13543	0.5924	2e-06	-1
A0A7M3RTB7_SPIER	A0A7M3RTB7	SERJ2_LOCUS26085	Hypothetical protein (Fragment)	514	518.1	528.3	532.3	486.8	466.3	520.133	495.133	520.133	495.133	0.951935	0.278634	0	GO:0016021,integral component of membrane
A0A7M3Q444_SPIER	A0A7M3Q444	SERJ2_LOCUS4009	Hypothetical protein	284.1	282.1	276.9	208.8	221	199.6	281.033	209.8	281.033	209.8	0.746531	0.000408	0		GO:0016747,acyltransferase activity, transferring groups other than amino-acyl groups
A0A7M3QG13_SPIER	A0A7M3QG13	SERJ2_LOCUS8926	Protein disulfide-isomerase	23679.9	23577.7	23327.2	18844.7	18860.7	18647.4	23528.3	18784.3	23528.3	18784.3	0.79837	3e-06	0	GO:0005788,endoplasmic reticulum lumen	GO:0003756,protein disulfide isomerase activity		smm:Smp_056760,path:smm04141,Protein processing in endoplasmic reticulum
A0A7M3RZH8_SPIER	A0A7M3RZH8	SERJ2_LOCUS27256	Hypothetical protein	295.8	282.9	286.2	276.5	275.7	245.6	288.3	265.933	288.3	265.933	0.922419	0.108986	0		GO:0004364,glutathione transferase activity
A0A7M3QRV1_SPIER	A0A7M3QRV1	SERJ2_LOCUS12878	Hypothetical protein	96.5	105.6	91.1	63.9	77	64.5	97.7333	68.4667	97.7333	68.4667	0.700546	0.008228	0
A0A7M3QK00_SPIER	A0A7M3QK00	SERJ2_LOCUS10221	Carnosine N-methyltransferase	372.2	338.2	332.6	347.6	330.6	352.8	347.667	343.667	347.667	343.667	0.988495	0.790325	0	GO:0016021,integral component of membrane	GO:0004725,protein tyrosine phosphatase activity
A0A7M3RYX3_SPIER	A0A7M3RYX3	SERJ2_LOCUS25105	Hypothetical protein	822.6	840	872.4	593.9	596	604.3	845	598.067	845	598.067	0.707771	7.8e-05	0
A0A7M3R3N4_SPIER	A0A7M3R3N4	SERJ2_LOCUS16875	Hypothetical protein	92	90.6	87.5	92.3	82.8	85.4	90.0333	86.8333	90.0333	86.8333	0.964458	0.364523	0
A0A7M3RIV9_SPIER	A0A7M3RIV9	SERJ2_LOCUS21836	Hypothetical protein	43.4	49	51.2	54.1	54.7	53.7	47.8667	54.1667	47.8667	54.1667	1.13162	0.054527	0		GO:0070006,metalloaminopeptidase activity
A0A7M3QKN0_SPIER	A0A7M3QKN0	SERJ2_LOCUS9767	Coiled-coil domain-containing protein 47	669.2	659.4	643.4	740.7	708.2	715.4	657.333	721.433	657.333	721.433	1.09752	0.006647	0	GO:0016021,integral component of membrane;GO:0030867,rough endoplasmic reticulum membrane	GO:0005509,calcium ion binding	GO:0032469,endoplasmic reticulum calcium ion homeostasis;GO:0036503,ERAD pathway
A0A7M3RLL6_SPIER	A0A7M3RLL6	SERJ2_LOCUS22727	Hypothetical protein	133.8	127.8	128.4	106.6	102.2	98.2	130	102.333	130	102.333	0.787179	0.000857	0
A0A7M3PW85_SPIER	A0A7M3PW85	SERJ2_LOCUS1967	Hypothetical protein	880.3	836.5	849.5	728.8	741.5	743.4	855.433	737.9	855.433	737.9	0.862604	0.001035	0
A0A7M3RAA5_SPIER	A0A7M3RAA5	SERJ2_LOCUS19524	Hypothetical protein	122.2	134.9	115.5	92.5	98.4	100.3	124.2	97.0667	124.2	97.0667	0.781535	0.011612	0	GO:0031461,cullin-RING ubiquitin ligase complex	GO:0031625,ubiquitin protein ligase binding	GO:0006511,ubiquitin-dependent protein catabolic process
A0A7M3R6H5_SPIER	A0A7M3R6H5	SERJ2_LOCUS17121	Hypothetical protein	88.6	76	94.5	95.8	87.7	81.4	86.3667	88.3	86.3667	88.3	1.02239	0.792223	0	GO:0005929,cilium
A0A7M3QUV6_SPIER	A0A7M3QUV6	SERJ2_LOCUS13974	Hypothetical protein	170.6	174.6	192.5	128.1	114.3	115.8	179.233	119.4	179.233	119.4	0.666171	0.001731	-1
A0A7M3QM44_SPIER	A0A7M3QM44	SERJ2_LOCUS11032	Hypothetical protein	1322.3	1309	1288.9	1074.8	1066.6	1007.8	1306.73	1049.73	1306.73	1049.73	0.803326	0.000379	0	GO:0016021,integral component of membrane
A0A7M3RHL1_SPIER	A0A7M3RHL1	SERJ2_LOCUS21932	Hypothetical protein	4367.8	4296.5	4335.1	2685.4	2589.7	2568	4333.13	2614.37	4333.13	2614.37	0.603343	2e-06	-1
A0A7M3R305_SPIER	A0A7M3R305	SERJ2_LOCUS16633	Hypothetical protein	194.1	201	204.3	186.6	196.8	161.4	199.8	181.6	199.8	181.6	0.908909	0.171558	0
A0A7M3RJ52_SPIER	A0A7M3RJ52	SERJ2_LOCUS20091	Hypothetical protein	1369.1	1356.9	1401.3	1159.8	1095.5	1067.3	1375.77	1107.53	1375.77	1107.53	0.80503	0.000911	0	GO:0005737,cytoplasm;GO:0005634,nucleus		GO:0006606,protein import into nucleus
A0A7M3RH24_SPIER	A0A7M3RH24	SERJ2_LOCUS20832	Hypothetical protein	49.3	56.2	59.9	62.2	58.6	62.8	55.1333	61.2	55.1333	61.2	1.11004	0.146351	0
A0A7M3PY24_SPIER	A0A7M3PY24	SERJ2_LOCUS2616	Protein SMG8	68	68.1	83	63.9	64.5	57.7	73.0333	62.0333	73.0333	62.0333	0.849384	0.113079	0	GO:0016021,integral component of membrane		GO:0000184,nuclear-transcribed mRNA catabolic process, nonsense-mediated decay
A0A7M3QYA6_SPIER	A0A7M3QYA6	SERJ2_LOCUS12955	Hypothetical protein	426	426.8	402.1	330.9	358.5	344.4	418.3	344.6	418.3	344.6	0.823811	0.002915	0
A0A7M3R5G7_SPIER	A0A7M3R5G7	SERJ2_LOCUS17694	Hypothetical protein	788	740.9	765.7	685	635.6	647.4	764.867	656	764.867	656	0.857666	0.005704	0		GO:0016757,glycosyltransferase activity
A0A7M3QG61_SPIER	A0A7M3QG61	SERJ2_LOCUS8158	Hypothetical protein	719.4	692.1	748.9	461.4	453.7	410.5	720.133	441.867	720.133	441.867	0.61359	0.000259	-1	GO:0016020,membrane
A0A7M3PS43_SPIER	A0A7M3PS43	SERJ2_LOCUS421	Hypothetical protein	1001.5	1022.2	997.7	886.3	832.9	797.8	1007.13	839	1007.13	839	0.833058	0.00331	0	GO:0005887,integral component of plasma membrane	GO:0015379,potassium	GO:0071477,cellular hypotonic salinity response;GO:1902476,chloride transmembrane transport
A0A7M3QXY0_SPIER	A0A7M3QXY0	SERJ2_LOCUS14953	Hypothetical protein	116.5	106.2	116.9	108.5	112.6	103.5	113.2	108.2	113.2	108.2	0.95583	0.317363	0
A0A7M3QHM5_SPIER	A0A7M3QHM5	SERJ2_LOCUS9462	ATP-citrate synthase	499	457.9	499.7	449.3	466.2	422	485.533	445.833	485.533	445.833	0.918234	0.103433	0	GO:0005737,cytoplasm	GO:0003878,ATP citrate synthase activity;GO:0046872,metal ion binding;GO:0000166,nucleotide binding	GO:0006629,lipid metabolic process
A0A7M3RQ32_SPIER	A0A7M3RQ32	SERJ2_LOCUS23624	Hypothetical protein	28090.1	28025.9	27521.4	21331.1	20857.6	20884.4	27879.1	21024.4	27879.1	21024.4	0.754126	8e-06	0	GO:0016021,integral component of membrane	GO:0005201,extracellular matrix structural constituent
A0A7M3R5K8_SPIER	A0A7M3R5K8	SERJ2_LOCUS17734	Hypothetical protein	139.3	167.1	144.3	123.8	112.4	98.3	150.233	111.5	150.233	111.5	0.742179	0.02656	0	GO:0016021,integral component of membrane
A0A7M3Q0X0_SPIER	A0A7M3Q0X0	SERJ2_LOCUS3646	Hypothetical protein	1033.4	1020	1043.3	909.6	916.2	888.2	1032.23	904.667	1032.23	904.667	0.876417	0.000296	0		GO:0005509,calcium ion binding
A0A7M3QEG7_SPIER	A0A7M3QEG7	SERJ2_LOCUS8498	Hypothetical protein	73.6	71.5	59.9	93	95.4	86.7	68.3333	91.7	68.3333	91.7	1.34195	0.009414	0	GO:0005783,endoplasmic reticulum;GO:0016021,integral component of membrane		GO:0031204,posttranslational protein targeting to membrane, translocation
A0A7M3QY55_SPIER	A0A7M3QY55	SERJ2_LOCUS15035	Hypothetical protein	317.2	309	337.9	248.9	256.8	274	321.367	259.9	321.367	259.9	0.808734	0.005635	0		GO:0046872,metal ion binding	GO:0046855,inositol phosphate dephosphorylation;GO:0046854,phosphatidylinositol phosphate biosynthetic process	smm:Smp_008320,path:smm00920,Sulfur metabolism
A0A7M3RQ59_SPIER	A0A7M3RQ59	SERJ2_LOCUS22185	Vinculin	879.5	849.8	850	696.6	682.6	648.7	859.767	675.967	859.767	675.967	0.786221	0.000445	0	GO:0015629,actin cytoskeleton;GO:0005912,adherens junction;GO:0005737,cytoplasm;GO:0005886,plasma membrane	GO:0051015,actin filament binding;GO:0005198,structural molecule activity	GO:0007155,cell adhesion
A0A7M3RFG8_SPIER	A0A7M3RFG8	SERJ2_LOCUS21398	GCS light chain	436.9	435.5	439.4	432.1	415.3	410	437.267	419.133	437.267	419.133	0.95853	0.055051	0
A0A7M3Q0U5_SPIER	A0A7M3Q0U5	SERJ2_LOCUS3358	Hypothetical protein	65.9	72.1	63	78.3	92.4	95.5	67	88.7333	67	88.7333	1.32438	0.021538	0		GO:0003723,RNA binding		smm:Smp_007630.1,path:smm03015,mRNA surveillance pathway
A0A7M3PVQ4_SPIER	A0A7M3PVQ4	SERJ2_LOCUS201	Hypothetical protein	12475.3	12534	12167.4	10719.8	10494	10553.4	12392.2	10589.1	12392.2	10589.1	0.854492	0.000168	0		GO:0051015,actin filament binding
A0A7M3QR80_SPIER	A0A7M3QR80	SERJ2_LOCUS12644	Hypothetical protein	67.7	89.5	75.7	67.1	63.3	65.1	77.6333	65.1667	77.6333	65.1667	0.839416	0.125876	0	GO:0030015,CCR4-NOT core complex		GO:0006417,regulation of translation
A0A7M3PZB5_SPIER	A0A7M3PZB5	SERJ2_LOCUS2822	Glycylpeptide N-tetradecanoyltransferase	451	413.8	405.2	437.5	439.1	444.5	423.333	440.367	423.333	440.367	1.04024	0.296896	0		GO:0004379,glycylpeptide N-tetradecanoyltransferase activity	GO:0006499,N-terminal protein myristoylation
A0A7M3RVW6_SPIER	A0A7M3RVW6	SERJ2_LOCUS27069	Hypothetical protein	253	260	248.1	224.9	208.9	196.5	253.7	210.1	253.7	210.1	0.828143	0.008102	0
A0A7M3PWA7_SPIER	A0A7M3PWA7	SERJ2_LOCUS1250	Tubulin beta chain	3707.8	3756.6	3794	3015.1	3060.9	3043.1	3752.8	3039.7	3752.8	3039.7	0.809982	1.5e-05	0	GO:0005874,microtubule	GO:0005525,GTP binding;GO:0003924,GTPase activity;GO:0005200,structural constituent of cytoskeleton	GO:0007017,microtubule-based process	smm:Smp_079960,path:smm04145,Phagosome
A0A7M3Q7T5_SPIER	A0A7M3Q7T5	SERJ2_LOCUS6128	Hypothetical protein	1727.2	1725.9	1721.8	1335.9	1285.9	1283.6	1724.97	1301.8	1724.97	1301.8	0.754681	1.6e-05	0	GO:0005737,cytoplasm	GO:0004252,serine-type endopeptidase activity
A0A7M3QMK6_SPIER	A0A7M3QMK6	SERJ2_LOCUS11176	Hypothetical protein	50.4	50.8	56.6	47.3	53.2	46.2	52.6	48.9	52.6	48.9	0.929658	0.278854	0
A0A7M3QE10_SPIER	A0A7M3QE10	SERJ2_LOCUS8220	Hypothetical protein	1056.2	1114.5	1058.3	875.2	837.7	817.2	1076.33	843.367	1076.33	843.367	0.783555	0.000803	0	GO:0005737,cytoplasm	GO:0005524,ATP binding;GO:0016301,kinase activity;GO:0016773,phosphotransferase activity, alcohol group as acceptor
A0A7M3RL77_SPIER	A0A7M3RL77	SERJ2_LOCUS22577	ATP synthase subunit b	3044.2	3028.3	2982.7	2646.2	2597.6	2679.7	3018.4	2641.17	3018.4	2641.17	0.875022	0.000234	0	GO:0016021,integral component of membrane;GO:0000276,mitochondrial proton-transporting ATP synthase complex, coupling factor F(o)	GO:0015078,proton transmembrane transporter activity	GO:0015986,ATP synthesis coupled proton transport	smm:Smp_154530,path:smm00190,Oxidative phosphorylation
A0A7M3QMP6_SPIER	A0A7M3QMP6	SERJ2_LOCUS11206	Hypothetical protein	672.1	610.6	641	617.1	585.4	569.9	641.233	590.8	641.233	590.8	0.921349	0.088888	0			GO:0007229,integrin-mediated signaling pathway
A0A7M3RC57_SPIER	A0A7M3RC57	SERJ2_LOCUS20187	Hypothetical protein	93.6	106.7	104.5	72.3	82.5	77.8	101.6	77.5333	101.6	77.5333	0.763123	0.008619	0
A0A7M3RAJ3_SPIER	A0A7M3RAJ3	SERJ2_LOCUS19483	Glycogen [starch] synthase	3304.8	3215.8	3283	3092.5	3021.7	2978	3267.87	3030.73	3267.87	3030.73	0.927435	0.005181	0		GO:0004373,glycogen (starch) synthase activity	GO:0005978,glycogen biosynthetic process
A0A7M3R9F8_SPIER	A0A7M3R9F8	SERJ2_LOCUS18309	Receptor expression-enhancing protein	8474.7	8500.8	8358	6439.8	6503.3	6505.2	8444.5	6482.77	8444.5	6482.77	0.767691	2e-06	0	GO:0016021,integral component of membrane
A0A7M3RBD8_SPIER	A0A7M3RBD8	SERJ2_LOCUS19071	Hypothetical protein (Fragment)	2807.4	2744.1	2794.7	2337	2305.2	2300	2782.07	2314.07	2782.07	2314.07	0.83178	3.2e-05	0
A0A7M3RZQ9_SPIER	A0A7M3RZQ9	SERJ2_LOCUS27419	Hypothetical protein	304.7	295.5	280	298.9	285.2	281.6	293.4	288.567	293.4	288.567	0.983526	0.617015	0
A0A7M3Q7T0_SPIER	A0A7M3Q7T0	SERJ2_LOCUS4273	Hypothetical protein	208	206.4	212.5	168.7	170.8	168.5	208.967	169.333	208.967	169.333	0.810337	3.6e-05	0
A0A7M3R0B3_SPIER	A0A7M3R0B3	SERJ2_LOCUS14951	Hypothetical protein	19378	19296.2	18595.8	12447.4	12321.3	12316.1	19090	12361.6	19090	12361.6	0.647543	1.2e-05	-1	GO:0005737,cytoplasm;GO:0005856,cytoskeleton;GO:0005886,plasma membrane	GO:0003779,actin binding
A0A7M3VJM6_SPIER	A0A7M3VJM6	SERJ2_LOCUS27712	Hypothetical protein	198.2	188.8	194.7	170.5	153.9	164	193.9	162.8	193.9	162.8	0.839608	0.004993	0	GO:0005681,spliceosomal complex	GO:0003723,RNA binding	GO:0045292,mRNA cis splicing, via spliceosome
A0A7M3QW19_SPIER	A0A7M3QW19	SERJ2_LOCUS12158	Hypothetical protein	500	512.2	515.3	464.7	456.5	442.8	509.167	454.667	509.167	454.667	0.892962	0.002329	0
A0A7M3R740_SPIER	A0A7M3R740	SERJ2_LOCUS18357	Leucine zipper-EF-hand-containing transmembrane protein 1	250.4	236.5	263.8	234.5	211.9	221.6	250.233	222.667	250.233	222.667	0.889836	0.054618	0	GO:0016021,integral component of membrane;GO:0005743,mitochondrial inner membrane	GO:0015297,antiporter activity;GO:0005509,calcium ion binding;GO:0043022,ribosome binding
A0A7M3QUU0_SPIER	A0A7M3QUU0	SERJ2_LOCUS13673	Hypothetical protein	207.7	199.2	200.7	187.1	189.7	182.9	202.533	186.567	202.533	186.567	0.921165	0.008269	0	GO:0005739,mitochondrion	GO:0016491,oxidoreductase activity
A0A7M3RVI1_SPIER	A0A7M3RVI1	SERJ2_LOCUS25806	Hypothetical protein	188.6	189.6	186.4	145.1	134	116.3	188.2	131.8	188.2	131.8	0.700319	0.002607	0	GO:0005737,cytoplasm	GO:0004071,aspartate-ammonia ligase activity	GO:0006529,asparagine biosynthetic process
A0A7M3QXY7_SPIER	A0A7M3QXY7	SERJ2_LOCUS12845	Mitochondrial import receptor subunit TOM22 homolog	173.1	172.2	174.9	149.7	140.4	146.3	173.4	145.467	173.4	145.467	0.838908	0.000591	0	GO:0016021,integral component of membrane;GO:0005741,mitochondrial outer membrane		GO:0006886,intracellular protein transport
A0A7M3QA48_SPIER	A0A7M3QA48	SERJ2_LOCUS6747	Hypothetical protein	207.7	199.2	203.2	188.3	191.7	176.5	203.367	185.5	203.367	185.5	0.912146	0.026702	0
A0A7M3RJG5_SPIER	A0A7M3RJG5	SERJ2_LOCUS21667	Hypothetical protein	2381.8	2391.1	2373.9	2029.2	2137.4	2119.6	2382.27	2095.4	2382.27	2095.4	0.879582	0.001064	0
A0A7M3R6I1_SPIER	A0A7M3R6I1	SERJ2_LOCUS17660	Ribosomal RNA-processing protein 8	1128.9	1176.5	1158.8	936.4	910.9	892.9	1154.73	913.4	1154.73	913.4	0.791005	0.000211	0		GO:0005524,ATP binding;GO:0004672,protein kinase activity
A0A7M3R4F3_SPIER	A0A7M3R4F3	SERJ2_LOCUS15043	Hypothetical protein	722	712.3	739.1	620.8	602	572.7	724.467	598.5	724.467	598.5	0.826125	0.00142	0
A0A7M3PR97_SPIER	A0A7M3PR97	SERJ2_LOCUS71	Kinesin light chain	1780.2	1689.3	1717.7	1569.2	1600.3	1630.3	1729.07	1599.93	1729.07	1599.93	0.925316	0.015868	0	GO:0005737,cytoplasm;GO:0005871,kinesin complex;GO:0005874,microtubule
A0A7M3RFC0_SPIER	A0A7M3RFC0	SERJ2_LOCUS21076	Tetraspanin	6361.2	6312.9	6064.9	2116.1	2087.1	1955.7	6246.33	2052.97	6246.33	2052.97	0.328667	2e-06	-1	GO:0016021,integral component of membrane
A0A7M3VK04_SPIER	A0A7M3VK04	SERJ2_LOCUS27860	Hypothetical protein	147.8	148.6	151.1	126.8	108	108.2	149.167	114.333	149.167	114.333	0.76648	0.005265	0	GO:0016021,integral component of membrane
A0A7M3RA39_SPIER	A0A7M3RA39	SERJ2_LOCUS19445	Hypothetical protein	2113.6	2128	2124.9	1727.3	1653.4	1597.2	2122.17	1659.3	2122.17	1659.3	0.78189	0.000259	0
A0A7M3RBK8_SPIER	A0A7M3RBK8	SERJ2_LOCUS19750	Hypothetical protein	1945.3	1801.8	1793.5	1734.7	1720.5	1686.9	1846.87	1714.03	1846.87	1714.03	0.928076	0.060637	0	GO:0005737,cytoplasm;GO:0005840,ribosome	GO:0003735,structural constituent of ribosome	GO:0006412,translation	smm:Smp_053830,path:smm03010,Ribosome
A0A7M3RD51_SPIER	A0A7M3RD51	SERJ2_LOCUS17935	Alpha-1,4 glucan phosphorylase	14347.5	14343.3	14365.2	11627.2	11777.1	11548.1	14352	11650.8	14352	11650.8	0.811789	2e-06	0		GO:0008184,glycogen phosphorylase activity;GO:0102250,linear malto-oligosaccharide phosphorylase activity;GO:0030170,pyridoxal phosphate binding;GO:0102499,SHG alpha-glucan phosphorylase activity	GO:0005977,glycogen metabolic process
A0A7M3Q4K0_SPIER	A0A7M3Q4K0	SERJ2_LOCUS4905	Hypothetical protein	709.1	678.7	684.7	555.5	586.7	582	690.833	574.733	690.833	574.733	0.831942	0.000989	0				smm:Smp_062950,path:smm04068,FoxO signaling pathway;smm:Smp_062950,path:smm04150,mTOR signaling pathway
A0A7M3PSP4_SPIER	A0A7M3PSP4	SERJ2_LOCUS643	Peptidyl-prolyl cis-trans isomerase E	164.2	149.9	169.2	148	138.8	134.3	161.1	140.367	161.1	140.367	0.871301	0.042345	0		GO:0003755,peptidyl-prolyl cis-trans isomerase activity;GO:0003723,RNA binding	GO:0006457,protein folding
A0A7M3QU98_SPIER	A0A7M3QU98	SERJ2_LOCUS12841	Hypothetical protein	169.7	194.6	151.9	143.1	141.2	147.4	172.067	143.9	172.067	143.9	0.836304	0.087639	0	GO:0016020,membrane
A0A7M3RER8_SPIER	A0A7M3RER8	SERJ2_LOCUS21110	Hypothetical protein	1239.3	1231.7	1268.1	1012.5	994.5	1013.6	1246.37	1006.87	1246.37	1006.87	0.807841	4.7e-05	0	GO:0030122,AP-2 adaptor complex	GO:0035615,clathrin adaptor activity	GO:0072583,clathrin-dependent endocytosis;GO:0006886,intracellular protein transport
A0A7M3RAN7_SPIER	A0A7M3RAN7	SERJ2_LOCUS17091	Hypothetical protein	1424.3	1360.3	1393.6	1350	1282.2	1231.6	1392.73	1287.93	1392.73	1287.93	0.924752	0.054665	0	GO:0005741,mitochondrial outer membrane
A0A7M3QWQ7_SPIER	A0A7M3QWQ7	SERJ2_LOCUS12399	Hypothetical protein	148.9	148.2	138.1	98.8	94.9	85.3	145.067	93	145.067	93	0.641085	0.000609	-1	GO:0016021,integral component of membrane		GO:0007154,cell communication
A0A7M3QZC5_SPIER	A0A7M3QZC5	SERJ2_LOCUS13320	DNA helicase	113.1	113.3	104.6	106.1	105.1	98.5	110.333	103.233	110.333	103.233	0.93565	0.129641	0	GO:0042555,MCM complex;GO:0005634,nucleus	GO:0005524,ATP binding;GO:0016887,ATP hydrolysis activity;GO:0003677,DNA binding;GO:0003678,DNA helicase activity	GO:0006270,DNA replication initiation
A0A7M3QSD9_SPIER	A0A7M3QSD9	SERJ2_LOCUS13040	Hypothetical protein	64.6	68.7	69.8	60.5	58.7	56.6	67.7	58.6	67.7	58.6	0.865583	0.009415	0	GO:0016021,integral component of membrane
A0A7M3Q3C7_SPIER	A0A7M3Q3C7	SERJ2_LOCUS4517	Hypothetical protein	267.4	225.9	252.7	234.6	230.3	217	248.667	227.3	248.667	227.3	0.914075	0.182218	0		GO:0004252,serine-type endopeptidase activity
A0A7M3QM10_SPIER	A0A7M3QM10	SERJ2_LOCUS9215	Hypothetical protein	1384.4	1368.4	1411.8	1288.7	1183.7	1193	1388.2	1221.8	1388.2	1221.8	0.880133	0.009742	0
A0A7M3QXY1_SPIER	A0A7M3QXY1	SERJ2_LOCUS15054	Hypothetical protein	327.9	325.1	321.4	255.8	242.9	242.6	324.8	247.1	324.8	247.1	0.760776	8.1e-05	0			GO:0005975,carbohydrate metabolic process
A0A7M3R0E2_SPIER	A0A7M3R0E2	SERJ2_LOCUS15933	Hypothetical protein	719.1	763.9	765.6	536.4	535.9	534.7	749.533	535.667	749.533	535.667	0.714667	0.000149	0		GO:0005525,GTP binding;GO:0003924,GTPase activity
A0A7M3QKY4_SPIER	A0A7M3QKY4	SERJ2_LOCUS10742	Hypothetical protein	349.6	327.9	331.8	373.4	370.3	365.8	336.433	369.833	336.433	369.833	1.09928	0.008981	0	GO:0016021,integral component of membrane	GO:0005524,ATP binding
A0A7M3RGQ4_SPIER	A0A7M3RGQ4	SERJ2_LOCUS19218	Hypothetical protein	6992.3	6901	6853.4	3519.6	3456.6	3381.8	6915.57	3452.67	6915.57	3452.67	0.49926	0	-1		GO:0005525,GTP binding;GO:0003924,GTPase activity		smm:Smp_014660.1,path:smm04144,Endocytosis
A0A7M3RI68_SPIER	A0A7M3RI68	SERJ2_LOCUS19753	Hypothetical protein	1265.9	1273	1314.6	1120.3	1104.2	1090.9	1284.5	1105.13	1284.5	1105.13	0.860361	0.0005	0		GO:0005524,ATP binding;GO:0004698,calcium-dependent protein kinase C activity	GO:0007165,signal transduction
A0A7M3RPK1_SPIER	A0A7M3RPK1	SERJ2_LOCUS21983	Hypothetical protein	40.4	56.2	44.8	43.5	34.9	36.4	47.1333	38.2667	47.1333	38.2667	0.811881	0.176166	0	GO:0016020,membrane	GO:0005044,scavenger receptor activity	GO:0030154,cell differentiation
A0A7M3QP54_SPIER	A0A7M3QP54	SERJ2_LOCUS11906	Hypothetical protein	102.9	99.7	107.6	74.4	67.3	68.7	103.4	70.1333	103.4	70.1333	0.678272	0.00046	0		GO:0046872,metal ion binding
A0A7M3R3P5_SPIER	A0A7M3R3P5	SERJ2_LOCUS17123	TBC1 domain family member 23	342.2	289.3	302.7	253.1	273.7	252.3	311.4	259.7	311.4	259.7	0.833976	0.040777	0	GO:0005829,cytosol;GO:0005794,Golgi apparatus		GO:0042147,retrograde transport, endosome to Golgi
A0A7M3QG96_SPIER	A0A7M3QG96	SERJ2_LOCUS8198	Hypothetical protein	301.5	263.3	281.7	233	252.2	247.5	282.167	244.233	282.167	244.233	0.865564	0.038161	0	GO:0016021,integral component of membrane	GO:0004725,protein tyrosine phosphatase activity
A0A7M3R5U0_SPIER	A0A7M3R5U0	SERJ2_LOCUS17890	Hypothetical protein	154.9	149.1	152.8	175	156.6	157.7	152.267	163.1	152.267	163.1	1.07115	0.155247	0	GO:0016021,integral component of membrane	GO:0005315,inorganic phosphate transmembrane transporter activity	GO:1990547,mitochondrial phosphate ion transmembrane transport
A0A7M3QRA4_SPIER	A0A7M3QRA4	SERJ2_LOCUS11753	Hypothetical protein	454	429.1	410.3	380.8	364.9	384	431.133	376.567	431.133	376.567	0.873434	0.017437	0
A0A7M3RPW3_SPIER	A0A7M3RPW3	SERJ2_LOCUS24442	Hypothetical protein	164.3	160.2	172.6	170.2	159.7	174.5	165.7	168.133	165.7	168.133	1.01469	0.692017	0
A0A7M3PZA5_SPIER	A0A7M3PZA5	SERJ2_LOCUS2812	NAD(P)H-hydrate epimerase	217.6	212.6	218.4	175.8	189.9	179.3	216.2	181.667	216.2	181.667	0.840271	0.0017	0		GO:0046872,metal ion binding;GO:0052856,NADHX epimerase activity;GO:0052857,NADPHX epimerase activity;GO:0000166,nucleotide binding
A0A7M3PT08_SPIER	A0A7M3PT08	SERJ2_LOCUS507	2-phospho-D-glycerate hydro-lyase	1356.9	1323.4	1338.8	1152.3	1170.9	1140.1	1339.7	1154.43	1339.7	1154.43	0.86171	0.000149	0	GO:0000015,phosphopyruvate hydratase complex	GO:0000287,magnesium ion binding;GO:0004634,phosphopyruvate hydratase activity	GO:0006096,glycolytic process
A0A7M3QCM6_SPIER	A0A7M3QCM6	SERJ2_LOCUS6849	Hypothetical protein	55.2	49.6	50.7	58.2	62.3	56.2	51.8333	58.9	51.8333	58.9	1.13633	0.046501	0	GO:0005737,cytoplasm	GO:0046872,metal ion binding;GO:0008479,queuine tRNA-ribosyltransferase activity	GO:0101030,tRNA-guanine transglycosylation
A0A7M3QU45_SPIER	A0A7M3QU45	SERJ2_LOCUS11491	Hypothetical protein	412.3	452.3	409.1	401.4	381.3	370.9	424.567	384.533	424.567	384.533	0.905708	0.072628	0
A0A7M3QCV5_SPIER	A0A7M3QCV5	SERJ2_LOCUS7793	Hypothetical protein	455.5	468.1	447.5	338	347.8	337.7	457.033	341.167	457.033	341.167	0.746481	7.2e-05	0	GO:0043232,intracellular non-membrane-bounded organelle	GO:0051015,actin filament binding	GO:0030036,actin cytoskeleton organization
A0A7M3PZR3_SPIER	A0A7M3PZR3	SERJ2_LOCUS3219	Hypothetical protein	29.3	34.9	32.2	40.8	37	37	32.1333	38.2667	32.1333	38.2667	1.19087	0.040496	0
A0A7M3R2G6_SPIER	A0A7M3R2G6	SERJ2_LOCUS16689	Hypothetical protein	108.5	110.1	127.6	60.9	70.3	61.3	115.4	64.1667	115.4	64.1667	0.556037	0.001703	-1
A0A7M3QN45_SPIER	A0A7M3QN45	SERJ2_LOCUS11484	Diadenosine tetraphosphate synthetase	1699.3	1680.2	1618.5	1522.3	1448.8	1441.5	1666	1470.87	1666	1470.87	0.882873	0.00534	0	GO:0005737,cytoplasm	GO:0005524,ATP binding;GO:0004820,glycine-tRNA ligase activity;GO:0016740,transferase activity	GO:0006426,glycyl-tRNA aminoacylation
A0A7M3QY44_SPIER	A0A7M3QY44	SERJ2_LOCUS14919	Profilin	999.3	1078.2	1042.3	768.5	769.4	776.7	1039.93	771.533	1039.93	771.533	0.741907	0.000306	0
A0A7M3QGC2_SPIER	A0A7M3QGC2	SERJ2_LOCUS8228	Transaldolase	1384.4	1383.3	1462.3	1079.4	1122	1091.9	1410	1097.77	1410	1097.77	0.778558	0.000425	0	GO:0005737,cytoplasm	GO:0004801,transaldolase activity	GO:0005975,carbohydrate metabolic process;GO:0006098,pentose-phosphate shunt	smm:Smp_070600,path:smm00030,Pentose phosphate pathway
A0A7M3RPT8_SPIER	A0A7M3RPT8	SERJ2_LOCUS24823	Hypothetical protein	3446.2	3476.7	3401.3	3059.4	2935.3	2867.5	3441.4	2954.07	3441.4	2954.07	0.858391	0.001274	0			GO:0007165,signal transduction
A0A7M3QSE3_SPIER	A0A7M3QSE3	SERJ2_LOCUS12143	Hypothetical protein	105.6	105.9	105.7	103.4	111.5	103.4	105.733	106.1	105.733	106.1	1.00347	0.898591	0
A0A7M3QJJ2_SPIER	A0A7M3QJJ2	SERJ2_LOCUS9387	Ribonuclease P protein subunit p29	96.5	101.7	98.7	66.8	71	65.7	98.9667	67.8333	98.9667	67.8333	0.685416	0.000147	0	GO:0005737,cytoplasm;GO:0005634,nucleus;GO:0000172,ribonuclease MRP complex;GO:0030677,ribonuclease P complex	GO:0004519,endonuclease activity;GO:0033204,ribonuclease P RNA binding	GO:0001682,tRNA 5'-leader removal
A0A7M3QXU3_SPIER	A0A7M3QXU3	SERJ2_LOCUS15026	Hypothetical protein	105.3	86	94.8	82.4	87	84.1	95.3667	84.5	95.3667	84.5	0.886054	0.131172	0		GO:0106310,protein serine kinase activity;GO:0004674,protein serine/threonine kinase activity;GO:0004712,protein serine/threonine/tyrosine kinase activity	GO:0000184,nuclear-transcribed mRNA catabolic process, nonsense-mediated decay
A0A7M3R0R2_SPIER	A0A7M3R0R2	SERJ2_LOCUS15171	Hypothetical protein	230.8	234.5	252.3	169	162.6	158.5	239.2	163.367	239.2	163.367	0.682971	0.000486	0	GO:0005929,cilium;GO:0005737,cytoplasm;GO:0005868,cytoplasmic dynein complex;GO:0005874,microtubule;GO:0005815,microtubule organizing center		GO:0035721,intraciliary retrograde transport;GO:0035735,intraciliary transport involved in cilium assembly
A0A7M3Q4C5_SPIER	A0A7M3Q4C5	SERJ2_LOCUS4872	60S ribosomal export protein NMD3	252.2	269.6	278.2	191.5	188.9	186.5	266.667	188.967	266.667	188.967	0.708625	0.000566	0	GO:0005737,cytoplasm;GO:0005634,nucleus	GO:0043023,ribosomal large subunit binding	GO:0015031,protein transport
A0A7M3Q6Y9_SPIER	A0A7M3Q6Y9	SERJ2_LOCUS5835	6-phosphogluconolactonase	239	229.2	207.1	182.3	167.8	187.1	225.1	179.067	225.1	179.067	0.795498	0.014186	0		GO:0017057,6-phosphogluconolactonase activity	GO:0005975,carbohydrate metabolic process;GO:0006098,pentose-phosphate shunt	smm:Smp_081460.1,path:smm00030,Pentose phosphate pathway
A0A7M3QPM6_SPIER	A0A7M3QPM6	SERJ2_LOCUS11167	Hypothetical protein	106.1	98.7	103.1	136.9	131.1	138.1	102.633	135.367	102.633	135.367	1.31893	0.000426	0		GO:0005524,ATP binding;GO:0004693,cyclin-dependent protein serine/threonine kinase activity	GO:0007346,regulation of mitotic cell cycle
A0A7M3PZJ1_SPIER	A0A7M3PZJ1	SERJ2_LOCUS2903	Hypothetical protein	383.5	369.7	358.8	306.3	308.8	302.8	370.667	305.967	370.667	305.967	0.82545	0.000921	0
A0A7M3R333_SPIER	A0A7M3R333	SERJ2_LOCUS16663	Hypothetical protein	39	44.7	41.4	36.3	35.6	33.7	41.7	35.2	41.7	35.2	0.844125	0.023582	0
A0A7M3RTM3_SPIER	A0A7M3RTM3	SERJ2_LOCUS26106	Trafficking protein particle complex subunit	499.1	475.9	526	407.3	413.5	389.3	500.333	403.367	500.333	403.367	0.806196	0.003911	0	GO:0005783,endoplasmic reticulum;GO:0005794,Golgi apparatus;GO:0030008,TRAPP complex		GO:0048193,Golgi vesicle transport
A0A7M3PWN2_SPIER	A0A7M3PWN2	SERJ2_LOCUS1956	Hypothetical protein	165.7	151.8	163.9	171.9	145.3	145.1	160.467	154.1	160.467	154.1	0.960324	0.555655	0	GO:0005730,nucleolus
A0A7M3RHF7_SPIER	A0A7M3RHF7	SERJ2_LOCUS21352	Integrin beta	37	37.4	41.7	37.9	34.4	32.2	38.7	34.8333	38.7	34.8333	0.900086	0.159397	0	GO:0016021,integral component of membrane		GO:0007155,cell adhesion;GO:0007229,integrin-mediated signaling pathway
A0A7M3RK99_SPIER	A0A7M3RK99	SERJ2_LOCUS23144	Hypothetical protein	499.9	508	455.6	409.9	392.1	426.5	487.833	409.5	487.833	409.5	0.839426	0.014774	0
A0A7M3RPX8_SPIER	A0A7M3RPX8	SERJ2_LOCUS24769	Pre-rRNA-processing protein TSR2 homolog	155.1	151.1	139.3	136.6	127.1	132.9	148.5	132.2	148.5	132.2	0.890236	0.041177	0			GO:0006364,rRNA processing
A0A7M3QDM4_SPIER	A0A7M3QDM4	SERJ2_LOCUS8100	Dynein light chain	329.9	351.1	329	230.9	229	222.6	336.667	227.5	336.667	227.5	0.675743	0.00014	0	GO:0005737,cytoplasm;GO:0030286,dynein complex;GO:0005874,microtubule		GO:0007017,microtubule-based process
A0A7M3PYV4_SPIER	A0A7M3PYV4	SERJ2_LOCUS2891	Hypothetical protein	1550.7	1554.8	1512.8	1263.8	1247.2	1235.1	1539.43	1248.7	1539.43	1248.7	0.811143	5.1e-05	0
A0A7M3QJ83_SPIER	A0A7M3QJ83	SERJ2_LOCUS10136	Hypothetical protein	811.1	788.8	793.3	676.4	690.5	670.3	797.733	679.067	797.733	679.067	0.851245	0.000196	0		GO:0005085,guanyl-nucleotide exchange factor activity
A0A7M3VKJ1_SPIER	A0A7M3VKJ1	SERJ2_LOCUS28093	Hypothetical protein	86	88.9	92.4	93.5	97.3	90.5	89.1	93.7667	89.1	93.7667	1.05238	0.159079	0	GO:0005887,integral component of plasma membrane	GO:0140359,ABC-type transporter activity;GO:0005524,ATP binding;GO:0008514,organic anion transmembrane transporter activity
A0A7M3QLD4_SPIER	A0A7M3QLD4	SERJ2_LOCUS10893	Chloride channel protein	114.7	121.6	108.8	171.6	151.3	164.8	115.033	162.567	115.033	162.567	1.41321	0.002481	0	GO:0016021,integral component of membrane	GO:0005247,voltage-gated chloride channel activity	GO:0006821,chloride transport
A0A7M3QTE4_SPIER	A0A7M3QTE4	SERJ2_LOCUS11269	Hypothetical protein	212.9	228.9	222.8	194.7	188.5	175.8	221.533	186.333	221.533	186.333	0.841107	0.00834	0		GO:0097573,glutathione oxidoreductase activity;GO:0051536,iron-sulfur cluster binding;GO:0046872,metal ion binding
A0A7M3PZC0_SPIER	A0A7M3PZC0	SERJ2_LOCUS2353	Hypothetical protein	1129.2	1090.1	1044.2	342.9	334.8	294.9	1087.83	324.2	1087.83	324.2	0.298024	1.2e-05	-1		GO:0000062,fatty-acyl-CoA binding
A0A7M3RJQ1_SPIER	A0A7M3RJQ1	SERJ2_LOCUS20273	Ubiquitin carboxyl-terminal hydrolase 7	184.7	171.5	172	174.5	174.7	157.4	176.067	168.867	176.067	168.867	0.959106	0.372609	0		GO:0004843,thiol-dependent deubiquitinase	GO:0016579,protein deubiquitination;GO:0006511,ubiquitin-dependent protein catabolic process
A0A7M3PRI1_SPIER	A0A7M3PRI1	SERJ2_LOCUS142	Hypothetical protein	101.7	126.7	125.5	115.8	90.4	97.5	117.967	101.233	117.967	101.233	0.858152	0.206623	0		GO:0005525,GTP binding		smm:Smp_152790,path:smm04150,mTOR signaling pathway;smm:Smp_152790,path:smm04140,Autophagy - animal
A0A7M3R8A5_SPIER	A0A7M3R8A5	SERJ2_LOCUS18803	Hypothetical protein	364.5	362.3	367.2	298.9	284	276.4	364.667	286.433	364.667	286.433	0.785466	0.000318	0
A0A7M3QM11_SPIER	A0A7M3QM11	SERJ2_LOCUS10270	Carbonic anhydrase	79.4	72	98	72	76.4	80.1	83.1333	76.1667	83.1333	76.1667	0.916199	0.437236	0	GO:0016021,integral component of membrane	GO:0004089,carbonate dehydratase activity;GO:0008270,zinc ion binding
A0A7M3Q2T3_SPIER	A0A7M3Q2T3	SERJ2_LOCUS4337	Acylphosphatase	457.5	463.4	438.1	365.8	367.2	360.3	453	364.433	453	364.433	0.804489	0.000365	0		GO:0003998,acylphosphatase activity
A0A7M3Q208_SPIER	A0A7M3Q208	SERJ2_LOCUS4003	Hypothetical protein	459.8	471.2	488.8	418.7	405.1	409	473.267	410.933	473.267	410.933	0.868291	0.002635	0
A0A7M3QTS4_SPIER	A0A7M3QTS4	SERJ2_LOCUS12659	Hypothetical protein	426.1	425.2	417.5	380.6	406.8	408.2	422.933	398.533	422.933	398.533	0.942308	0.059993	0
A0A7M3Q927_SPIER	A0A7M3Q927	SERJ2_LOCUS5593	Hypothetical protein	85.3	73.2	79.9	74.9	64.7	69.3	79.4667	69.6333	79.4667	69.6333	0.876258	0.098136	0
A0A7M3RGV7_SPIER	A0A7M3RGV7	SERJ2_LOCUS21843	Hypothetical protein	1878.8	1879.2	1809.3	1531.8	1538.9	1518.2	1855.77	1529.63	1855.77	1529.63	0.82426	0.00017	0	GO:0016020,membrane
A0A7M3PV96_SPIER	A0A7M3PV96	SERJ2_LOCUS1346	Hypothetical protein	59.3	65.1	61.7	54.9	60.5	56.8	62.0333	57.4	62.0333	57.4	0.925309	0.120238	0	GO:0016021,integral component of membrane;GO:0005886,plasma membrane	GO:0005432,calcium;GO:0005516,calmodulin binding;GO:0046872,metal ion binding	GO:0007154,cell communication
A0A7M3QLD7_SPIER	A0A7M3QLD7	SERJ2_LOCUS10906	Hypothetical protein	919.9	904.9	859.5	835.5	805.9	843	894.767	828.133	894.767	828.133	0.92553	0.035743	0		GO:0005525,GTP binding
A0A7M3RR37_SPIER	A0A7M3RR37	SERJ2_LOCUS25295	Ribokinase	1117.9	1130.8	1059.3	1078.5	1091.1	1065.2	1102.67	1078.27	1102.67	1078.27	0.977872	0.352944	0	GO:0005737,cytoplasm;GO:0005634,nucleus	GO:0005524,ATP binding;GO:0046872,metal ion binding;GO:0004747,ribokinase activity	GO:0019303,D-ribose catabolic process	smm:Smp_044850,path:smm00030,Pentose phosphate pathway
A0A7M3RGA1_SPIER	A0A7M3RGA1	SERJ2_LOCUS19075	Hypothetical protein	789.1	788	764.5	583.3	568	567.6	780.533	572.967	780.533	572.967	0.734071	2.6e-05	0		GO:0005548,phospholipid transporter activity
A0A7M3VJY3_SPIER	A0A7M3VJY3	SERJ2_LOCUS27834	Hypothetical protein	829.8	882.2	943.6	608.4	608.1	624.9	885.2	613.8	885.2	613.8	0.693403	0.001241	0		GO:0050660,flavin adenine dinucleotide binding;GO:0097573,glutathione oxidoreductase activity;GO:0004362,glutathione-disulfide reductase (NADPH) activity;GO:0004791,thioredoxin-disulfide reductase activity	GO:0045454,cell redox homeostasis
A0A7M3RB86_SPIER	A0A7M3RB86	SERJ2_LOCUS17272	Hypothetical protein	344.2	343.6	340.7	345.6	392.5	303.2	342.833	347.1	342.833	347.1	1.01245	0.876728	0
A0A7M3VJE0_SPIER	A0A7M3VJE0	SERJ2_LOCUS27603	Hypothetical protein	87.3	85.6	85.5	65.8	70.3	67.5	86.1333	67.8667	86.1333	67.8667	0.787926	0.00022	0		GO:0005516,calmodulin binding;GO:0033192,calmodulin-dependent protein phosphatase activity;GO:0106306,protein serine phosphatase activity;GO:0106307,protein threonine phosphatase activity	GO:0097720,calcineurin-mediated signaling
A0A7M3Q801_SPIER	A0A7M3Q801	SERJ2_LOCUS5385	Hypothetical protein	623.1	648.6	625.8	446.5	446.3	423.1	632.5	438.633	632.5	438.633	0.693491	6.6e-05	0
A0A7M3QKQ3_SPIER	A0A7M3QKQ3	SERJ2_LOCUS10654	Hypothetical protein	287.1	267.8	280.5	270.8	251.2	241.1	278.467	254.367	278.467	254.367	0.913455	0.081309	0
A0A7M3Q5J7_SPIER	A0A7M3Q5J7	SERJ2_LOCUS5317	Alpha-L-fucosidase	437.5	436.2	434.1	324.6	319.7	312.6	435.933	318.967	435.933	318.967	0.731687	5e-06	0		GO:0004560,alpha-L-fucosidase activity	GO:0006004,fucose metabolic process
A0A7M3RDG6_SPIER	A0A7M3RDG6	SERJ2_LOCUS20668	COP9 signalosome complex subunit 6	313.4	334.3	350.8	261.1	247.3	228.4	332.833	245.6	332.833	245.6	0.737907	0.003734	0	GO:0008180,COP9 signalosome;GO:0005737,cytoplasm	GO:0070122,isopeptidase activity;GO:0008237,metallopeptidase activity	GO:0000338,protein deneddylation
A0A7M3PWI8_SPIER	A0A7M3PWI8	SERJ2_LOCUS1810	Hypothetical protein	332.2	307.1	319.8	300.2	304.2	298.5	319.7	300.967	319.7	300.967	0.941403	0.065508	0		GO:0004177,aminopeptidase activity;GO:0008237,metallopeptidase activity;GO:0008270,zinc ion binding
A0A7M3RQ37_SPIER	A0A7M3RQ37	SERJ2_LOCUS24104	Hypothetical protein	285	276.4	250.9	229.6	226.5	226.1	270.767	227.4	270.767	227.4	0.839837	0.013575	0		GO:0046872,metal ion binding;GO:0003723,RNA binding
A0A7M3QBH7_SPIER	A0A7M3QBH7	SERJ2_LOCUS7161	Hypothetical protein	7584.3	7459.2	7425.1	7058	6820.3	6726	7489.53	6868.1	7489.53	6868.1	0.917026	0.004835	0	GO:0005604,basement membrane;GO:0005737,cytoplasm;GO:0005576,extracellular region	GO:0005509,calcium ion binding
A0A7M3QWS4_SPIER	A0A7M3QWS4	SERJ2_LOCUS14663	Hypothetical protein	708.7	688.5	700.1	502.6	480.4	490.4	699.1	491.133	699.1	491.133	0.702522	1.8e-05	0
A0A7M3R1N1_SPIER	A0A7M3R1N1	SERJ2_LOCUS16313	Hypothetical protein	195.1	202	205.1	227.7	232.1	215	200.733	224.933	200.733	224.933	1.12056	0.01498	0	GO:0016021,integral component of membrane
A0A7M3R4N6_SPIER	A0A7M3R4N6	SERJ2_LOCUS17483	Hypothetical protein	200.2	209.8	199	170.1	169.3	156.5	203	165.3	203	165.3	0.814286	0.002496	0		GO:0005524,ATP binding;GO:0004386,helicase activity;GO:0003676,nucleic acid binding
A0A7M3RRE8_SPIER	A0A7M3RRE8	SERJ2_LOCUS24115	Citrate hydro-lyase	1743.6	1763.1	1700	1582	1520.9	1514.6	1735.57	1539.17	1735.57	1539.17	0.886838	0.002312	0	GO:0005739,mitochondrion	GO:0051539,4 iron, 4 sulfur cluster binding;GO:0003994,aconitate hydratase activity;GO:0047780,citrate dehydratase activity;GO:0046872,metal ion binding	GO:0006099,tricarboxylic acid cycle
A0A7M3QAJ6_SPIER	A0A7M3QAJ6	SERJ2_LOCUS6217	Phosphoenolpyruvate carboxykinase (GTP)	28776.7	29083.2	28918.4	25379.9	25288.2	25232.1	28926.1	25300.1	28926.1	25300.1	0.874645	3e-06	0		GO:0005525,GTP binding;GO:0046872,metal ion binding;GO:0004613,phosphoenolpyruvate carboxykinase (GTP) activity	GO:0006094,gluconeogenesis	smm:Smp_005880,path:smm00010,Glycolysis / Gluconeogenesis;smm:Smp_005880,path:smm00020,Citrate cycle (TCA cycle);smm:Smp_005880,path:smm00620,Pyruvate metabolism;smm:Smp_005880,path:smm04068,FoxO signaling pathway
A0A7M3QW89_SPIER	A0A7M3QW89	SERJ2_LOCUS13501	Hypothetical protein	227.5	229.4	209.9	168.2	224.6	179.6	222.267	190.8	222.267	190.8	0.858428	0.160687	0
A0A7M3QCE3_SPIER	A0A7M3QCE3	SERJ2_LOCUS7701	Hypothetical protein	523.7	531.3	515.3	458.2	449.5	456.9	523.433	454.867	523.433	454.867	0.869006	0.000215	0		GO:0004679,AMP-activated protein kinase activity;GO:0005524,ATP binding;GO:0050321,tau-protein kinase activity
A0A7M3RCZ4_SPIER	A0A7M3RCZ4	SERJ2_LOCUS20445	Coiled-coil domain-containing protein 25	213.8	190.7	211.5	161.9	170.4	160.7	205.333	164.333	205.333	164.333	0.800325	0.006728	0	GO:0012505,endomembrane system
A0A7M3Q3F9_SPIER	A0A7M3Q3F9	SERJ2_LOCUS4318	Hypothetical protein	454	457.9	450.4	423.4	375.7	365.6	454.1	388.233	454.1	388.233	0.854951	0.021419	0	GO:0005789,endoplasmic reticulum membrane;GO:0016021,integral component of membrane		GO:0015031,protein transport	smm:Smp_053820,path:smm03060,Protein export;smm:Smp_053820,path:smm04141,Protein processing in endoplasmic reticulum;smm:Smp_053820,path:smm04145,Phagosome
A0A7M3QVT0_SPIER	A0A7M3QVT0	SERJ2_LOCUS14315	Hypothetical protein	983.5	912.1	941.3	790	760.9	734.8	945.633	761.9	945.633	761.9	0.805703	0.002161	0
A0A7M3Q7E9_SPIER	A0A7M3Q7E9	SERJ2_LOCUS6006	Dimethylargininase	859.2	815.4	824.8	755.3	779.6	770.6	833.133	768.5	833.133	768.5	0.922421	0.012799	0		GO:0016403,dimethylargininase activity
A0A7M3RJS7_SPIER	A0A7M3RJS7	SERJ2_LOCUS22193	Cathepsin C	595.3	587.1	602.3	533	528.9	509.1	594.9	523.667	594.9	523.667	0.88026	0.001153	0	GO:0005764,lysosome	GO:0008234,cysteine-type peptidase activity;GO:0008239,dipeptidyl-peptidase activity		smm:Smp_019030,path:smm04142,Lysosome
A0A7M3R5Q3_SPIER	A0A7M3R5Q3	SERJ2_LOCUS17786	Hypothetical protein	199.9	207.1	177.6	188.1	183.8	183.5	194.867	185.133	194.867	185.133	0.950051	0.340491	0
A0A7M3RNM0_SPIER	A0A7M3RNM0	SERJ2_LOCUS23109	Hypothetical protein	149.6	152.1	148.2	146.1	138.5	144.3	149.967	142.967	149.967	142.967	0.953323	0.052266	0		GO:0005524,ATP binding;GO:0016887,ATP hydrolysis activity;GO:0003676,nucleic acid binding;GO:0003724,RNA helicase activity
A0A7M3Q995_SPIER	A0A7M3Q995	SERJ2_LOCUS6355	Hypothetical protein	220.2	200.9	211.6	236.8	205.4	218.4	210.9	220.2	210.9	220.2	1.0441	0.43315	0
A0A7M3Q2D0_SPIER	A0A7M3Q2D0	SERJ2_LOCUS4115	Hypothetical protein (Fragment)	812.2	836.5	846.3	656.5	679.6	709.1	831.667	681.733	831.667	681.733	0.819719	0.001206	0	GO:0016021,integral component of membrane	GO:0004573,mannosyl-oligosaccharide glucosidase activity	GO:0009311,oligosaccharide metabolic process
A0A7M3PRQ1_SPIER	A0A7M3PRQ1	SERJ2_LOCUS2	Hypothetical protein	263.6	234.4	258.7	257.2	246.9	256.6	252.233	253.567	252.233	253.567	1.00529	0.896522	0
A0A7M3QM52_SPIER	A0A7M3QM52	SERJ2_LOCUS10311	Glutathione transferase	789.5	914.1	801.2	649	702	615.7	834.933	655.567	834.933	655.567	0.785172	0.018847	0		GO:0004364,glutathione transferase activity	GO:0006749,glutathione metabolic process	smm:Smp_152710.1,path:smm00480,Glutathione metabolism;smm:Smp_152710.1,path:smm00790,Folate biosynthesis
A0A7M3Q6T1_SPIER	A0A7M3Q6T1	SERJ2_LOCUS5779	Hypothetical protein	90.1	96.2	99.2	56	54.4	62.4	95.1667	57.6	95.1667	57.6	0.605254	0.000489	-1	GO:0016021,integral component of membrane	GO:0019706,protein-cysteine S-palmitoyltransferase activity
A0A7M3RVZ8_SPIER	A0A7M3RVZ8	SERJ2_LOCUS24158	Hypothetical protein	350.1	339.2	337.5	299.2	281.3	287	342.267	289.167	342.267	289.167	0.844858	0.00129	0		GO:0005524,ATP binding;GO:0031072,heat shock protein binding;GO:0046872,metal ion binding;GO:0051082,unfolded protein binding	GO:0006457,protein folding;GO:0009408,response to heat
A0A7M3QFR7_SPIER	A0A7M3QFR7	SERJ2_LOCUS8877	Hypothetical protein	1064.1	1026.8	1037.4	991.4	941.9	924.2	1042.77	952.5	1042.77	952.5	0.913435	0.017103	0
A0A7M3QWJ0_SPIER	A0A7M3QWJ0	SERJ2_LOCUS14578	Hypothetical protein	665.4	629.4	608.7	604.8	585.8	537.4	634.5	576	634.5	576	0.907801	0.087804	0
A0A7M3RAC4_SPIER	A0A7M3RAC4	SERJ2_LOCUS19542	Hypothetical protein	184.5	180.7	182.1	132.3	129	127.1	182.433	129.467	182.433	129.467	0.709666	9e-06	0
A0A7M3Q2G8_SPIER	A0A7M3Q2G8	SERJ2_LOCUS3453	Hypothetical protein	116.8	105.9	107.1	113	119.8	101.4	109.933	111.4	109.933	111.4	1.01334	0.829575	0	GO:0000439,transcription factor TFIIH core complex		GO:0006289,nucleotide-excision repair;GO:0006351,transcription, DNA-templated
A0A7M3PTA9_SPIER	A0A7M3PTA9	SERJ2_LOCUS877	Hypothetical protein	1467.7	1460.4	1489.2	1287.9	1364.1	1311.2	1472.43	1321.07	1472.43	1321.07	0.8972	0.003303	0	GO:0016021,integral component of membrane
A0A7M3R5Z7_SPIER	A0A7M3R5Z7	SERJ2_LOCUS17949	Hypothetical protein	186.2	155.2	171.5	162.1	148	153.4	170.967	154.5	170.967	154.5	0.903685	0.169897	0	GO:0005794,Golgi apparatus;GO:0016021,integral component of membrane	GO:0005484,SNAP receptor activity	GO:0006886,intracellular protein transport;GO:0016192,vesicle-mediated transport
A0A7M3RDH2_SPIER	A0A7M3RDH2	SERJ2_LOCUS20646	Hypothetical protein	45.2	37.1	47	52.1	56.1	59.7	43.1	55.9667	43.1	55.9667	1.29853	0.026584	0		GO:0005524,ATP binding;GO:0004674,protein serine/threonine kinase activity
A0A7M3PZR0_SPIER	A0A7M3PZR0	SERJ2_LOCUS2494	1-acyl-sn-glycerol-3-phosphate acyltransferase	392.1	368.9	362.6	305.7	317	327.3	374.533	316.667	374.533	316.667	0.845497	0.006101	0	GO:0016021,integral component of membrane	GO:0016746,acyltransferase activity
A0A7M3QPJ5_SPIER	A0A7M3QPJ5	SERJ2_LOCUS9983	Hypothetical protein	484.8	515	482.9	335.5	374.3	384.7	494.233	364.833	494.233	364.833	0.73818	0.002079	0
A0A7M3RAT7_SPIER	A0A7M3RAT7	SERJ2_LOCUS19708	Hypothetical protein	3072.3	3110.8	3025	2457.7	2426.6	2397.6	3069.37	2427.3	3069.37	2427.3	0.790815	2.9e-05	0		GO:0005509,calcium ion binding
A0A7M3R345_SPIER	A0A7M3R345	SERJ2_LOCUS16829	GDP-D-mannose dehydratase	670	669.1	644.9	625.5	682.6	667.9	661.333	658.667	661.333	658.667	0.995968	0.895108	0		GO:0008446,GDP-mannose 4,6-dehydratase activity	GO:0042351,'de novo' GDP-L-fucose biosynthetic process;GO:0019673,GDP-mannose metabolic process
A0A7M3QFS9_SPIER	A0A7M3QFS9	SERJ2_LOCUS8728	Hypothetical protein	62.2	69	72.3	54.4	60.5	55.3	67.8333	56.7333	67.8333	56.7333	0.836364	0.034675	0	GO:0016021,integral component of membrane
A0A7M3QG79_SPIER	A0A7M3QG79	SERJ2_LOCUS8975	Hypothetical protein	4309.1	4402.1	4328.4	3734.2	3728.2	3685.4	4346.53	3715.93	4346.53	3715.93	0.854919	4e-05	0
A0A7M3PZ50_SPIER	A0A7M3PZ50	SERJ2_LOCUS2981	Hypothetical protein	142.9	121.6	124.4	130.8	119.7	120.4	129.633	123.633	129.633	123.633	0.953716	0.473196	0		GO:0046872,metal ion binding
A0A7M3QPV6_SPIER	A0A7M3QPV6	SERJ2_LOCUS12148	Hypothetical protein	450.1	513.1	410.6	409.8	405.1	419	457.933	411.3	457.933	411.3	0.898166	0.196541	0		GO:0061863,microtubule plus end polymerase;GO:0051010,microtubule plus-end binding	GO:0030951,establishment or maintenance of microtubule cytoskeleton polarity;GO:0046785,microtubule polymerization;GO:0007051,spindle organization
A0A7M3RTT6_SPIER	A0A7M3RTT6	SERJ2_LOCUS25951	Hypothetical protein	70.9	72.4	61.7	62.4	64.1	59.2	68.3333	61.9	68.3333	61.9	0.905854	0.151918	0	GO:0005789,endoplasmic reticulum membrane;GO:0000139,Golgi membrane;GO:0016021,integral component of membrane	GO:0004190,aspartic-type endopeptidase activity	GO:0007219,Notch signaling pathway;GO:0016485,protein processing
A0A7M3R9N4_SPIER	A0A7M3R9N4	SERJ2_LOCUS19052	Hypothetical protein	1029.3	1030.5	1024.1	904.2	902.8	905.7	1027.97	904.233	1027.97	904.233	0.879633	1e-06	0	GO:0005737,cytoplasm;GO:0016020,membrane
A0A7M3RER4_SPIER	A0A7M3RER4	SERJ2_LOCUS20968	Hypothetical protein	31.6	28	30.6	27.9	34.5	32.2	30.0667	31.5333	30.0667	31.5333	1.04878	0.543529	0
A0A7M3QCV3_SPIER	A0A7M3QCV3	SERJ2_LOCUS7932	Hypothetical protein	862.8	834.8	894.8	645.8	658.2	659.7	864.133	654.567	864.133	654.567	0.757483	0.000303	0		GO:0051538,3 iron, 4 sulfur cluster binding;GO:0050660,flavin adenine dinucleotide binding;GO:0010181,FMN binding;GO:0016040,glutamate synthase (NADH) activity;GO:0005506,iron ion binding	GO:0006541,glutamine metabolic process;GO:0097054,L-glutamate biosynthetic process
A0A7M3R6B6_SPIER	A0A7M3R6B6	SERJ2_LOCUS18099	Hypothetical protein	718.1	712.5	773.4	666.8	683.5	642.8	734.667	664.367	734.667	664.367	0.90431	0.036532	0		GO:0008237,metallopeptidase activity;GO:0008270,zinc ion binding		smm:Smp_007550,path:smm00590,Arachidonic acid metabolism
A0A7M3R9E5_SPIER	A0A7M3R9E5	SERJ2_LOCUS19189	Hypothetical protein	101.7	109	93.6	109.4	128.4	104.3	101.433	114.033	101.433	114.033	1.12422	0.215709	0
A0A7M3Q7B7_SPIER	A0A7M3Q7B7	SERJ2_LOCUS4948	Hypothetical protein	61.5	54.9	63.6	48.2	55	45.8	60	49.6667	60	49.6667	0.827778	0.053134	0		GO:0005524,ATP binding;GO:0004672,protein kinase activity
A0A7M3Q9K1_SPIER	A0A7M3Q9K1	SERJ2_LOCUS4902	Hypothetical protein	1494.4	1539	1379.4	1452.6	1420.3	1372.4	1470.93	1415.1	1470.93	1415.1	0.962042	0.351109	0		GO:0005524,ATP binding;GO:0004672,protein kinase activity
A0A7M3PRF1_SPIER	A0A7M3PRF1	SERJ2_LOCUS133	Hypothetical protein	58916.6	58757.6	58136.8	42496.7	42350	41829.2	58603.7	42225.3	58603.7	42225.3	0.720523	1e-06	0	GO:0005737,cytoplasm;GO:0005856,cytoskeleton	GO:0003779,actin binding;GO:0005509,calcium ion binding;GO:0005516,calmodulin binding	GO:0051693,actin filament capping
A0A7M3VJ67_SPIER	A0A7M3VJ67	SERJ2_LOCUS27511	Histidine--tRNA ligase	1893.1	1910.7	1993.1	1574.3	1572.5	1516.9	1932.3	1554.57	1932.3	1554.57	0.804516	0.000473	0	GO:0005737,cytoplasm	GO:0005524,ATP binding;GO:0004821,histidine-tRNA ligase activity
A0A7M3QK44_SPIER	A0A7M3QK44	SERJ2_LOCUS10448	Hypothetical protein	153.7	134.9	150	109.9	94	95.1	146.2	99.6667	146.2	99.6667	0.681715	0.003788	0
A0A7M3Q211_SPIER	A0A7M3Q211	SERJ2_LOCUS3845	Hypothetical protein	28.1	33.3	29.2	35.9	38.4	44.1	30.2	39.4667	30.2	39.4667	1.30684	0.032932	0		GO:0005524,ATP binding;GO:0004386,helicase activity;GO:0003676,nucleic acid binding
A0A7M3PSN9_SPIER	A0A7M3PSN9	SERJ2_LOCUS618	RNA 3'-terminal phosphate cyclase	344.5	332.8	355.9	277	309.7	291.8	344.4	292.833	344.4	292.833	0.850271	0.011184	0		GO:0005524,ATP binding;GO:0003963,RNA-3'-phosphate cyclase activity	GO:0006396,RNA processing
A0A7M3Q2J7_SPIER	A0A7M3Q2J7	SERJ2_LOCUS4225	Hypothetical protein	443.1	465.7	445.4	380.8	398	379.2	451.4	386	451.4	386	0.855117	0.002215	0
A0A7M3VKR1_SPIER	A0A7M3VKR1	SERJ2_LOCUS28187	Hypothetical protein	44.5	50.7	44.5	30.4	26.4	32.3	46.5667	29.7	46.5667	29.7	0.637795	0.003351	-1		GO:0016787,hydrolase activity;GO:0046872,metal ion binding
A0A7M3RV82_SPIER	A0A7M3RV82	SERJ2_LOCUS26823	Hypothetical protein	17.6	17.8	15.1	24.6	29.6	26.5	16.8333	26.9	16.8333	26.9	1.59802	0.004043	1	GO:0016021,integral component of membrane	GO:0004867,serine-type endopeptidase inhibitor activity	GO:0007155,cell adhesion
A0A7M3R8M6_SPIER	A0A7M3R8M6	SERJ2_LOCUS16403	Hypothetical protein	129.4	104.5	139.5	112.7	96.2	91.5	124.467	100.133	124.467	100.133	0.804499	0.117424	0		GO:0005525,GTP binding;GO:0003924,GTPase activity
A0A7M3Q6W7_SPIER	A0A7M3Q6W7	SERJ2_LOCUS5810	Hypothetical protein	493.3	467.6	482.1	489.6	467.9	472.8	481	476.767	481	476.767	0.991199	0.691691	0	GO:0016021,integral component of membrane
A0A7M3RU04_SPIER	A0A7M3RU04	SERJ2_LOCUS23471	Hypothetical protein	3796.3	3826.8	3684.4	3506.2	3522.9	3594.5	3769.17	3541.2	3769.17	3541.2	0.939518	0.011122	0
A0A7M3QU55_SPIER	A0A7M3QU55	SERJ2_LOCUS13529	Hypothetical protein	1080.5	1094.2	1051.2	1023.7	1097.2	1052.9	1075.3	1057.93	1075.3	1057.93	0.983849	0.523091	0
A0A7M3R080_SPIER	A0A7M3R080	SERJ2_LOCUS14988	Paramyosin	21119.3	21127.9	20946.8	16270.5	16165	15838	21064.7	16091.2	21064.7	16091.2	0.763894	4e-06	0	GO:0030016,myofibril;GO:0016459,myosin complex	GO:0051015,actin filament binding;GO:0005524,ATP binding;GO:0003774,cytoskeletal motor activity
A0A7M3Q0Y7_SPIER	A0A7M3Q0Y7	SERJ2_LOCUS3451	Hypothetical protein	2651.7	2591.7	2597.8	1429.1	1404.3	1355	2613.73	1396.13	2613.73	1396.13	0.534153	2e-06	-1	GO:0016021,integral component of membrane	GO:0046872,metal ion binding
A0A7M3R2E0_SPIER	A0A7M3R2E0	SERJ2_LOCUS16568	Hypothetical protein	10944.9	10674.5	10799.3	9220.4	8997.1	8864.8	10806.2	9027.43	10806.2	9027.43	0.835391	0.000165	0		GO:0005201,extracellular matrix structural constituent
A0A7M3PXX2_SPIER	A0A7M3PXX2	SERJ2_LOCUS959	PRKCA-binding protein	56.1	58	66.2	58.8	51.2	56.6	60.1	55.5333	60.1	55.5333	0.924016	0.299484	0	GO:0005856,cytoskeleton;GO:0043231,intracellular membrane-bounded organelle;GO:0016020,membrane;GO:0043005,neuron projection;GO:0048471,perinuclear region of cytoplasm;GO:0045202,synapse	GO:0003779,actin binding;GO:0019904,protein domain specific binding
A0A7M3QE96_SPIER	A0A7M3QE96	SERJ2_LOCUS8268	Hypothetical protein	140.5	145.8	119.7	100.9	102.7	109.7	135.333	104.433	135.333	104.433	0.771675	0.021272	0	GO:0005634,nucleus	GO:0046872,metal ion binding	GO:0006807,nitrogen compound metabolic process;GO:0071704,organic substance metabolic process;GO:0044238,primary metabolic process
A0A7M3QI96_SPIER	A0A7M3QI96	SERJ2_LOCUS9754	Hypothetical protein	12864	12845.8	12887.2	9900.6	9676.9	9504	12865.7	9693.83	12865.7	9693.83	0.753465	1e-05	0	GO:0016021,integral component of membrane
A0A7M3RB75_SPIER	A0A7M3RB75	SERJ2_LOCUS19256	Hypothetical protein	1493.7	1472.3	1472.4	1264.5	1243.1	1210.5	1479.47	1239.37	1479.47	1239.37	0.837712	0.000154	0		GO:0019901,protein kinase binding;GO:0019887,protein kinase regulator activity;GO:0043022,ribosome binding	GO:0033674,positive regulation of kinase activity;GO:0006417,regulation of translation
A0A7M3QBQ9_SPIER	A0A7M3QBQ9	SERJ2_LOCUS7389	Hypothetical protein	261.8	260.3	312.2	184.2	184.4	180.5	278.1	183.033	278.1	183.033	0.658157	0.005128	-1		GO:0004553,hydrolase activity, hydrolyzing O-glycosyl compounds	GO:1901136,carbohydrate derivative catabolic process;GO:0016042,lipid catabolic process
A0A7M3QA22_SPIER	A0A7M3QA22	SERJ2_LOCUS6826	Hypothetical protein	411.7	420.7	426.8	350.4	319.4	317.6	419.733	329.133	419.733	329.133	0.784149	0.00141	0	GO:0016021,integral component of membrane
A0A7M3QGG9_SPIER	A0A7M3QGG9	SERJ2_LOCUS7366	Hypothetical protein	237.9	258.8	223.1	176.5	174.7	169.1	239.933	173.433	239.933	173.433	0.72284	0.003287	0	GO:0005737,cytoplasm	GO:0005085,guanyl-nucleotide exchange factor activity	GO:0015031,protein transport;GO:0032012,regulation of ARF protein signal transduction
A0A7M3PSK2_SPIER	A0A7M3PSK2	SERJ2_LOCUS600	Hypothetical protein	80.3	82.4	81	52.5	62.2	61	81.2333	58.5667	81.2333	58.5667	0.720968	0.001895	0		GO:0031625,ubiquitin protein ligase binding	GO:0006511,ubiquitin-dependent protein catabolic process
A0A7M3Q7D5_SPIER	A0A7M3Q7D5	SERJ2_LOCUS5970	Hypothetical protein	124.3	120.3	117.2	113.4	106.8	113.1	120.6	111.1	120.6	111.1	0.921227	0.033128	0		GO:0046872,metal ion binding	GO:0006511,ubiquitin-dependent protein catabolic process	smm:Smp_039180.1,path:smm04141,Protein processing in endoplasmic reticulum
A0A7M3PTE0_SPIER	A0A7M3PTE0	SERJ2_LOCUS659	Oxysterol-binding protein	391.1	436.6	393.1	354.8	339.4	339.9	406.933	344.7	406.933	344.7	0.847067	0.016556	0		GO:0008289,lipid binding	GO:0006869,lipid transport
A0A7M3QBK9_SPIER	A0A7M3QBK9	SERJ2_LOCUS7399	Hypothetical protein	187.1	181	187.7	255.3	251	252.5	185.267	252.933	185.267	252.933	1.36524	1.1e-05	0	GO:0110165,cellular anatomical entity
A0A7M3PZR7_SPIER	A0A7M3PZR7	SERJ2_LOCUS3028	Secretory carrier-associated membrane protein	1124.3	1183.7	1092.2	914.1	879.8	902.6	1133.4	898.833	1133.4	898.833	0.793042	0.00121	0	GO:0016021,integral component of membrane		GO:0015031,protein transport
A0A7M3RMH3_SPIER	A0A7M3RMH3	SERJ2_LOCUS22680	Hypothetical protein	3900.2	3766	3679.4	3598.5	3609.9	3549.8	3781.87	3586.07	3781.87	3586.07	0.948227	0.042808	0		GO:0008270,zinc ion binding
A0A7M3RTL9_SPIER	A0A7M3RTL9	SERJ2_LOCUS26243	Hypothetical protein	416.9	416.6	405.5	403.1	419.4	407.8	413	410.1	413	410.1	0.992978	0.660635	0
A0A7M3PUA8_SPIER	A0A7M3PUA8	SERJ2_LOCUS1234	Hypothetical protein	271.5	250.2	257.5	250	226	234.9	259.733	236.967	259.733	236.967	0.912346	0.072351	0
A0A7M3RPQ9_SPIER	A0A7M3RPQ9	SERJ2_LOCUS23490	Hypothetical protein	497.4	470.9	496.3	488.3	457.1	469.8	488.2	471.733	488.2	471.733	0.966271	0.259051	0
A0A7M3RK49_SPIER	A0A7M3RK49	SERJ2_LOCUS20424	Copper transport protein	259.9	242.5	255.5	155.9	166.2	151	252.633	157.7	252.633	157.7	0.624225	0.00016	-1	GO:0016021,integral component of membrane	GO:0005375,copper ion transmembrane transporter activity	GO:0006878,cellular copper ion homeostasis
A0A7M3RIN1_SPIER	A0A7M3RIN1	SERJ2_LOCUS22287	Hypothetical protein	131.7	151.4	155.9	116.1	106.4	101.9	146.333	108.133	146.333	108.133	0.738952	0.011008	0	GO:0005737,cytoplasm	GO:0004122,cystathionine beta-synthase activity	GO:0019343,cysteine biosynthetic process via cystathionine
A0A7M3QRB5_SPIER	A0A7M3QRB5	SERJ2_LOCUS11763	Hypothetical protein	240.7	223.1	228.9	239	261.2	240.4	230.9	246.867	230.9	246.867	1.06915	0.145565	0		GO:0046872,metal ion binding
A0A7M3RKA5_SPIER	A0A7M3RKA5	SERJ2_LOCUS23083	Cleavage stimulation factor 50 kDa subunit	125	113.9	118.9	143	123.3	124	119.267	130.1	119.267	130.1	1.09083	0.207236	0	GO:0005848,mRNA cleavage stimulating factor complex		GO:0031124,mRNA 3'-end processing	smm:Smp_045250,path:smm03015,mRNA surveillance pathway
A0A7M3PZ98_SPIER	A0A7M3PZ98	SERJ2_LOCUS2802	G protein-coupled receptor kinase	283.2	284.7	288.9	237	236.7	236.9	285.6	236.867	285.6	236.867	0.829365	9e-06	0		GO:0005524,ATP binding;GO:0004703,G protein-coupled receptor kinase activity	GO:0007165,signal transduction
A0A7M3QSL7_SPIER	A0A7M3QSL7	SERJ2_LOCUS12992	NADH dehydrogenase [ubiquinone] 1 beta subcomplex subunit 7	296.2	303.2	291.4	310	327.2	305.3	296.933	314.167	296.933	314.167	1.05804	0.08276	0	GO:0005743,mitochondrial inner membrane;GO:0005758,mitochondrial intermembrane space;GO:0070469,respirasome			smm:Smp_033610,path:smm00190,Oxidative phosphorylation
A0A7M3RDI1_SPIER	A0A7M3RDI1	SERJ2_LOCUS20670	Hypothetical protein	1860.6	1857	1853.3	1742.4	1676.8	1648.1	1856.97	1689.1	1856.97	1689.1	0.909602	0.003888	0
A0A7M3R8E0_SPIER	A0A7M3R8E0	SERJ2_LOCUS18812	Superoxide dismutase	1430.7	1341.5	1343.2	1443.2	1377.5	1388.9	1371.8	1403.2	1371.8	1403.2	1.02289	0.429415	0		GO:0046872,metal ion binding;GO:0004784,superoxide dismutase activity		smm:Smp_056440,path:smm04068,FoxO signaling pathway;smm:Smp_056440,path:smm04146,Peroxisome
A0A7M3RWS1_SPIER	A0A7M3RWS1	SERJ2_LOCUS24428	Hypothetical protein	592.6	636.9	595.2	505.6	510.2	498.9	608.233	504.9	608.233	504.9	0.830109	0.002171	0		GO:0004177,aminopeptidase activity;GO:0008237,metallopeptidase activity;GO:0008270,zinc ion binding
A0A7M3PSL7_SPIER	A0A7M3PSL7	SERJ2_LOCUS613	Mitochondrial pyruvate carrier	148.9	134.5	160.3	170.9	173.1	172	147.9	172	147.9	172	1.16295	0.032374	0	GO:0016021,integral component of membrane;GO:0005743,mitochondrial inner membrane		GO:0006850,mitochondrial pyruvate transmembrane transport
A0A7M3RQA5_SPIER	A0A7M3RQA5	SERJ2_LOCUS24997	Hypothetical protein	141.7	151.3	146.3	157.8	163.1	148.1	146.433	156.333	146.433	156.333	1.06761	0.129306	0
A0A7M3QWD2_SPIER	A0A7M3QWD2	SERJ2_LOCUS14470	Hypothetical protein	49.8	46.3	48.8	57.1	60.2	53.7	48.3	57	48.3	57	1.18012	0.015432	0
A0A7M3RMD7_SPIER	A0A7M3RMD7	SERJ2_LOCUS23923	Protein-serine/threonine kinase	722	721.7	733.2	737.3	691.5	687.6	725.633	705.467	725.633	705.467	0.972208	0.286177	0	GO:0005759,mitochondrial matrix	GO:0005524,ATP binding;GO:0004672,protein kinase activity
A0A7M3RP81_SPIER	A0A7M3RP81	SERJ2_LOCUS23601	Hypothetical protein	89.2	107.2	98.3	101.8	84	90.4	98.2333	92.0667	98.2333	92.0667	0.937224	0.448979	0
A0A7M3RMC7_SPIER	A0A7M3RMC7	SERJ2_LOCUS23913	Hypothetical protein	368.4	355.6	382.2	335.8	328.5	306.1	368.733	323.467	368.733	323.467	0.877237	0.018431	0	GO:0005874,microtubule	GO:0008017,microtubule binding	GO:0000226,microtubule cytoskeleton organization
A0A7M3R8T8_SPIER	A0A7M3R8T8	SERJ2_LOCUS18986	Phosphatidate cytidylyltransferase	591.1	598.9	605.1	514.7	513.3	482.5	598.367	503.5	598.367	503.5	0.841457	0.001087	0	GO:0016021,integral component of membrane	GO:0004605,phosphatidate cytidylyltransferase activity	GO:0016024,CDP-diacylglycerol biosynthetic process	smm:Smp_144030,path:smm00564,Glycerophospholipid metabolism;smm:Smp_144030,path:smm04070,Phosphatidylinositol signaling system
A0A7M3RTN3_SPIER	A0A7M3RTN3	SERJ2_LOCUS25874	Citrate synthase	2697.3	2625.2	2627	1813.7	1819.3	1751	2649.83	1794.67	2649.83	1794.67	0.677275	1.2e-05	0	GO:0005759,mitochondrial matrix	GO:0004108,citrate (Si)-synthase activity	GO:0006101,citrate metabolic process;GO:0006099,tricarboxylic acid cycle
A0A7M3RJD2_SPIER	A0A7M3RJD2	SERJ2_LOCUS22052	Hypothetical protein	703.5	730.8	676.8	650.6	619.4	606.4	703.7	625.467	703.7	625.467	0.888826	0.018455	0		GO:0020037,heme binding;GO:0004601,peroxidase activity	GO:0006979,response to oxidative stress
A0A7M3RLD5_SPIER	A0A7M3RLD5	SERJ2_LOCUS22770	Hypothetical protein	593.2	586.5	576.5	553	525.3	529.3	585.4	535.867	585.4	535.867	0.915385	0.007507	0
A0A7M3Q340_SPIER	A0A7M3Q340	SERJ2_LOCUS4448	Hypothetical protein	366.3	373.8	358.4	388.2	365.6	376.5	366.167	376.767	366.167	376.767	1.02895	0.250582	0		GO:0031683,G-protein beta/gamma-subunit complex binding;GO:0003924,GTPase activity;GO:0019001,guanyl nucleotide binding	GO:0007186,G protein-coupled receptor signaling pathway
A0A7M3Q1W7_SPIER	A0A7M3Q1W7	SERJ2_LOCUS3962	RNA U transporter 1	312.3	307.6	311.7	282.2	259.1	295.6	310.533	278.967	310.533	278.967	0.898347	0.042676	0	GO:0005737,cytoplasm;GO:0005634,nucleus	GO:0003723,RNA binding	GO:0061015,snRNA import into nucleus	smm:Smp_134880,path:smm03013,RNA transport
A0A7M3PWP6_SPIER	A0A7M3PWP6	SERJ2_LOCUS2101	Hypothetical protein	881.1	872.7	859.5	779.2	747.2	795	871.1	773.8	871.1	773.8	0.888302	0.003211	0
A0A7M3Q3B3_SPIER	A0A7M3Q3B3	SERJ2_LOCUS4469	Hypothetical protein	3308	3398.2	3413.2	3011	2976.7	2908.3	3373.13	2965.33	3373.13	2965.33	0.879104	0.000795	0	GO:0030126,COPI vesicle coat;GO:0000139,Golgi membrane	GO:0005198,structural molecule activity	GO:0006886,intracellular protein transport;GO:0016192,vesicle-mediated transport
A0A7M3PT84_SPIER	A0A7M3PT84	SERJ2_LOCUS220	Phosphorylase b kinase regulatory subunit	720.2	724.3	758.3	646.4	613.5	589.1	734.267	616.333	734.267	616.333	0.839386	0.00455	0	GO:0005886,plasma membrane	GO:0005516,calmodulin binding	GO:0005977,glycogen metabolic process
A0A7M3Q5V9_SPIER	A0A7M3Q5V9	SERJ2_LOCUS5190	Isoamyl acetate-hydrolyzing esterase 1 homolog	687.3	714	752.4	474.5	457.8	444.8	717.9	459.033	717.9	459.033	0.639411	0.000238	-1
A0A7M3RQK0_SPIER	A0A7M3RQK0	SERJ2_LOCUS24731	Hypothetical protein	3395.2	3409.1	3454	2076.5	2023.8	1977.1	3419.43	2025.8	3419.43	2025.8	0.592437	2e-06	-1		GO:0005525,GTP binding;GO:0003924,GTPase activity
A0A7M3R6K6_SPIER	A0A7M3R6K6	SERJ2_LOCUS17942	Hypothetical protein	45.4	51.2	53.3	53.2	47	41.1	49.9667	47.1	49.9667	47.1	0.942628	0.53396	0
A0A7M3RYW5_SPIER	A0A7M3RYW5	SERJ2_LOCUS26925	Hypothetical protein	381.2	365.5	376.7	403.4	384.2	381.7	374.467	389.767	374.467	389.767	1.04086	0.138806	0		GO:0005525,GTP binding;GO:0046872,metal ion binding
A0A7M3R2J8_SPIER	A0A7M3R2J8	SERJ2_LOCUS15838	Hypothetical protein	266.3	256.9	287.6	262.2	275.3	251.5	270.267	263	270.267	263	0.973113	0.558329	0
A0A7M3RFN4_SPIER	A0A7M3RFN4	SERJ2_LOCUS20723	Tyrosine-protein kinase	417.9	408.2	422.6	355.8	346.2	339.7	416.233	347.233	416.233	347.233	0.834228	0.000398	0		GO:0005524,ATP binding;GO:0004715,non-membrane spanning protein tyrosine kinase activity;GO:0004712,protein serine/threonine/tyrosine kinase activity
A0A7M3RSD2_SPIER	A0A7M3RSD2	SERJ2_LOCUS24480	Tubulin-specific chaperone A	180.4	151	164.2	161.3	155.9	155.3	165.2	157.5	165.2	157.5	0.95339	0.426766	0	GO:0005737,cytoplasm;GO:0005874,microtubule	GO:0048487,beta-tubulin binding	GO:0007023,post-chaperonin tubulin folding pathway;GO:0007021,tubulin complex assembly
A0A7M3QTE0_SPIER	A0A7M3QTE0	SERJ2_LOCUS13436	Protein kinase C	1029.8	1044.4	1016.2	977.8	991.4	950.6	1030.13	973.267	1030.13	973.267	0.944797	0.017208	0		GO:0005524,ATP binding;GO:0004698,calcium-dependent protein kinase C activity	GO:0035556,intracellular signal transduction
A0A7M3QSV2_SPIER	A0A7M3QSV2	SERJ2_LOCUS13210	Phosphotransferase	723.8	721.4	704.3	685.6	670.7	681.1	716.5	679.133	716.5	679.133	0.947848	0.007803	0		GO:0005524,ATP binding;GO:0008865,fructokinase activity;GO:0004340,glucokinase activity;GO:0005536,glucose binding;GO:0019158,mannokinase activity	GO:0001678,cellular glucose homeostasis;GO:0006096,glycolytic process;GO:0019318,hexose metabolic process	smm:Smp_043030,path:smm00010,Glycolysis / Gluconeogenesis;smm:Smp_043030,path:smm00051,Fructose and mannose metabolism;smm:Smp_043030,path:smm00052,Galactose metabolism;smm:Smp_043030,path:smm00500,Starch and sucrose metabolism;smm:Smp_043030,path:smm00520,Amino sugar and nucleotide sugar metabolism
A0A7M3PUC6_SPIER	A0A7M3PUC6	SERJ2_LOCUS1249	Tubulin beta chain	1539.5	1515.2	1618.7	1362.3	1364.3	1325.6	1557.8	1350.73	1557.8	1350.73	0.867078	0.003552	0	GO:0005874,microtubule	GO:0005525,GTP binding;GO:0003924,GTPase activity;GO:0005200,structural constituent of cytoskeleton	GO:0007017,microtubule-based process	smm:Smp_192110,path:smm04145,Phagosome
A0A7M3QRI8_SPIER	A0A7M3QRI8	SERJ2_LOCUS12738	Hypothetical protein	6359	6419.8	6286.8	4963.9	5104.9	5008.5	6355.2	5025.77	6355.2	5025.77	0.790812	2e-05	0	GO:0005737,cytoplasm;GO:0005856,cytoskeleton	GO:0005524,ATP binding
A0A7M3QEL7_SPIER	A0A7M3QEL7	SERJ2_LOCUS8260	Oxysterol-binding protein	90.6	80.7	85.4	86.3	74	71.8	85.5667	77.3667	85.5667	77.3667	0.904168	0.199524	0		GO:0008289,lipid binding	GO:0006869,lipid transport
A0A7M3QAE1_SPIER	A0A7M3QAE1	SERJ2_LOCUS6061	Hypothetical protein	195.9	195.4	210.1	182.4	174.4	157.3	200.467	171.367	200.467	171.367	0.854839	0.030089	0
A0A7M3R8G8_SPIER	A0A7M3R8G8	SERJ2_LOCUS18842	Hypothetical protein	204.3	188.4	202.7	179.5	177.9	180.8	198.467	179.4	198.467	179.4	0.90393	0.02045	0	GO:0030054,cell junction;GO:0005886,plasma membrane		GO:0006887,exocytosis;GO:0015031,protein transport
A0A7M3QZM1_SPIER	A0A7M3QZM1	SERJ2_LOCUS14699	Lipase maturation factor	402.4	416	435.8	405	392.7	418	418.067	405.233	418.067	405.233	0.969303	0.350085	0	GO:0005789,endoplasmic reticulum membrane;GO:0016021,integral component of membrane
A0A7M3Q6K5_SPIER	A0A7M3Q6K5	SERJ2_LOCUS5662	Hypothetical protein	608.1	603.4	611.5	507.6	497.8	500.9	607.667	502.1	607.667	502.1	0.826275	9e-06	0
A0A7M3QT96_SPIER	A0A7M3QT96	SERJ2_LOCUS13354	Hypothetical protein	1490.8	1460	1464.9	1371.8	1359.4	1349.2	1471.9	1360.13	1471.9	1360.13	0.924066	0.000644	0	GO:0016021,integral component of membrane;GO:0033017,sarcoplasmic reticulum membrane	GO:0005509,calcium ion binding;GO:0005219,ryanodine-sensitive calcium-release channel activity
A0A7M3RUB2_SPIER	A0A7M3RUB2	SERJ2_LOCUS25156	Hypothetical protein	2099.9	2105.3	1990.3	1856.7	1847.8	1854.4	2065.17	1852.97	2065.17	1852.97	0.897248	0.004835	0	GO:0005840,ribosome	GO:0003735,structural constituent of ribosome	GO:0006412,translation	smm:Smp_035790,path:smm03010,Ribosome
A0A7M3R9E6_SPIER	A0A7M3R9E6	SERJ2_LOCUS18961	Hypothetical protein	699.7	641.1	667.2	604.8	550.8	555.3	669.333	570.3	669.333	570.3	0.852042	0.014986	0		GO:0005525,GTP binding
A0A7M3QPX5_SPIER	A0A7M3QPX5	SERJ2_LOCUS12170	Hypothetical protein	213.1	223.7	185.2	279.8	230.1	233.9	207.333	247.933	207.333	247.933	1.19582	0.107955	0		GO:0005524,ATP binding;GO:0004127,cytidylate kinase activity;GO:0009041,uridylate kinase activity	GO:0006207,'de novo' pyrimidine nucleobase biosynthetic process;GO:0006221,pyrimidine nucleotide biosynthetic process
A0A7M3R5H9_SPIER	A0A7M3R5H9	SERJ2_LOCUS16765	Hypothetical protein	679.8	651	689.2	611.2	611.1	599.5	673.333	607.267	673.333	607.267	0.901881	0.005519	0
A0A7M3RFZ3_SPIER	A0A7M3RFZ3	SERJ2_LOCUS21578	IST1 homolog	245.7	258.3	243.8	231.7	228.9	217.5	249.267	226.033	249.267	226.033	0.906793	0.020946	0			GO:0015031,protein transport	smm:Smp_057650,path:smm04144,Endocytosis
A0A7M3Q2S8_SPIER	A0A7M3Q2S8	SERJ2_LOCUS3350	Hypothetical protein	89.1	89	79.8	90	75	73.5	85.9667	79.5	85.9667	79.5	0.924777	0.349138	0	GO:0016021,integral component of membrane		GO:0006629,lipid metabolic process
A0A7M3QBK1_SPIER	A0A7M3QBK1	SERJ2_LOCUS7384	Nuclear pore protein	318.1	299.1	327	369.4	407.9	373.9	314.733	383.733	314.733	383.733	1.21923	0.009298	0	GO:0016020,membrane;GO:0005643,nuclear pore	GO:0017056,structural constituent of nuclear pore	GO:0051028,mRNA transport;GO:0015031,protein transport	smm:Smp_103100,path:smm03013,RNA transport
A0A7M3RNM1_SPIER	A0A7M3RNM1	SERJ2_LOCUS24281	Hypothetical protein	154.9	161.6	167.1	156.6	148.8	125.4	161.2	143.6	161.2	143.6	0.890819	0.153725	0
A0A7M3RGJ9_SPIER	A0A7M3RGJ9	SERJ2_LOCUS21046	Hypothetical protein	1026.1	1073.2	1111.1	716.9	712.1	725.3	1070.13	718.1	1070.13	718.1	0.671038	0.000145	0
A0A7M3Q9Q3_SPIER	A0A7M3Q9Q3	MCM7	DNA replication licensing factor MCM7	110	106.2	99.8	107	91.7	86.7	105.333	95.1333	105.333	95.1333	0.903165	0.207623	0	GO:0042555,MCM complex;GO:0005634,nucleus	GO:0005524,ATP binding;GO:0016887,ATP hydrolysis activity;GO:0003677,DNA binding;GO:0003678,DNA helicase activity	GO:0007049,cell cycle;GO:0006270,DNA replication initiation
A0A7M3RQM8_SPIER	A0A7M3RQM8	SERJ2_LOCUS24762	Hypothetical protein	236	252.7	247.2	221.6	222	208.3	245.3	217.3	245.3	217.3	0.885854	0.013676	0
A0A7M3R040_SPIER	A0A7M3R040	SERJ2_LOCUS15732	Hypothetical protein	3539.2	3526.5	3632.9	2552.6	2592.7	2505.1	3566.2	2550.13	3566.2	2550.13	0.715084	1.7e-05	0	GO:0005604,basement membrane;GO:0005581,collagen trimer;GO:0016020,membrane	GO:0005201,extracellular matrix structural constituent
A0A7M3QZ69_SPIER	A0A7M3QZ69	SERJ2_LOCUS15389	Hypothetical protein	58.1	47.6	55.2	57	49.2	53.8	53.6333	53.3333	53.6333	53.3333	0.994406	0.941834	0
A0A7M3PXN9_SPIER	A0A7M3PXN9	SERJ2_LOCUS2490	Hypothetical protein	1080.5	1083.2	1082.6	946	913.5	914.6	1082.1	924.7	1082.1	924.7	0.854542	0.000124	0		GO:0051082,unfolded protein binding	GO:0006457,protein folding	smm:Smp_141080,path:smm04141,Protein processing in endoplasmic reticulum
A0A7M3QC96_SPIER	A0A7M3QC96	SERJ2_LOCUS7730	Adenosylhomocysteinase	7739	7781.2	7685.4	6379.4	6255.4	6302.4	7735.2	6312.4	7735.2	6312.4	0.816062	6e-06	0		GO:0004013,adenosylhomocysteinase activity	GO:0006730,one-carbon metabolic process	smm:Smp_028440.1,path:smm00270,Cysteine and methionine metabolism
A0A7M3PZC8_SPIER	A0A7M3PZC8	SERJ2_LOCUS2363	Hypothetical protein	194.1	234.4	201.5	207.8	226.7	234.8	210	223.1	210	223.1	1.06238	0.424483	0
A0A7M3QDW9_SPIER	A0A7M3QDW9	SERJ2_LOCUS7436	Presequence protease, mitochondrial	145.2	137.4	148.6	129.9	133.6	117.2	143.733	126.9	143.733	126.9	0.882885	0.047871	0		GO:0046872,metal ion binding	GO:0006508,proteolysis
A0A7M3RA94_SPIER	A0A7M3RA94	SERJ2_LOCUS16949	Hypothetical protein	168.7	179.4	172.6	188.1	159	162.1	173.567	169.733	173.567	169.733	0.977914	0.714037	0
A0A7M3QH23_SPIER	A0A7M3QH23	SERJ2_LOCUS9259	Hypothetical protein	230.1	235.5	252.2	245.2	228.7	229.4	239.267	234.433	239.267	234.433	0.979799	0.602467	0			GO:0007165,signal transduction
A0A7M3PR87_SPIER	A0A7M3PR87	SERJ2_LOCUS57	Annexin	43336	43662.4	43195	35359.8	35243.9	35616.5	43397.8	35406.7	43397.8	35406.7	0.815865	1e-06	0		GO:0005509,calcium ion binding;GO:0005544,calcium-dependent phospholipid binding
A0A7M3REY3_SPIER	A0A7M3REY3	SERJ2_LOCUS18597	Hypothetical protein	187.1	162.4	172.3	209	205.5	222.2	173.933	212.233	173.933	212.233	1.2202	0.012115	0	GO:0005759,mitochondrial matrix		GO:0034553,mitochondrial respiratory chain complex II assembly
A0A7M3QWL8_SPIER	A0A7M3QWL8	SERJ2_LOCUS12358	Hypothetical protein	257.5	260.5	263.4	260.3	243.2	244.1	260.467	249.2	260.467	249.2	0.956744	0.124556	0		GO:0005509,calcium ion binding;GO:0004198,calcium-dependent cysteine-type endopeptidase activity
A0A7M3R2M1_SPIER	A0A7M3R2M1	SERJ2_LOCUS16648	Ubiquitin carboxyl-terminal hydrolase 7	2523.4	2561.8	2513.3	2320.5	2318.6	2326.2	2532.83	2321.77	2532.83	2321.77	0.916668	0.000146	0		GO:0004843,thiol-dependent deubiquitinase	GO:0016579,protein deubiquitination;GO:0006511,ubiquitin-dependent protein catabolic process
A0A7M3RBT7_SPIER	A0A7M3RBT7	SERJ2_LOCUS20066	Hypothetical protein	111.5	110.3	124.7	111.6	92.4	91.6	115.5	98.5333	115.5	98.5333	0.853102	0.101281	0
A0A7M3RRD9_SPIER	A0A7M3RRD9	SERJ2_LOCUS24105	Vacuolar protein sorting-associated protein 18 homolog	383.9	394.9	371.6	344.7	373	376	383.467	364.567	383.467	364.567	0.950713	0.191246	0	GO:0016020,membrane	GO:0046872,metal ion binding
A0A7M3Q4B9_SPIER	A0A7M3Q4B9	SERJ2_LOCUS3895	Hypothetical protein	424.3	433.5	443.1	383.4	357.8	337.9	433.633	359.7	433.633	359.7	0.829503	0.006558	0		GO:0004867,serine-type endopeptidase inhibitor activity
A0A7M3QZJ4_SPIER	A0A7M3QZJ4	SERJ2_LOCUS15630	Hypothetical protein	1386.2	1463.4	1416.1	1265.4	1331.7	1337	1421.9	1311.37	1421.9	1311.37	0.922264	0.026422	0		GO:0005524,ATP binding;GO:0016887,ATP hydrolysis activity
A0A7M3QD83_SPIER	A0A7M3QD83	SERJ2_LOCUS8047	Hypothetical protein	82.4	78.5	80.8	81.1	73.8	74.1	80.5667	76.3333	80.5667	76.3333	0.947456	0.184063	0	GO:0016021,integral component of membrane
A0A7M3RIB3_SPIER	A0A7M3RIB3	SERJ2_LOCUS22349	Hypothetical protein (Fragment)	433.7	446.7	442.2	415	410.3	402.9	440.867	409.4	440.867	409.4	0.928625	0.003735	0	GO:0097729,9+2 motile cilium;GO:0005737,cytoplasm;GO:0030286,dynein complex;GO:0005874,microtubule	GO:0005524,ATP binding;GO:0045505,dynein intermediate chain binding;GO:0051959,dynein light intermediate chain binding;GO:0008569,minus-end-directed microtubule motor activity	GO:0007018,microtubule-based movement
A0A7M3QBH4_SPIER	A0A7M3QBH4	SERJ2_LOCUS7268	Hypothetical protein	524.4	521.3	552.4	451.6	452.4	448.8	532.7	450.933	532.7	450.933	0.846505	0.001195	0		GO:0005524,ATP binding;GO:0061631,ubiquitin conjugating enzyme activity
A0A7M3R138_SPIER	A0A7M3R138	SERJ2_LOCUS16182	Hypothetical protein	276.5	252	249.9	285.7	281.1	277.9	259.467	281.567	259.467	281.567	1.08518	0.06663	0	GO:0110165,cellular anatomical entity
A0A7M3Q880_SPIER	A0A7M3Q880	SERJ2_LOCUS5465	Hypothetical protein	458.3	476.2	446.1	427.1	412	417.5	460.2	418.867	460.2	418.867	0.910184	0.013462	0
A0A7M3PU28_SPIER	A0A7M3PU28	SERJ2_LOCUS349	Hypothetical protein	316.5	350.3	328.1	248.2	244.6	263	331.633	251.933	331.633	251.933	0.759674	0.002204	0		GO:0016274,protein-arginine N-methyltransferase activity
A0A7M3QRS1_SPIER	A0A7M3QRS1	SERJ2_LOCUS12837	Hypothetical protein	212.1	203.1	200.9	158.2	144.7	136.8	205.367	146.567	205.367	146.567	0.713683	0.001176	0			GO:0016567,protein ubiquitination;GO:0006511,ubiquitin-dependent protein catabolic process	smm:Smp_052910,path:smm04141,Protein processing in endoplasmic reticulum;smm:Smp_052910,path:smm04120,Ubiquitin mediated proteolysis;smm:Smp_052910,path:smm04310,Wnt signaling pathway;smm:Smp_052910,path:smm04350,TGF-beta signaling pathway
A0A7M3R8M2_SPIER	A0A7M3R8M2	SERJ2_LOCUS18665	Hypothetical protein	391.4	408.3	410.8	434.7	399	410.3	403.5	414.667	403.5	414.667	1.02767	0.410753	0		GO:0008775,acetate CoA-transferase activity;GO:0003986,acetyl-CoA hydrolase activity	GO:0006083,acetate metabolic process;GO:0019679,propionate metabolic process, methylcitrate cycle
A0A7M3QNK8_SPIER	A0A7M3QNK8	SERJ2_LOCUS11699	Hypothetical protein	60.4	61.8	62.8	67.1	70.3	60.5	61.6667	65.9667	61.6667	65.9667	1.06973	0.220977	0
A0A7M3RIR9_SPIER	A0A7M3RIR9	SERJ2_LOCUS19958	Hypothetical protein	202.1	211.7	216.1	253.5	242	226.7	209.967	240.733	209.967	240.733	1.14653	0.02493	0		GO:0004826,phenylalanine-tRNA ligase activity	GO:0006432,phenylalanyl-tRNA aminoacylation
A0A7M3RJ96_SPIER	A0A7M3RJ96	SERJ2_LOCUS22022	HECT-type E3 ubiquitin transferase	301.4	296.5	303	248.5	239.4	238.2	300.3	242.033	300.3	242.033	0.805972	0.000105	0		GO:0004842,ubiquitin-protein transferase activity		smm:Smp_123180,path:smm04120,Ubiquitin mediated proteolysis;smm:Smp_123180,path:smm04144,Endocytosis
A0A7M3QTC8_SPIER	A0A7M3QTC8	SERJ2_LOCUS12500	Hypothetical protein	365.1	381.4	364.9	319.8	326.6	305.7	370.467	317.367	370.467	317.367	0.856667	0.002973	0	GO:0005874,microtubule	GO:0005525,GTP binding;GO:0003924,GTPase activity;GO:0005200,structural constituent of cytoskeleton	GO:0007017,microtubule-based process	smm:Smp_090120.1,path:smm04145,Phagosome
A0A7M3Q874_SPIER	A0A7M3Q874	SERJ2_LOCUS6289	Hypothetical protein	508.8	527.5	522.4	535.2	536	529.8	519.567	533.667	519.567	533.667	1.02714	0.075543	0		GO:0004345,glucose-6-phosphate dehydrogenase activity;GO:0050661,NADP binding	GO:0006006,glucose metabolic process;GO:0006098,pentose-phosphate shunt
A0A7M3QD82_SPIER	A0A7M3QD82	SERJ2_LOCUS7797	Hypothetical protein	4204.5	4203.2	4187.5	3012.4	2988.8	2953.4	4198.4	2984.87	4198.4	2984.87	0.710953	0	0		GO:0030246,carbohydrate binding;GO:0004553,hydrolase activity, hydrolyzing O-glycosyl compounds	GO:0005975,carbohydrate metabolic process	smm:Smp_018760,path:smm00510,N-Glycan biosynthesis;smm:Smp_018760,path:smm04141,Protein processing in endoplasmic reticulum
A0A7M3QXX7_SPIER	A0A7M3QXX7	SERJ2_LOCUS15058	Phosphatidylinositol-3-phosphate phosphatase	85.3	86.8	85	90	80.9	73.1	85.7	81.3333	85.7	81.3333	0.949047	0.424509	0		GO:0004438,phosphatidylinositol-3-phosphatase activity;GO:0004725,protein tyrosine phosphatase activity
A0A7M3PYN8_SPIER	A0A7M3PYN8	SERJ2_LOCUS2833	Vacuolar proton pump subunit B	610	594.5	604.7	589.5	558.2	540.6	603.067	562.767	603.067	562.767	0.933175	0.054905	0	GO:0033180,proton-transporting V-type ATPase, V1 domain	GO:0005524,ATP binding	GO:0046034,ATP metabolic process;GO:1902600,proton transmembrane transport	smm:Smp_029390,path:smm00190,Oxidative phosphorylation;smm:Smp_029390,path:smm04150,mTOR signaling pathway;smm:Smp_029390,path:smm04145,Phagosome
A0A7M3QKC5_SPIER	A0A7M3QKC5	SERJ2_LOCUS10511	Hypothetical protein	259.6	249.4	227.9	327.8	302.4	310.5	245.633	313.567	245.633	313.567	1.27656	0.004763	0	GO:0005737,cytoplasm;GO:0000776,kinetochore;GO:0005634,nucleus		GO:0051301,cell division;GO:0000278,mitotic cell cycle
A0A7M3QJV2_SPIER	A0A7M3QJV2	SERJ2_LOCUS10329	Glutathione transferase	669.8	687.1	660.5	582.5	617.6	605.4	672.467	601.833	672.467	601.833	0.894964	0.005425	0		GO:0004364,glutathione transferase activity	GO:0006749,glutathione metabolic process	smm:Smp_152710.1,path:smm00480,Glutathione metabolism;smm:Smp_152710.1,path:smm00790,Folate biosynthesis
A0A7M3QFC1_SPIER	A0A7M3QFC1	SERJ2_LOCUS8787	Hypothetical protein	170.9	183.7	165.4	166.9	160	176.2	173.333	167.7	173.333	167.7	0.9675	0.476019	0		GO:0003824,catalytic activity
A0A7M3Q9D4_SPIER	A0A7M3Q9D4	SERJ2_LOCUS4841	Hypothetical protein	120.9	126.6	125.5	104	100.2	113.8	124.333	106	124.333	106	0.852547	0.014193	0
A0A7M3PWI6_SPIER	A0A7M3PWI6	SERJ2_LOCUS1207	Hypothetical protein	113.5	113	112.9	78.4	83.9	87.9	113.133	83.4	113.133	83.4	0.737183	0.000421	0		GO:0005524,ATP binding;GO:0016740,transferase activity
A0A7M3QZZ6_SPIER	A0A7M3QZZ6	SERJ2_LOCUS15785	Hypothetical protein	548.4	521.4	521.2	468.5	500.5	509.3	530.333	492.767	530.333	492.767	0.929164	0.07051	0
A0A7M3QJP1_SPIER	A0A7M3QJP1	SERJ2_LOCUS10197	Hypothetical protein	766.8	790.7	767.4	707.1	711.8	687.5	774.967	702.133	774.967	702.133	0.906017	0.002546	0
A0A7M3QY77_SPIER	A0A7M3QY77	SERJ2_LOCUS15148	Hypothetical protein	272.5	279.3	282.5	229.3	205.3	201.7	278.1	212.1	278.1	212.1	0.762675	0.001959	0		GO:0016787,hydrolase activity;GO:0046872,metal ion binding
A0A7M3QAY3_SPIER	A0A7M3QAY3	SERJ2_LOCUS7229	Hypothetical protein	378.2	387	368	358.7	361	350.4	377.733	356.7	377.733	356.7	0.944317	0.029793	0
A0A7M3QAB1_SPIER	A0A7M3QAB1	SERJ2_LOCUS6740	Hypothetical protein	242.6	244.5	213.2	322.1	336.7	320.5	233.433	326.433	233.433	326.433	1.3984	0.001216	0				smm:Smp_172280,path:smm03015,mRNA surveillance pathway;smm:Smp_172280,path:smm04350,TGF-beta signaling pathway
A0A7M3RIQ5_SPIER	A0A7M3RIQ5	SERJ2_LOCUS21828	Hypothetical protein	206.7	189.5	212.9	211.1	202.8	187.6	203.033	200.5	203.033	200.5	0.987523	0.80906	0
A0A7M3RC28_SPIER	A0A7M3RC28	SERJ2_LOCUS17562	Hypothetical protein	349.5	335.6	348.7	265.7	249.8	259.6	344.6	258.367	344.6	258.367	0.749758	0.000182	0		GO:0005509,calcium ion binding
A0A7M3R7W3_SPIER	A0A7M3R7W3	SERJ2_LOCUS18659	Hypothetical protein	70.6	66.3	66.7	75.9	65.9	61.1	67.8667	67.6333	67.8667	67.6333	0.996562	0.961728	0		GO:0003714,transcription corepressor activity	GO:0006351,transcription, DNA-templated
A0A7M3QF88_SPIER	A0A7M3QF88	SERJ2_LOCUS7890	Hypothetical protein	35.2	42.2	38.4	32.5	29.8	27	38.6	29.7667	38.6	29.7667	0.771157	0.026424	0	GO:0016021,integral component of membrane
A0A7M3PUD3_SPIER	A0A7M3PUD3	SERJ2_LOCUS459	Hypothetical protein	214	216.2	195.7	163.5	177.5	167.2	208.633	169.4	208.633	169.4	0.811951	0.007106	0
A0A7M3Q112_SPIER	A0A7M3Q112	SERJ2_LOCUS3428	S-formylglutathione hydrolase	995.8	964.5	969.6	837.5	864.2	850	976.633	850.567	976.633	850.567	0.870917	0.000525	0
A0A7M3RJ58_SPIER	A0A7M3RJ58	SERJ2_LOCUS21936	Hypothetical protein	5680.6	5779.3	5704.7	5021.4	5084.2	4976.5	5721.53	5027.37	5721.53	5027.37	0.878675	8.7e-05	0		GO:0016868,intramolecular transferase activity, phosphotransferases;GO:0000287,magnesium ion binding;GO:0003676,nucleic acid binding;GO:0004523,RNA-DNA hybrid ribonuclease activity	GO:0006006,glucose metabolic process
A0A7M3R134_SPIER	A0A7M3R134	SERJ2_LOCUS16166	Hypothetical protein	205.8	218.4	239	197.3	182.9	172.9	221.067	184.367	221.067	184.367	0.833987	0.037635	0	GO:0110165,cellular anatomical entity
A0A7M3QMH8_SPIER	A0A7M3QMH8	SERJ2_LOCUS11271	Hypothetical protein	94.8	88.9	83	84.1	71.3	75.3	88.9	76.9	88.9	76.9	0.865017	0.077825	0	GO:0005681,spliceosomal complex	GO:0003676,nucleic acid binding	GO:0006397,mRNA processing;GO:0008380,RNA splicing
A0A7M3QV85_SPIER	A0A7M3QV85	SERJ2_LOCUS13194	Hypothetical protein	32325.5	32405.3	32100.5	24847.4	24575	24318	32277.1	24580.1	32277.1	24580.1	0.761535	2e-06	0	GO:0016021,integral component of membrane;GO:0008091,spectrin	GO:0003779,actin binding;GO:0005200,structural constituent of cytoskeleton	GO:0051693,actin filament capping
A0A7M3R7C5_SPIER	A0A7M3R7C5	SERJ2_LOCUS18345	Phosphodiesterase	378.2	374.2	419	291.4	304.4	270.4	390.467	288.733	390.467	288.733	0.739457	0.004274	0		GO:0004114,3',5'-cyclic-nucleotide phosphodiesterase activity;GO:0046872,metal ion binding	GO:0007165,signal transduction
A0A7M3Q8C6_SPIER	A0A7M3Q8C6	SERJ2_LOCUS5342	Hypothetical protein	912.5	879.2	965.4	790.9	779.4	784.2	919.033	784.833	919.033	784.833	0.853977	0.006085	0		GO:0005524,ATP binding;GO:0004386,helicase activity;GO:0003676,nucleic acid binding
A0A7M3R5R3_SPIER	A0A7M3R5R3	SERJ2_LOCUS17629	Hypothetical protein	631.6	577.9	620.7	597.1	589	588.7	610.067	591.6	610.067	591.6	0.96973	0.328743	0	GO:0016021,integral component of membrane
A0A7M3QKT0_SPIER	A0A7M3QKT0	SERJ2_LOCUS9830	Hypothetical protein	74.1	70.1	71.5	62	54.2	48.6	71.9	54.9333	71.9	54.9333	0.764024	0.013912	0
A0A7M3QTY9_SPIER	A0A7M3QTY9	SERJ2_LOCUS12730	Histone H3	1733.7	1702.8	1675.3	1723.8	1712	1694.5	1703.93	1710.1	1703.93	1710.1	1.00362	0.760496	0	GO:0000786,nucleosome;GO:0005634,nucleus	GO:0003677,DNA binding;GO:0046982,protein heterodimerization activity
A0A7M3QQU5_SPIER	A0A7M3QQU5	SERJ2_LOCUS12286	Hypothetical protein	147.8	156.3	155.2	138.5	143.2	135.9	153.1	139.2	153.1	139.2	0.90921	0.015273	0		GO:0004843,thiol-dependent deubiquitinase	GO:0016579,protein deubiquitination;GO:0006511,ubiquitin-dependent protein catabolic process
A0A7M3R3P2_SPIER	A0A7M3R3P2	SERJ2_LOCUS17126	Mannosyl-glycoprotein endo-beta-N-acetylglucosaminidase	148.1	152.4	152.4	131.6	117.6	119.2	150.967	122.8	150.967	122.8	0.813425	0.003751	0	GO:0005829,cytosol	GO:0033925,mannosyl-glycoprotein endo-beta-N-acetylglucosaminidase activity	GO:0008152,metabolic process
A0A7M3QKB3_SPIER	A0A7M3QKB3	SERJ2_LOCUS8659	Hypothetical protein	449.3	447.3	485.6	397.5	391.6	342.9	460.733	377.333	460.733	377.333	0.818984	0.017348	0		GO:0046872,metal ion binding;GO:0004222,metalloendopeptidase activity
A0A7M3Q7L7_SPIER	A0A7M3Q7L7	SERJ2_LOCUS6060	Hypothetical protein	287.4	305.5	320.8	274.1	274.6	279.6	304.567	276.1	304.567	276.1	0.906534	0.044057	0
A0A7M3RAR8_SPIER	A0A7M3RAR8	SERJ2_LOCUS18835	Hypothetical protein	411.4	402.7	408.6	435.2	436.3	432.1	407.567	434.533	407.567	434.533	1.06617	0.000701	0		GO:0031625,ubiquitin protein ligase binding	GO:0006511,ubiquitin-dependent protein catabolic process	smm:Smp_031000.1,path:smm04120,Ubiquitin mediated proteolysis
A0A7M3PUQ6_SPIER	A0A7M3PUQ6	SERJ2_LOCUS1412	Palmitoyltransferase	311.8	320.7	319.7	256.8	282	265.7	317.4	268.167	317.4	268.167	0.844886	0.003372	0	GO:0016021,integral component of membrane	GO:0019706,protein-cysteine S-palmitoyltransferase activity
A0A7M3Q5B2_SPIER	A0A7M3Q5B2	SERJ2_LOCUS5234	RNA helicase	111.7	97.9	107.6	100.4	101.4	83.7	105.733	95.1667	105.733	95.1667	0.900063	0.208265	0		GO:0005524,ATP binding;GO:0016887,ATP hydrolysis activity;GO:0003676,nucleic acid binding;GO:0003724,RNA helicase activity
A0A7M3PSA1_SPIER	A0A7M3PSA1	SERJ2_LOCUS475	Glycerol-3-phosphate dehydrogenase [NAD(+)]	61.6	57.1	54.4	67.5	77.3	68.6	57.7	71.1333	57.7	71.1333	1.23281	0.023004	0	GO:0009331,glycerol-3-phosphate dehydrogenase complex	GO:0004367,glycerol-3-phosphate dehydrogenase [NAD+] activity;GO:0051287,NAD binding;GO:0042803,protein homodimerization activity	GO:0005975,carbohydrate metabolic process;GO:0046168,glycerol-3-phosphate catabolic process	smm:Smp_030500.1,path:smm00564,Glycerophospholipid metabolism
A0A7M3R7D6_SPIER	A0A7M3R7D6	SERJ2_LOCUS18217	GATOR complex protein SEC13	699	705.3	732.3	581.1	589.2	564.4	712.2	578.233	712.2	578.233	0.811897	0.000437	0	GO:0030127,COPII vesicle coat;GO:0005764,lysosome	GO:0005198,structural molecule activity	GO:0090114,COPII-coated vesicle budding;GO:1904263,positive regulation of TORC1 signaling;GO:0015031,protein transport
A0A7M3Q1R2_SPIER	A0A7M3Q1R2	SERJ2_LOCUS3690	Vacuolar protein sorting-associated protein 35	1017.5	1051.3	1057.3	903.5	884.3	855.3	1042.03	881.033	1042.03	881.033	0.845494	0.001001	0	GO:0005829,cytosol;GO:0030906,retromer, cargo-selective complex		GO:0015031,protein transport;GO:0042147,retrograde transport, endosome to Golgi
A0A7M3R5S0_SPIER	A0A7M3R5S0	SERJ2_LOCUS15407	Arp2/3 complex 34 kDa subunit	2200.2	2166	2321.8	1824.8	1742.2	1777	2229.33	1781.33	2229.33	1781.33	0.799043	0.001073	0	GO:0005885,Arp2/3 protein complex;GO:0005737,cytoplasm	GO:0003779,actin binding	GO:0030041,actin filament polymerization;GO:0034314,Arp2/3 complex-mediated actin nucleation;GO:0030833,regulation of actin filament polymerization	smm:Smp_010690,path:smm04144,Endocytosis
A0A7M3RHV9_SPIER	A0A7M3RHV9	SERJ2_LOCUS21927	Hypothetical protein	83.5	71.5	69.3	117.8	117	116.2	74.7667	117	74.7667	117	1.56487	0.00068	1
A0A7M3S0Q9_SPIER	A0A7M3S0Q9	SERJ2_LOCUS27409	Hypothetical protein	143.4	130.2	127	152.6	154.8	139.6	133.533	149	133.533	149	1.11583	0.088642	0	GO:0005643,nuclear pore
A0A7M3R109_SPIER	A0A7M3R109	SERJ2_LOCUS16152	NADH dehydrogenase [ubiquinone] 1 alpha subcomplex subunit 13	354.9	385.2	390.3	362.8	358.6	350	376.8	357.133	376.8	357.133	0.947806	0.167313	0	GO:0005747,mitochondrial respiratory chain complex I	GO:0008137,NADH dehydrogenase (ubiquinone) activity		smm:Smp_004550.1,path:smm00190,Oxidative phosphorylation
A0A7M3Q245_SPIER	A0A7M3Q245	SERJ2_LOCUS3842	Hypothetical protein	390.6	402.4	403.2	334.1	318.9	324.1	398.733	325.7	398.733	325.7	0.816837	0.000268	0
A0A7M3QVP6_SPIER	A0A7M3QVP6	SERJ2_LOCUS13376	Hypothetical protein	762.7	757	762.2	776.9	783.1	789.5	760.633	783.167	760.633	783.167	1.02962	0.005195	0		GO:0005509,calcium ion binding
A0A7M3QPV3_SPIER	A0A7M3QPV3	SERJ2_LOCUS11248	Hypothetical protein	77.2	86	75.4	90.8	103.3	87	79.5333	93.7	79.5333	93.7	1.17812	0.074703	0		GO:0003779,actin binding;GO:0046872,metal ion binding	GO:0007010,cytoskeleton organization
A0A7M3RNF1_SPIER	A0A7M3RNF1	SERJ2_LOCUS23363	Actin-related protein 2/3 complex subunit 5	332.8	329.5	331.3	349.3	336.6	353.8	331.2	346.567	331.2	346.567	1.0464	0.042644	0	GO:0005885,Arp2/3 protein complex;GO:0005737,cytoplasm		GO:0034314,Arp2/3 complex-mediated actin nucleation;GO:0030833,regulation of actin filament polymerization	smm:Smp_073720.1,path:smm04144,Endocytosis
A0A7M3QPE3_SPIER	A0A7M3QPE3	SERJ2_LOCUS9932	Coronin	3001.7	2983.1	3060.3	2377.3	2317.6	2359.1	3015.03	2351.33	3015.03	2351.33	0.77987	2.2e-05	0
A0A7M3PW10_SPIER	A0A7M3PW10	SERJ2_LOCUS302	Hypothetical protein	387.7	362.6	413	392.9	385.1	371.5	387.767	383.167	387.767	383.167	0.988137	0.785889	0	GO:0016021,integral component of membrane
A0A7M3RX19_SPIER	A0A7M3RX19	SERJ2_LOCUS27508	Hypothetical protein	208.7	219.2	206.9	179.2	166.9	177	211.6	174.367	211.6	174.367	0.824039	0.002303	0	GO:0005604,basement membrane;GO:0005581,collagen trimer;GO:0016020,membrane	GO:0005201,extracellular matrix structural constituent
A0A7M3QRD3_SPIER	A0A7M3QRD3	SERJ2_LOCUS12696	Hypothetical protein	911.1	934.8	923.5	931.3	945.4	942.3	923.133	939.667	923.133	939.667	1.01791	0.109881	0		GO:0051015,actin filament binding;GO:0005509,calcium ion binding	GO:0051017,actin filament bundle assembly
A0A7M3QFR4_SPIER	A0A7M3QFR4	SERJ2_LOCUS8708	Dolichyl-phosphate beta-glucosyltransferase	155.1	149.4	162.5	157.7	136.8	134.3	155.667	142.933	155.667	142.933	0.918201	0.201158	0	GO:0016021,integral component of membrane	GO:0004581,dolichyl-phosphate beta-glucosyltransferase activity
A0A7M3QEV3_SPIER	A0A7M3QEV3	SERJ2_LOCUS7675	Hypothetical protein	839.9	839	853.1	904.5	880.8	897.5	844	894.267	844	894.267	1.05956	0.003883	0	GO:0005634,nucleus	GO:0032422,purine-rich negative regulatory element binding;GO:0000977,RNA polymerase II transcription regulatory region sequence-specific DNA binding
A0A7M3RHM8_SPIER	A0A7M3RHM8	SERJ2_LOCUS22190	Hypothetical protein	514.4	475.3	469.1	516.6	528.7	496.5	486.267	513.933	486.267	513.933	1.0569	0.179122	0	GO:0000813,ESCRT I complex;GO:0031902,late endosome membrane		GO:0046907,intracellular transport;GO:0015031,protein transport	smm:Smp_048940,path:smm04144,Endocytosis
A0A7M3QBQ8_SPIER	A0A7M3QBQ8	SERJ2_LOCUS7241	Hypothetical protein	77.1	73.1	67	93.1	99.1	84	72.4	92.0667	72.4	92.0667	1.27164	0.020405	0	GO:0005634,nucleus	GO:0032422,purine-rich negative regulatory element binding;GO:0000977,RNA polymerase II transcription regulatory region sequence-specific DNA binding
A0A7M3VKJ0_SPIER	A0A7M3VKJ0	SERJ2_LOCUS28091	Hypothetical protein	147.3	136.9	146.8	164.4	131.2	124.4	143.667	140	143.667	140	0.974478	0.788952	0		GO:0016491,oxidoreductase activity
A0A7M3RH13_SPIER	A0A7M3RH13	SERJ2_LOCUS20821	Hypothetical protein	3261.1	3345.8	3216.6	2475.7	2507.2	2402.3	3274.5	2461.73	3274.5	2461.73	0.751789	7.7e-05	0		GO:0050660,flavin adenine dinucleotide binding;GO:0097573,glutathione oxidoreductase activity;GO:0004362,glutathione-disulfide reductase (NADPH) activity;GO:0004791,thioredoxin-disulfide reductase activity	GO:0045454,cell redox homeostasis
A0A7M3QWW0_SPIER	A0A7M3QWW0	SERJ2_LOCUS13813	Hypothetical protein	2528	2467.8	2540.7	2429.4	2391.6	2411.9	2512.17	2410.97	2512.17	2410.97	0.959716	0.015494	0
A0A7M3Q4Y6_SPIER	A0A7M3Q4Y6	SERJ2_LOCUS5068	Hypothetical protein	2695.2	2775.5	2806.7	1764.8	1754.3	1759.6	2759.13	1759.57	2759.13	1759.57	0.637724	7e-06	-1			GO:0007165,signal transduction
A0A7M3QBP3_SPIER	A0A7M3QBP3	SERJ2_LOCUS6672	Hypothetical protein	311.4	319.3	313	316.8	293.2	312.5	314.567	307.5	314.567	307.5	0.977535	0.407735	0	GO:0016021,integral component of membrane	GO:0005319,lipid transporter activity
A0A7M3RHE0_SPIER	A0A7M3RHE0	SERJ2_LOCUS21332	Hypothetical protein	175.4	171	164	157.7	143.5	134.6	170.133	145.267	170.133	145.267	0.85384	0.029513	0	GO:0016021,integral component of membrane;GO:0005886,plasma membrane	GO:0008528,G protein-coupled peptide receptor activity
A0A7M3QJI9_SPIER	A0A7M3QJI9	SERJ2_LOCUS10236	Dolichyl-diphosphooligosaccharide--protein glycotransferase	1726	1730.3	1738.6	1835.2	1833.9	1764.2	1731.63	1811.1	1731.63	1811.1	1.04589	0.028649	0	GO:0016021,integral component of membrane	GO:0004579,dolichyl-diphosphooligosaccharide-protein glycotransferase activity;GO:0046872,metal ion binding	GO:0006486,protein glycosylation
A0A7M3QVP7_SPIER	A0A7M3QVP7	SERJ2_LOCUS14038	Hypothetical protein	107.1	112.5	112.1	88.6	104.7	95	110.567	96.1	110.567	96.1	0.869159	0.044211	0
A0A7M3QY54_SPIER	A0A7M3QY54	SERJ2_LOCUS15128	Hypothetical protein	960.1	947.1	996.5	894.5	924.6	870.1	967.9	896.4	967.9	896.4	0.926129	0.029692	0		GO:0005524,ATP binding;GO:0016740,transferase activity
A0A7M3QHD3_SPIER	A0A7M3QHD3	SERJ2_LOCUS8614	Hypothetical protein	1244	1264.1	1237.5	1131.2	1159.7	1116.6	1248.53	1135.83	1248.53	1135.83	0.909734	0.001669	0			GO:0016043,cellular component organization
A0A7M3QNB6_SPIER	A0A7M3QNB6	SERJ2_LOCUS11439	H(+)-transporting two-sector ATPase	1810.2	1740	1773.9	1740.9	1795.8	1831.7	1774.7	1789.47	1774.7	1789.47	1.00832	0.680244	0	GO:0033180,proton-transporting V-type ATPase, V1 domain	GO:0005524,ATP binding;GO:0046933,proton-transporting ATP synthase activity, rotational mechanism;GO:0046961,proton-transporting ATPase activity, rotational mechanism
A0A7M3Q827_SPIER	A0A7M3Q827	SERJ2_LOCUS6229	Hypothetical protein	404.9	392.2	385.1	398.4	414.5	404.2	394.067	405.7	394.067	405.7	1.02952	0.194075	0	GO:0016021,integral component of membrane	GO:0016758,hexosyltransferase activity
A0A7M3R8W9_SPIER	A0A7M3R8W9	SERJ2_LOCUS19019	Hypothetical protein	428.7	454.5	447.6	486.6	459.1	467.4	443.6	471.033	443.6	471.033	1.06184	0.070751	0
A0A7M3QPN8_SPIER	A0A7M3QPN8	SERJ2_LOCUS11174	Hypothetical protein	93.8	101.2	91.3	83.1	95.5	85.3	95.4333	87.9667	95.4333	87.9667	0.92176	0.197771	0		GO:0016491,oxidoreductase activity
A0A7M3RJC7_SPIER	A0A7M3RJC7	SERJ2_LOCUS22744	Small ubiquitin-related modifier	101.1	105.4	104.3	102.9	90.1	93.7	103.6	95.5667	103.6	95.5667	0.922458	0.116561	0	GO:0005634,nucleus			smm:Smp_045510,path:smm03013,RNA transport
A0A7M3PRK9_SPIER	A0A7M3PRK9	SERJ2_LOCUS203	Hypothetical protein	514	497.3	491	503.2	448.4	436.1	500.767	462.567	500.767	462.567	0.923717	0.153676	0		GO:0016274,protein-arginine N-methyltransferase activity	GO:0016043,cellular component organization
A0A7M3QFP3_SPIER	A0A7M3QFP3	SERJ2_LOCUS8854	Hypothetical protein	166.9	161.5	161.2	177.7	172.1	160.1	163.2	169.967	163.2	169.967	1.04146	0.286884	0		GO:0005525,GTP binding;GO:0003924,GTPase activity
A0A7M3QKN2_SPIER	A0A7M3QKN2	SERJ2_LOCUS10552	Hypothetical protein	33.7	34.6	41.5	58.6	50.9	46.6	36.6	52.0333	36.6	52.0333	1.42168	0.022783	0
A0A7M3QQB9_SPIER	A0A7M3QQB9	SERJ2_LOCUS12329	DNA-directed RNA polymerase subunit beta	257.1	274.9	240.5	276.5	274.9	258.3	257.5	269.9	257.5	269.9	1.04815	0.342016	0		GO:0003677,DNA binding;GO:0003899,DNA-directed 5'-3' RNA polymerase activity;GO:0046872,metal ion binding;GO:0032549,ribonucleoside binding	GO:0006351,transcription, DNA-templated
A0A7M3PTD1_SPIER	A0A7M3PTD1	SERJ2_LOCUS896	Hypothetical protein	87.1	85.4	94.7	68.5	69.2	59.5	89.0667	65.7333	89.0667	65.7333	0.738024	0.005291	0		GO:0032559,adenyl ribonucleotide binding	GO:0071900,regulation of protein serine/threonine kinase activity
A0A7M3PY35_SPIER	A0A7M3PY35	SERJ2_LOCUS2626	Adenylate kinase isoenzyme 6 homolog	289.2	301.2	284.5	321.2	310	307.7	291.633	312.967	291.633	312.967	1.07315	0.030285	0	GO:0005634,nucleus	GO:0004017,adenylate kinase activity;GO:0005524,ATP binding;GO:0016887,ATP hydrolysis activity
A0A7M3Q7A5_SPIER	A0A7M3Q7A5	SERJ2_LOCUS5956	Hypothetical protein	47.8	43.8	49.9	72.2	81.3	82.8	47.1667	78.7667	47.1667	78.7667	1.66996	0.001102	1	GO:0005634,nucleus	GO:0003723,RNA binding	GO:0006397,mRNA processing;GO:0008380,RNA splicing
A0A7M3PSZ3_SPIER	A0A7M3PSZ3	SERJ2_LOCUS487	Alpha-mannosidase	1722.8	1748.6	1732.5	1758.3	1710.5	1768.9	1734.63	1745.9	1734.63	1745.9	1.00649	0.593918	0	GO:0016021,integral component of membrane	GO:0004559,alpha-mannosidase activity;GO:0030246,carbohydrate binding;GO:0046872,metal ion binding	GO:0006013,mannose metabolic process
A0A7M3RNH0_SPIER	A0A7M3RNH0	SERJ2_LOCUS24302	Hypothetical protein	542	543.5	525.4	610	634.5	632.6	536.967	625.7	536.967	625.7	1.16525	0.000817	0	GO:0016021,integral component of membrane
A0A7M3QD36_SPIER	A0A7M3QD36	SERJ2_LOCUS6177	Complex I-SGDH	799.4	779.4	772.4	899.7	837.4	858.1	783.733	865.067	783.733	865.067	1.10378	0.01533	0	GO:0016021,integral component of membrane			smm:Smp_054200,path:smm00190,Oxidative phosphorylation
A0A7M3QWQ9_SPIER	A0A7M3QWQ9	SERJ2_LOCUS13664	Tubulin alpha chain	22.2	18.9	21.5	22	21.5	21.4	20.8667	21.6333	20.8667	21.6333	1.03674	0.494433	0	GO:0005874,microtubule	GO:0005525,GTP binding;GO:0003924,GTPase activity;GO:0005200,structural constituent of cytoskeleton	GO:0007017,microtubule-based process	smm:Smp_103790,path:smm04145,Phagosome
A0A7M3RQB3_SPIER	A0A7M3RQB3	SERJ2_LOCUS24996	Hypothetical protein	654.3	654.1	667.8	675.6	679.1	672.5	658.733	675.733	658.733	675.733	1.02581	0.025899	0
A0A7M3PT04_SPIER	A0A7M3PT04	SERJ2_LOCUS130	Histone acetyltransferase type B catalytic subunit	253.3	250.8	236.2	283.7	258.7	262.8	246.767	268.4	246.767	268.4	1.08767	0.082807	0	GO:0005634,nucleus	GO:0004402,histone acetyltransferase activity;GO:0042393,histone binding	GO:0006325,chromatin organization
A0A7M3QJM1_SPIER	A0A7M3QJM1	SERJ2_LOCUS10101	Hypothetical protein	634	648.9	616.3	639.9	618.9	618.7	633.067	625.833	633.067	625.833	0.988574	0.571711	0		GO:0003723,RNA binding
A0A7M3QX89_SPIER	A0A7M3QX89	SERJ2_LOCUS14595	Hypothetical protein	16250.2	16253.5	15694.6	11512.2	11427.8	11458.2	16066.1	11466.1	16066.1	11466.1	0.713681	1.6e-05	0
A0A7M3R1R4_SPIER	A0A7M3R1R4	SERJ2_LOCUS16098	Hypothetical protein	1115.5	1055.1	1098.6	1109.7	1100.1	1098.4	1089.73	1102.73	1089.73	1102.73	1.01193	0.51737	0	GO:0016021,integral component of membrane	GO:0022857,transmembrane transporter activity
A0A7M3QXB1_SPIER	A0A7M3QXB1	SERJ2_LOCUS14845	Hypothetical protein	163.6	154.3	162.3	157.8	145.6	163.7	160.067	155.7	160.067	155.7	0.97272	0.511761	0		GO:0005524,ATP binding;GO:0016740,transferase activity		smm:Smp_068000,path:smm04141,Protein processing in endoplasmic reticulum;smm:Smp_068000,path:smm04120,Ubiquitin mediated proteolysis
A0A7M3QN95_SPIER	A0A7M3QN95	SERJ2_LOCUS11582	Hypothetical protein	16.5	14.2	19.4	27.7	26.5	26.7	16.7	26.9667	16.7	26.9667	1.61477	0.002692	1
A0A7M3QVE1_SPIER	A0A7M3QVE1	SERJ2_LOCUS14173	RING-type E3 ubiquitin transferase	405.8	336.2	420.3	366.5	399.8	388	387.433	384.767	387.433	384.767	0.993117	0.928005	0	GO:0005634,nucleus	GO:0046872,metal ion binding;GO:0004842,ubiquitin-protein transferase activity	GO:0006325,chromatin organization;GO:0010390,histone monoubiquitination
A0A7M3QVA1_SPIER	A0A7M3QVA1	SERJ2_LOCUS11915	Hypothetical protein	88235.2	88061.7	88265	70022.3	69906	68423.9	88187.3	69450.7	88187.3	69450.7	0.787537	3e-06	0	GO:0016021,integral component of membrane
A0A7M3VKB9_SPIER	A0A7M3VKB9	SERJ2_LOCUS28000	Glutamine synthetase	1497.2	1463.6	1478.8	1448.9	1491	1439.3	1479.87	1459.73	1479.87	1459.73	0.986395	0.34025	0		GO:0005524,ATP binding;GO:0004356,glutamate-ammonia ligase activity	GO:0006542,glutamine biosynthetic process	smm:Smp_091460,path:smm00630,Glyoxylate and dicarboxylate metabolism;smm:Smp_091460,path:smm00910,Nitrogen metabolism;smm:Smp_091460,path:smm00250,Alanine, aspartate and glutamate metabolism;smm:Smp_091460,path:smm00220,Arginine biosynthesis
A0A7M3RNV7_SPIER	A0A7M3RNV7	SERJ2_LOCUS23467	Corrinoid adenosyltransferase	1558	1506.9	1593	1698.6	1646.3	1605.8	1552.63	1650.23	1552.63	1650.23	1.06286	0.056402	0
A0A7M3VJC4_SPIER	A0A7M3VJC4	SERJ2_LOCUS27582	Hypothetical protein	328.5	318.4	312.5	285.8	280.8	281.2	319.8	282.6	319.8	282.6	0.883677	0.001664	0			GO:0006886,intracellular protein transport
A0A7M3VKF1_SPIER	A0A7M3VKF1	SERJ2_LOCUS28041	Hypothetical protein	287.6	303.2	323.2	236.2	234.8	239.3	304.667	236.767	304.667	236.767	0.777133	0.002831	0	GO:0030016,myofibril;GO:0016459,myosin complex	GO:0051015,actin filament binding;GO:0005524,ATP binding;GO:0003774,cytoskeletal motor activity
A0A7M3QK62_SPIER	A0A7M3QK62	SERJ2_LOCUS9595	Hypothetical protein	132.8	133.4	117.9	137.7	147.2	157.7	128.033	147.533	128.033	147.533	1.1523	0.064162	0	GO:0005737,cytoplasm	GO:0030145,manganese ion binding;GO:0070006,metalloaminopeptidase activity
A0A7M3QQ37_SPIER	A0A7M3QQ37	SERJ2_LOCUS11338	Actin-related protein 2/3 complex subunit 3	800.3	786.5	817.2	819.3	779.3	780.9	801.333	793.167	801.333	793.167	0.989809	0.632585	0	GO:0005885,Arp2/3 protein complex;GO:0005737,cytoplasm	GO:0003779,actin binding	GO:0034314,Arp2/3 complex-mediated actin nucleation;GO:0030833,regulation of actin filament polymerization	smm:Smp_032310,path:smm04144,Endocytosis
A0A7M3QB81_SPIER	A0A7M3QB81	SERJ2_LOCUS5517	Hypothetical protein	80.4	82.8	86	69.7	59.7	59.4	83.0667	62.9333	83.0667	62.9333	0.757624	0.005829	0
A0A7M3Q4A5_SPIER	A0A7M3Q4A5	SERJ2_LOCUS4641	Hypothetical protein	432.6	392.1	422.4	428.5	421.4	416.4	415.7	422.1	415.7	422.1	1.0154	0.639729	0	GO:0000139,Golgi membrane		GO:0006886,intracellular protein transport;GO:0048280,vesicle fusion with Golgi apparatus
A0A7M3QH97_SPIER	A0A7M3QH97	SERJ2_LOCUS9431	Hypothetical protein	274.4	251.4	258.6	318.9	330.3	326.8	261.467	325.333	261.467	325.333	1.24426	0.001088	0	GO:0005768,endosome	GO:0035091,phosphatidylinositol binding;GO:0043130,ubiquitin binding	GO:0015031,protein transport	smm:Smp_126520,path:smm04144,Endocytosis
A0A7M3R606_SPIER	A0A7M3R606	SERJ2_LOCUS17490	Tafazzin family protein	233.7	233.6	244.7	211.7	208.5	194.7	237.333	204.967	237.333	204.967	0.863624	0.007136	0	GO:0005743,mitochondrial inner membrane;GO:0005741,mitochondrial outer membrane	GO:0016746,acyltransferase activity	GO:0006644,phospholipid metabolic process
A0A7M3QG49_SPIER	A0A7M3QG49	SERJ2_LOCUS9008	Transmembrane 9 superfamily member	695.8	711.7	730.9	648.3	641.8	653.5	712.8	647.867	712.8	647.867	0.908904	0.00372	0	GO:0016021,integral component of membrane
A0A7M3PWG7_SPIER	A0A7M3PWG7	SERJ2_LOCUS2040	Hypothetical protein	119.4	127.7	122.7	109.9	116.4	103.8	123.267	110.033	123.267	110.033	0.892645	0.038723	0
A0A7M3PWD6_SPIER	A0A7M3PWD6	SERJ2_LOCUS2012	Hypothetical protein	674.7	646.4	648	664.8	639.6	625.7	656.367	643.367	656.367	643.367	0.980194	0.425573	0
A0A7M3QM88_SPIER	A0A7M3QM88	SERJ2_LOCUS11180	Hypothetical protein	5538.7	5445.3	5525.4	5391	5190.7	5122.6	5503.13	5234.77	5503.13	5234.77	0.951234	0.0351	0
A0A7M3QJ77_SPIER	A0A7M3QJ77	SERJ2_LOCUS8274	HECT-type E3 ubiquitin transferase	252.4	271.1	264.8	295.6	280.1	281.9	262.767	285.867	262.767	285.867	1.08791	0.034856	0	GO:0005634,nucleus	GO:0004842,ubiquitin-protein transferase activity	GO:0006281,DNA repair
A0A7M3QJM6_SPIER	A0A7M3QJM6	SERJ2_LOCUS10238	Hypothetical protein	241	231.9	255.1	245.4	248.4	247.7	242.667	247.167	242.667	247.167	1.01854	0.544833	0
A0A7M3RAK9_SPIER	A0A7M3RAK9	SERJ2_LOCUS19387	Hypothetical protein	1008.5	1013.3	1001.6	925.2	918	941.8	1007.8	928.333	1007.8	928.333	0.921148	0.000529	0	GO:0016021,integral component of membrane;GO:0008091,spectrin	GO:0003779,actin binding;GO:0005200,structural constituent of cytoskeleton	GO:0051693,actin filament capping
A0A7M3RQ50_SPIER	A0A7M3RQ50	SERJ2_LOCUS24114	Hypothetical protein	723.2	788.3	721.7	749.1	771	776.5	744.4	765.533	744.4	765.533	1.02839	0.419254	0		GO:0035091,phosphatidylinositol binding		smm:Smp_091730,path:smm04144,Endocytosis
A0A7M3QMA8_SPIER	A0A7M3QMA8	SERJ2_LOCUS11223	Hypothetical protein	448.7	446.5	447.8	405.6	411.4	407.5	447.667	408.167	447.667	408.167	0.911765	2.7e-05	0		GO:0016787,hydrolase activity
A0A7M3QD00_SPIER	A0A7M3QD00	SERJ2_LOCUS7967	Hypothetical protein	5502.1	5455.6	5454.2	4479	4671	4450.9	5470.63	4533.63	5470.63	4533.63	0.828722	0.00019	0		GO:0003779,actin binding;GO:0005509,calcium ion binding
A0A7M3RND4_SPIER	A0A7M3RND4	SERJ2_LOCUS23944	Hypothetical protein	265.9	274.7	284.1	229.3	229.7	215.6	274.9	224.867	274.9	224.867	0.817994	0.002034	0			GO:0016192,vesicle-mediated transport
A0A7M3QBS6_SPIER	A0A7M3QBS6	SERJ2_LOCUS7550	Hypothetical protein	148.4	159.7	153.9	168.6	165	161.8	154	165.133	154	165.133	1.07229	0.043086	0
A0A7M3QCY5_SPIER	A0A7M3QCY5	SERJ2_LOCUS7794	Hypothetical protein	5954.9	5991.1	5880.2	5823.8	5768.5	5728.2	5942.07	5773.5	5942.07	5773.5	0.971632	0.017014	0	GO:0043232,intracellular non-membrane-bounded organelle	GO:0051015,actin filament binding	GO:0030036,actin cytoskeleton organization
A0A7M3RRU7_SPIER	A0A7M3RRU7	SERJ2_LOCUS24701	Hypothetical protein	130.8	125.8	143	117.2	118.9	124.1	133.2	120.067	133.2	120.067	0.901401	0.075829	0		GO:0005524,ATP binding;GO:0046872,metal ion binding;GO:0004672,protein kinase activity	GO:0000165,MAPK cascade
A0A7M3PZD8_SPIER	A0A7M3PZD8	SERJ2_LOCUS2208	Sulfhydryl oxidase	382.4	379.5	421.5	410.9	395.3	397.1	394.467	401.1	394.467	401.1	1.01682	0.669217	0	GO:0016021,integral component of membrane	GO:0016971,flavin-linked sulfhydryl oxidase activity
A0A7M3QDF6_SPIER	A0A7M3QDF6	SERJ2_LOCUS7878	Hypothetical protein	8822.8	8807.3	8799.8	6298.1	6180.8	6176.1	8809.97	6218.33	8809.97	6218.33	0.705829	0	0
A0A7M3Q545_SPIER	A0A7M3Q545	SERJ2_LOCUS4936	Hypothetical protein	85.1	96.4	95.2	79.6	70.3	74.5	92.2333	74.8	92.2333	74.8	0.810987	0.017671	0
A0A7M3RQU2_SPIER	A0A7M3RQU2	SERJ2_LOCUS23901	Hypothetical protein	1132.2	1093.6	1155.4	1242.7	1270	1217.2	1127.07	1243.3	1127.07	1243.3	1.10313	0.007908	0	GO:0005856,cytoskeleton;GO:0016020,membrane		GO:0051179,localization;GO:0007165,signal transduction
A0A7M3QDU5_SPIER	A0A7M3QDU5	SERJ2_LOCUS7280	Hypothetical protein	4104.5	4149.7	4112.3	2566.2	2552.4	2506.6	4122.17	2541.73	4122.17	2541.73	0.616601	0	-1	GO:0005952,cAMP-dependent protein kinase complex	GO:0030552,cAMP binding;GO:0008603,cAMP-dependent protein kinase regulator activity	GO:0001932,regulation of protein phosphorylation
A0A7M3PUE0_SPIER	A0A7M3PUE0	SERJ2_LOCUS1274	Hypothetical protein	125.6	113.9	145.4	111.4	121.5	116.9	128.3	116.6	128.3	116.6	0.908807	0.291858	0		GO:0005524,ATP binding;GO:0004672,protein kinase activity
A0A7M3RHD7_SPIER	A0A7M3RHD7	SERJ2_LOCUS22099	Hypothetical protein	445.2	400.8	453.2	477.1	489.7	468.4	433.067	478.4	433.067	478.4	1.10468	0.060004	0		GO:0016491,oxidoreductase activity
A0A7M3Q4R3_SPIER	A0A7M3Q4R3	SERJ2_LOCUS5014	Zinc finger CCCH domain-containing protein 14	419.1	401.6	420.1	434.8	435.2	411.5	413.6	427.167	413.6	427.167	1.0328	0.241336	0	GO:0005634,nucleus	GO:0046872,metal ion binding;GO:0008143,poly(A) binding	GO:1900364,negative regulation of mRNA polyadenylation;GO:0043488,regulation of mRNA stability
A0A7M3RAR3_SPIER	A0A7M3RAR3	SERJ2_LOCUS19687	Hypothetical protein	1061.8	1045.2	1090.1	1016.4	1039.3	1047.1	1065.7	1034.27	1065.7	1034.27	0.970505	0.121278	0			GO:0007034,vacuolar transport	smm:Smp_079000,path:smm04144,Endocytosis
A0A7M3QGU9_SPIER	A0A7M3QGU9	SERJ2_LOCUS8465	Hypothetical protein	147.7	149.2	160.1	126.3	125.3	120.7	152.333	124.1	152.333	124.1	0.814661	0.002715	0	GO:0005759,mitochondrial matrix	GO:0004449,isocitrate dehydrogenase (NAD+) activity;GO:0000287,magnesium ion binding;GO:0051287,NAD binding	GO:0006099,tricarboxylic acid cycle
A0A7M3QKV3_SPIER	A0A7M3QKV3	SERJ2_LOCUS10712	Hypothetical protein	386.7	430.1	401.4	337.6	334.5	341.7	406.067	337.933	406.067	337.933	0.832211	0.006186	0	GO:0016021,integral component of membrane	GO:0004190,aspartic-type endopeptidase activity
A0A7M3Q3C8_SPIER	A0A7M3Q3C8	SERJ2_LOCUS2778	Hypothetical protein	790.5	817.3	811.9	714.7	735.3	713.9	806.567	721.3	806.567	721.3	0.894284	0.001378	0			GO:0007034,vacuolar transport	smm:Smp_053040,path:smm04144,Endocytosis
A0A7M3QLM0_SPIER	A0A7M3QLM0	SERJ2_LOCUS10860	Pyruvate kinase	3172.6	3146.3	3100.1	2168.7	2153.9	2069	3139.67	2130.53	3139.67	2130.53	0.678586	1.1e-05	0		GO:0005524,ATP binding;GO:0016301,kinase activity;GO:0000287,magnesium ion binding;GO:0030955,potassium ion binding;GO:0004743,pyruvate kinase activity
A0A7M3RBB7_SPIER	A0A7M3RBB7	SERJ2_LOCUS19901	Purine nucleoside phosphorylase	552.1	500.9	555.4	585.4	574.6	580	536.133	580	536.133	580	1.08182	0.070559	0		GO:0047975,guanosine phosphorylase activity;GO:0004731,purine-nucleoside phosphorylase activity	GO:0009116,nucleoside metabolic process
A0A7M3PXZ5_SPIER	A0A7M3PXZ5	SERJ2_LOCUS2584	Hypothetical protein	2679	2675.4	2716.1	2650.8	2649.3	2628.8	2690.17	2642.97	2690.17	2642.97	0.982455	0.033366	0				smm:Smp_148790,path:smm04512,ECM-receptor interaction
A0A7M3RB47_SPIER	A0A7M3RB47	SERJ2_LOCUS19236	Hypothetical protein	423.7	431.9	420.7	350	348.7	366.2	425.433	354.967	425.433	354.967	0.834365	0.000423	0	GO:0045121,membrane raft;GO:0005741,mitochondrial outer membrane;GO:0005886,plasma membrane;GO:0046930,pore complex	GO:0015288,porin activity;GO:0008308,voltage-gated anion channel activity	GO:0006915,apoptotic process
A0A7M3RET2_SPIER	A0A7M3RET2	SERJ2_LOCUS19997	Hypothetical protein	289.7	289.6	266	249.1	259	265.3	281.767	257.8	281.767	257.8	0.914941	0.059475	0		GO:0005524,ATP binding;GO:0004111,creatine kinase activity;GO:0046872,metal ion binding;GO:0016491,oxidoreductase activity;GO:0050324,taurocyamine kinase activity	GO:0046314,phosphocreatine biosynthetic process	smm:Smp_194770,path:smm00330,Arginine and proline metabolism
A0A7M3RGJ0_SPIER	A0A7M3RGJ0	SERJ2_LOCUS21003	Hypothetical protein	205.3	186.2	211.6	225.9	213.5	202.9	201.033	214.1	201.033	214.1	1.065	0.266354	0
A0A7M3QC72_SPIER	A0A7M3QC72	SERJ2_LOCUS7414	Hypothetical protein	224.7	232.3	253	285	268.3	276.4	236.667	276.567	236.667	276.567	1.16859	0.014866	0	GO:0031428,box C/D RNP complex;GO:0032040,small-subunit processome	GO:0030515,snoRNA binding		smm:Smp_053470,path:smm03008,Ribosome biogenesis in eukaryotes
A0A7M3QYA3_SPIER	A0A7M3QYA3	SERJ2_LOCUS14910	Hypothetical protein	795.3	828.9	811	844.3	802.2	813.5	811.733	820	811.733	820	1.01018	0.630352	0	GO:0030132,clathrin coat of coated pit;GO:0030130,clathrin coat of trans-Golgi network vesicle;GO:0071439,clathrin complex	GO:0032051,clathrin light chain binding;GO:0005198,structural molecule activity	GO:0006886,intracellular protein transport;GO:0016192,vesicle-mediated transport
A0A7M3Q4R9_SPIER	A0A7M3Q4R9	SERJ2_LOCUS5007	Hypothetical protein	416.1	419	407.2	430.2	455.5	453.2	414.1	446.3	414.1	446.3	1.07776	0.021781	0		GO:0003824,catalytic activity	GO:0009116,nucleoside metabolic process
A0A7M3RIC6_SPIER	A0A7M3RIC6	SERJ2_LOCUS22443	Hypothetical protein	1169.1	1182.6	1192.5	1046.9	1034.1	1074.3	1181.4	1051.77	1181.4	1051.77	0.890271	0.000688	0
A0A7M3QXW0_SPIER	A0A7M3QXW0	SERJ2_LOCUS14934	Hypothetical protein	153.6	148.6	150	223.6	205.3	193.1	150.733	207.333	150.733	207.333	1.3755	0.003249	0
A0A7M3QKZ5_SPIER	A0A7M3QKZ5	SERJ2_LOCUS10576	Hypothetical protein	829	840.6	851.3	861	877.6	849	840.3	862.533	840.3	862.533	1.02646	0.101593	0	GO:0016021,integral component of membrane	GO:0016791,phosphatase activity
A0A7M3QSZ9_SPIER	A0A7M3QSZ9	SERJ2_LOCUS13243	Hypothetical protein	5006.5	5103.7	4980.5	4595.7	4309.1	4238.2	5030.23	4381	5030.23	4381	0.870934	0.00493	0
A0A7M3Q4U8_SPIER	A0A7M3Q4U8	SERJ2_LOCUS5061	Hypothetical protein	321.7	285.4	313.8	408.9	418.8	414.8	306.967	414.167	306.967	414.167	1.34922	0.000711	0	GO:0016021,integral component of membrane
A0A7M3RED3_SPIER	A0A7M3RED3	SERJ2_LOCUS20989	Hypothetical protein	66.9	59.1	78.2	49.6	50.3	47.9	68.0667	49.2667	68.0667	49.2667	0.7238	0.028223	0	GO:0016021,integral component of membrane	GO:0005509,calcium ion binding
A0A7M3PSA4_SPIER	A0A7M3PSA4	SERJ2_LOCUS235	Hypothetical protein	894.3	863	889.3	1066.7	1034.9	1062.1	882.2	1054.57	882.2	1054.57	1.19538	0.000242	0
A0A7M3VJH9_SPIER	A0A7M3VJH9	SERJ2_LOCUS27655	Hypothetical protein	52.7	56.6	49.1	92.4	84.4	88.1	52.8	88.3	52.8	88.3	1.67235	0.000361	1	GO:0016021,integral component of membrane
A0A7M3R0V4_SPIER	A0A7M3R0V4	SERJ2_LOCUS16094	Dolichyl-diphosphooligosaccharide--protein glycosyltransferase 48 kDa subunit	1574.2	1555.4	1564.3	1557.6	1580.8	1536.1	1564.63	1558.17	1564.63	1558.17	0.995867	0.668208	0	GO:0005789,endoplasmic reticulum membrane;GO:0016021,integral component of membrane		GO:0018279,protein N-linked glycosylation via asparagine	smm:Smp_035470,path:smm00510,N-Glycan biosynthesis;smm:Smp_035470,path:smm00513,Various types of N-glycan biosynthesis;smm:Smp_035470,path:smm04141,Protein processing in endoplasmic reticulum
A0A7M3QJF2_SPIER	A0A7M3QJF2	SERJ2_LOCUS10195	Hypothetical protein	614.3	629.4	612.3	724	672	657.7	618.667	684.567	618.667	684.567	1.10652	0.034186	0	GO:0005643,nuclear pore	GO:0017056,structural constituent of nuclear pore
A0A7M3PWN0_SPIER	A0A7M3PWN0	SERJ2_LOCUS2100	Hypothetical protein	324.9	318.5	353.7	355.3	362.5	335.3	332.367	351.033	332.367	351.033	1.05616	0.240157	0	GO:0005739,mitochondrion	GO:0043024,ribosomal small subunit binding;GO:0019843,rRNA binding	GO:0032543,mitochondrial translation
A0A7M3RCB2_SPIER	A0A7M3RCB2	SERJ2_LOCUS19095	Ubiquitin-like modifier-activating enzyme ATG7	77.5	80.1	82.6	70.9	75.9	72	80.0667	72.9333	80.0667	72.9333	0.910908	0.027931	0	GO:0000407,phagophore assembly site	GO:0008641,ubiquitin-like modifier activating enzyme activity	GO:0006914,autophagy;GO:0015031,protein transport
A0A7M3QLJ6_SPIER	A0A7M3QLJ6	SERJ2_LOCUS10082	Hypothetical protein	181.5	202.3	180.2	181	180.4	158	188	173.133	188	173.133	0.920922	0.226764	0		GO:0005524,ATP binding;GO:0016307,phosphatidylinositol phosphate kinase activity
A0A7M3PWD9_SPIER	A0A7M3PWD9	SERJ2_LOCUS2017	Hypothetical protein	161	160	160.9	131.1	139.8	127.5	160.633	132.8	160.633	132.8	0.826728	0.001613	0	GO:0005840,ribosome	GO:0003723,RNA binding;GO:0003735,structural constituent of ribosome	GO:0006412,translation
A0A7M3Q9Y8_SPIER	A0A7M3Q9Y8	SERJ2_LOCUS5911	DnaJ homolog subfamily C member 2	40.2	45.1	39.6	50	47	42	41.6333	46.3333	41.6333	46.3333	1.11289	0.181807	0	GO:0005829,cytosol	GO:0030544,Hsp70 protein binding;GO:0043022,ribosome binding	GO:0051083,'de novo' cotranslational protein folding;GO:0006450,regulation of translational fidelity
A0A7M3RRK7_SPIER	A0A7M3RRK7	SERJ2_LOCUS25465	Hypothetical protein	654.5	674.6	658.5	564.1	563	560	662.533	562.367	662.533	562.367	0.848813	8.9e-05	0		GO:0004177,aminopeptidase activity;GO:0008237,metallopeptidase activity;GO:0008270,zinc ion binding
A0A7M3RR24_SPIER	A0A7M3RR24	SERJ2_LOCUS24164	Pyruvate kinase	4084.6	4122.8	4139	3902.9	3936.8	3968.2	4115.47	3935.97	4115.47	3935.97	0.956384	0.001937	0		GO:0005524,ATP binding;GO:0016301,kinase activity;GO:0000287,magnesium ion binding;GO:0030955,potassium ion binding;GO:0004743,pyruvate kinase activity
A0A7M3PXC1_SPIER	A0A7M3PXC1	SERJ2_LOCUS2359	Hypothetical protein	39.9	33.6	33.7	48.4	47.1	50.8	35.7333	48.7667	35.7333	48.7667	1.36474	0.005158	0
A0A7M3Q3M6_SPIER	A0A7M3Q3M6	SERJ2_LOCUS4389	Seryl-tRNA synthetase	2646.5	2638.9	2552.8	2870.5	2894.3	2864.4	2612.73	2876.4	2612.73	2876.4	1.10092	0.001101	0		GO:0005524,ATP binding;GO:0004828,serine-tRNA ligase activity	GO:0006434,seryl-tRNA aminoacylation	smm:Smp_053610,path:smm00970,Aminoacyl-tRNA biosynthesis
A0A7M3Q602_SPIER	A0A7M3Q602	SERJ2_LOCUS5461	Glycine hydroxymethyltransferase	1549.4	1517.5	1490.4	1568.9	1520.8	1480.4	1519.1	1523.37	1519.1	1523.37	1.00281	0.896323	0		GO:0004372,glycine hydroxymethyltransferase activity;GO:0030170,pyridoxal phosphate binding	GO:0019264,glycine biosynthetic process from serine;GO:0035999,tetrahydrofolate interconversion
A0A7M3R4Y1_SPIER	A0A7M3R4Y1	SERJ2_LOCUS17586	Hypothetical protein	256.6	222.5	259.2	242.1	233.3	231	246.1	235.467	246.1	235.467	0.956793	0.436013	0
A0A7M3RES8_SPIER	A0A7M3RES8	SERJ2_LOCUS21133	Hypothetical protein	165	148.3	174.4	192.8	180.8	182.5	162.567	185.367	162.567	185.367	1.14025	0.055149	0		GO:0046872,metal ion binding;GO:0004222,metalloendopeptidase activity
A0A7M3R9H8_SPIER	A0A7M3R9H8	SERJ2_LOCUS19160	Proteasome subunit beta	844.3	851.1	840.5	944.1	906.4	874.7	845.3	908.4	845.3	908.4	1.07465	0.035914	0	GO:0005737,cytoplasm;GO:0005634,nucleus;GO:0005839,proteasome core complex	GO:0004298,threonine-type endopeptidase activity	GO:0051603,proteolysis involved in cellular protein catabolic process	smm:Smp_073410,path:smm03050,Proteasome
A0A7M3R1T4_SPIER	A0A7M3R1T4	SERJ2_LOCUS16198	Hypothetical protein	169.2	181.5	167.5	180.8	177.8	166.3	172.733	174.967	172.733	174.967	1.01293	0.738643	0
A0A7M3QIL1_SPIER	A0A7M3QIL1	SERJ2_LOCUS9029	Hypothetical protein	18.8	23.3	21.3	30.2	29.1	29.4	21.1333	29.5667	21.1333	29.5667	1.39905	0.003279	0
A0A7M3QMU2_SPIER	A0A7M3QMU2	SERJ2_LOCUS11401	Phosphoglycerate kinase	5502.4	5399.3	5393.9	5532	5598.7	5603.4	5431.87	5578.03	5431.87	5578.03	1.02691	0.025662	0		GO:0005524,ATP binding;GO:0004618,phosphoglycerate kinase activity	GO:0006096,glycolytic process;GO:0016310,phosphorylation
A0A7M3VJR4_SPIER	A0A7M3VJR4	SERJ2_LOCUS27755	Hypothetical protein	1991.9	2010.5	1924.5	1347.5	1321.4	1298.4	1975.63	1322.43	1975.63	1322.43	0.669372	2.5e-05	0
A0A7M3QF81_SPIER	A0A7M3QF81	SERJ2_LOCUS6923	Hypothetical protein	157.7	161.5	145.5	160	178.9	176.9	154.9	171.933	154.9	171.933	1.10996	0.091292	0		GO:0016491,oxidoreductase activity
A0A7M3RJ55_SPIER	A0A7M3RJ55	SERJ2_LOCUS21545	Hypothetical protein	4078.4	4211.8	4213.2	3764.4	3815.8	3834	4167.8	3804.73	4167.8	3804.73	0.912888	0.001814	0
A0A7M3R7P3_SPIER	A0A7M3R7P3	SERJ2_LOCUS18559	Hypothetical protein	107.7	96.1	98.4	97.5	99.1	99.1	100.733	98.5667	100.733	98.5667	0.978491	0.578297	0	GO:0005634,nucleus	GO:0003723,RNA binding	GO:0006397,mRNA processing;GO:0008380,RNA splicing
A0A7M3R2A4_SPIER	A0A7M3R2A4	SERJ2_LOCUS16611	Hypothetical protein	188.2	201	190	215.6	200.8	218	193.067	211.467	193.067	211.467	1.0953	0.051635	0		GO:0005506,iron ion binding;GO:0004510,tryptophan 5-monooxygenase activity	GO:0009072,aromatic amino acid family metabolic process;GO:0042427,serotonin biosynthetic process
A0A7M3QKT7_SPIER	A0A7M3QKT7	SERJ2_LOCUS10612	Hypothetical protein	512.9	599.3	515.9	446.7	413.4	385.7	542.7	415.267	542.7	415.267	0.765186	0.018771	0	GO:0005615,extracellular space	GO:0004867,serine-type endopeptidase inhibitor activity
A0A7M3QK07_SPIER	A0A7M3QK07	SERJ2_LOCUS9558	Hypothetical protein	131.3	131.1	124.9	162.8	145.7	148	129.1	152.167	129.1	152.167	1.17867	0.016023	0	GO:0005737,cytoplasm	GO:0008289,lipid binding
A0A7M3QQS1_SPIER	A0A7M3QQS1	SERJ2_LOCUS11567	Hypothetical protein	292	285.7	280.6	323.3	309.2	318	286.1	316.833	286.1	316.833	1.10742	0.004309	0	GO:0030127,COPII vesicle coat;GO:0005789,endoplasmic reticulum membrane	GO:0008270,zinc ion binding	GO:0006888,endoplasmic reticulum to Golgi vesicle-mediated transport;GO:0006886,intracellular protein transport
A0A7M3Q7A3_SPIER	A0A7M3Q7A3	SERJ2_LOCUS5133	Hypothetical protein	166	177.4	181.1	177	168	162.1	174.833	169.033	174.833	169.033	0.966826	0.407858	0		GO:0005085,guanyl-nucleotide exchange factor activity	GO:0007264,small GTPase mediated signal transduction
A0A7M3RTV5_SPIER	A0A7M3RTV5	SERJ2_LOCUS23420	Hypothetical protein	15019	14826.7	14961.8	14918.8	14978.7	14920.1	14935.8	14939.2	14935.8	14939.2	1.00022	0.958178	0	GO:0005788,endoplasmic reticulum lumen	GO:0005524,ATP binding;GO:0016887,ATP hydrolysis activity		smm:Smp_049550,path:smm03060,Protein export;smm:Smp_049550,path:smm04141,Protein processing in endoplasmic reticulum
A0A7M3QA96_SPIER	A0A7M3QA96	SERJ2_LOCUS7018	Hypothetical protein	133.4	137.8	143.5	141	142.8	140.7	138.233	141.5	138.233	141.5	1.02363	0.336886	0	GO:0016021,integral component of membrane	GO:0005262,calcium channel activity;GO:0005244,voltage-gated ion channel activity	GO:0034765,regulation of ion transmembrane transport
A0A7M3PTB8_SPIER	A0A7M3PTB8	SERJ2_LOCUS65	Hypothetical protein	5349.6	5415.7	5314.6	5371.1	5503.6	5479.3	5359.97	5451.33	5359.97	5451.33	1.01705	0.143895	0		GO:0016868,intramolecular transferase activity, phosphotransferases;GO:0000287,magnesium ion binding	GO:0006006,glucose metabolic process
A0A7M3R1X3_SPIER	A0A7M3R1X3	SERJ2_LOCUS14172	Hypothetical protein	157.5	172.1	153	139.2	128.8	153.2	160.867	140.4	160.867	140.4	0.872772	0.088259	0		GO:0003925,G protein activity;GO:0005525,GTP binding	GO:0032482,Rab protein signal transduction
A0A7M3QVF3_SPIER	A0A7M3QVF3	SERJ2_LOCUS14127	Hypothetical protein	415.2	387.5	394.9	371.5	376.5	369.4	399.2	372.467	399.2	372.467	0.933033	0.035221	0
A0A7M3QQX0_SPIER	A0A7M3QQX0	SERJ2_LOCUS12365	Hypothetical protein	787	773.6	776.5	930.2	877.8	868.8	779.033	892.267	779.033	892.267	1.14535	0.004435	0	GO:0042765,GPI-anchor transamidase complex		GO:0016255,attachment of GPI anchor to protein
A0A7M3PXI8_SPIER	A0A7M3PXI8	SERJ2_LOCUS1561	Hypothetical protein	68.1	66.3	64.1	71.2	65.6	56.2	66.1667	64.3333	66.1667	64.3333	0.972292	0.706184	0		GO:0051087,chaperone binding
A0A7M3RA80_SPIER	A0A7M3RA80	SERJ2_LOCUS19255	Hypothetical protein	929.3	973.7	897.3	1004.1	1015.8	996.3	933.433	1005.4	933.433	1005.4	1.0771	0.034597	0
A0A7M3R8Y3_SPIER	A0A7M3R8Y3	SERJ2_LOCUS19000	Protein kintoun	35.2	40.4	39.6	57.6	54.7	59	38.4	57.1	38.4	57.1	1.48698	0.000806	0	GO:0005737,cytoplasm		GO:0070286,axonemal dynein complex assembly;GO:0060285,cilium-dependent cell motility
A0A7M3Q181_SPIER	A0A7M3Q181	SERJ2_LOCUS2049	Tubulin-specific chaperone E	37.9	46.3	49.8	31.8	38.9	38.3	44.6667	36.3333	44.6667	36.3333	0.813433	0.118208	0	GO:0005737,cytoplasm	GO:0043014,alpha-tubulin binding	GO:0006457,protein folding
A0A7M3RA67_SPIER	A0A7M3RA67	SERJ2_LOCUS19475	Protein transport protein Sec61 subunit beta	790	784.7	815.2	909.3	878.5	892.3	796.633	893.367	796.633	893.367	1.12143	0.00172	0	GO:0016021,integral component of membrane;GO:0005784,Sec61 translocon complex		GO:0006886,intracellular protein transport	smm:Smp_019060,path:smm03060,Protein export;smm:Smp_019060,path:smm04141,Protein processing in endoplasmic reticulum;smm:Smp_019060,path:smm04145,Phagosome
A0A7M3PSU1_SPIER	A0A7M3PSU1	SERJ2_LOCUS457	Hypothetical protein	1077.9	1097.9	1047.9	377.5	387	349.7	1074.57	371.4	1074.57	371.4	0.345628	3e-06	-1
A0A7M3QPC9_SPIER	A0A7M3QPC9	SERJ2_LOCUS11812	Hypothetical protein	1891.7	1806.3	1780.4	2211.2	2208.7	2186.1	1826.13	2202	1826.13	2202	1.20583	0.000406	0	GO:0005634,nucleus	GO:0003677,DNA binding		smm:Smp_000980,path:smm03410,Base excision repair;smm:Smp_000980,path:smm04140,Autophagy - animal
A0A7M3QXZ5_SPIER	A0A7M3QXZ5	SERJ2_LOCUS15079	COP9 signalosome complex subunit 2	228.1	230.6	237.9	191.6	220.8	221.3	232.2	211.233	232.2	211.233	0.909704	0.110211	0	GO:0008180,COP9 signalosome;GO:0005737,cytoplasm
A0A7M3RM02_SPIER	A0A7M3RM02	SERJ2_LOCUS22509	Hypothetical protein	1557.9	1560.2	1571.6	1597.5	1591.1	1561.4	1563.23	1583.33	1563.23	1583.33	1.01286	0.166487	0	GO:0005856,cytoskeleton	GO:0005523,tropomyosin binding	GO:0051694,pointed-end actin filament capping
A0A7M3PZE9_SPIER	A0A7M3PZE9	SERJ2_LOCUS1484	Conserved oligomeric Golgi complex subunit 1	123.2	123.1	127.5	111.4	97.4	99	124.6	102.6	124.6	102.6	0.823435	0.009136	0
A0A7M3RHA3_SPIER	A0A7M3RHA3	SERJ2_LOCUS21258	Hypothetical protein	906.1	907.4	929.3	819.8	883.5	801.3	914.267	834.867	914.267	834.867	0.913154	0.037924	0	GO:0005737,cytoplasm	GO:0030145,manganese ion binding;GO:0070006,metalloaminopeptidase activity
A0A7M3RYU8_SPIER	A0A7M3RYU8	SERJ2_LOCUS25074	Hypothetical protein	672.1	665.4	671.7	670.6	685	667.6	669.733	674.4	669.733	674.4	1.00697	0.465583	0		GO:0005524,ATP binding;GO:0016887,ATP hydrolysis activity;GO:0051082,unfolded protein binding	GO:0006457,protein folding
A0A7M3QJR8_SPIER	A0A7M3QJR8	SERJ2_LOCUS10141	Eukaryotic translation initiation factor 5	848.9	858.4	876	859.1	819.2	831	861.1	836.433	861.1	836.433	0.971354	0.158505	0		GO:0005525,GTP binding;GO:0003743,translation initiation factor activity		smm:Smp_122840,path:smm03013,RNA transport
A0A7M3QL76_SPIER	A0A7M3QL76	SERJ2_LOCUS10666	Hypothetical protein	108	100.4	107.4	99.2	95.5	93.5	105.267	96.0667	105.267	96.0667	0.912603	0.035798	0	GO:0005730,nucleolus	GO:0003723,RNA binding
A0A7M3QEC7_SPIER	A0A7M3QEC7	SERJ2_LOCUS8441	Hypothetical protein	364.5	342.8	357.9	325.3	298.3	299.7	355.067	307.767	355.067	307.767	0.866786	0.012163	0		GO:0032559,adenyl ribonucleotide binding	GO:0071900,regulation of protein serine/threonine kinase activity
A0A7M3QL28_SPIER	A0A7M3QL28	SERJ2_LOCUS9918	Hypothetical protein	328.7	308.7	319.7	326.4	328.9	291.6	319.033	315.633	319.033	315.633	0.989343	0.8116	0
A0A7M3PY81_SPIER	A0A7M3PY81	SERJ2_LOCUS2676	Hypothetical protein	253.1	232.9	258.9	243.3	258	233.5	248.3	244.933	248.3	244.933	0.986441	0.767088	0
A0A7M3R609_SPIER	A0A7M3R609	SERJ2_LOCUS17897	Hypothetical protein	671.3	631.4	640.9	689.3	662.8	636.6	647.867	662.9	647.867	662.9	1.0232	0.481587	0	GO:0016021,integral component of membrane		GO:0016192,vesicle-mediated transport	smm:Smp_006720.1,path:smm04130,SNARE interactions in vesicular transport;smm:Smp_006720.1,path:smm04145,Phagosome
A0A7M3QWR0_SPIER	A0A7M3QWR0	SERJ2_LOCUS14549	Phosphorylase b kinase regulatory subunit	300.2	287.4	288.3	308.1	318.8	305.1	291.967	310.667	291.967	310.667	1.06405	0.033126	0	GO:0005886,plasma membrane	GO:0005516,calmodulin binding	GO:0005977,glycogen metabolic process
A0A7M3PRE1_SPIER	A0A7M3PRE1	SERJ2_LOCUS128	Hypothetical protein	1660.4	1693.2	1652.1	1591.5	1569.1	1588.6	1668.57	1583.07	1668.57	1583.07	0.948758	0.004018	0	GO:0005681,spliceosomal complex	GO:0070122,isopeptidase activity;GO:0008237,metallopeptidase activity;GO:0030623,U5 snRNA binding;GO:0017070,U6 snRNA binding	GO:0000398,mRNA splicing, via spliceosome
A0A7M3RLZ9_SPIER	A0A7M3RLZ9	SERJ2_LOCUS23772	Hypothetical protein	747.7	727.2	739.6	729.3	817.7	806.9	738.167	784.633	738.167	784.633	1.06295	0.178022	0			GO:0009116,nucleoside metabolic process
A0A7M3PW99_SPIER	A0A7M3PW99	SERJ2_LOCUS1720	Hypothetical protein	111.5	102.9	96.6	136.1	121.2	126.1	103.667	127.8	103.667	127.8	1.2328	0.017224	0
A0A7M3Q9X5_SPIER	A0A7M3Q9X5	SERJ2_LOCUS5023	Hypothetical protein	441.9	451.5	465.5	455.8	414.9	419.8	452.967	430.167	452.967	430.167	0.949665	0.193448	0
A0A7M3QLS0_SPIER	A0A7M3QLS0	SERJ2_LOCUS11039	Hypothetical protein	1304.3	1337.1	1311	1351	1413.3	1413.1	1317.47	1392.47	1317.47	1392.47	1.05693	0.031144	0		GO:0051082,unfolded protein binding	GO:0006457,protein folding
A0A7M3RQI2_SPIER	A0A7M3RQI2	SERJ2_LOCUS24684	Hypothetical protein	1096.2	1064.3	1070.8	1303.2	1230.2	1221	1077.1	1251.47	1077.1	1251.47	1.16189	0.003282	0	GO:0016021,integral component of membrane	GO:0016746,acyltransferase activity
A0A7M3PX24_SPIER	A0A7M3PX24	SERJ2_LOCUS2253	Hypothetical protein	550.2	542.4	579.5	560.4	566	544.4	557.367	556.933	557.367	556.933	0.999223	0.975037	0	GO:0030663,COPI-coated vesicle membrane;GO:0000139,Golgi membrane;GO:0030117,membrane coat	GO:0005198,structural molecule activity	GO:0006886,intracellular protein transport;GO:0016192,vesicle-mediated transport
A0A7M3QPA6_SPIER	A0A7M3QPA6	SERJ2_LOCUS11054	Hypothetical protein	87.6	63.4	75.3	73.3	79.5	79.2	75.4333	77.3333	75.4333	77.3333	1.02519	0.806781	0	GO:0005737,cytoplasm;GO:0005840,ribosome
A0A7M3RD99_SPIER	A0A7M3RD99	SERJ2_LOCUS20331	Hypothetical protein	329.6	308	327.9	408.1	400	410.9	321.833	406.333	321.833	406.333	1.26256	0.000385	0		GO:0005509,calcium ion binding
A0A7M3PUP5_SPIER	A0A7M3PUP5	SERJ2_LOCUS684	Hypothetical protein	73.4	73.5	88.8	66.8	71.5	77.1	78.5667	71.8	78.5667	71.8	0.913874	0.316784	0	GO:0016021,integral component of membrane;GO:0005886,plasma membrane	GO:0005509,calcium ion binding	GO:0007156,homophilic cell adhesion via plasma membrane adhesion molecules
A0A7M3Q945_SPIER	A0A7M3Q945	SERJ2_LOCUS6512	Hypothetical protein	651.8	639.9	664.8	620.9	597.6	629	652.167	615.833	652.167	615.833	0.944288	0.037379	0	GO:0005929,cilium		GO:0003341,cilium movement;GO:0036158,outer dynein arm assembly
A0A7M3QPR4_SPIER	A0A7M3QPR4	SERJ2_LOCUS12112	Hypothetical protein	297.9	288	302.4	340.1	350.7	363.9	296.1	351.567	296.1	351.567	1.18732	0.002371	0
A0A7M3PS08_SPIER	A0A7M3PS08	SERJ2_LOCUS381	Cytochrome b-c1 complex subunit Rieske, mitochondrial	797.9	800.2	812.5	829.7	848.3	840.5	803.533	839.5	803.533	839.5	1.04476	0.006954	0	GO:0016021,integral component of membrane;GO:0005743,mitochondrial inner membrane;GO:0070469,respirasome	GO:0051537,2 iron, 2 sulfur cluster binding;GO:0046872,metal ion binding;GO:0008121,ubiquinol-cytochrome-c reductase activity		smm:Smp_061870,path:smm00190,Oxidative phosphorylation
A0A7M3RI30_SPIER	A0A7M3RI30	SERJ2_LOCUS19713	Hypothetical protein	248.4	257.5	233.4	270.2	264	260.5	246.433	264.9	246.433	264.9	1.07494	0.071424	0	GO:0016021,integral component of membrane
A0A7M3QB70_SPIER	A0A7M3QB70	SERJ2_LOCUS7158	Hypothetical protein	349.8	332.1	385.6	289.6	281.5	260.7	355.833	277.267	355.833	277.267	0.779204	0.011871	0	GO:0005604,basement membrane;GO:0005737,cytoplasm;GO:0005576,extracellular region	GO:0005509,calcium ion binding
A0A7M3PS96_SPIER	A0A7M3PS96	SERJ2_LOCUS481	Hypothetical protein	48.3	47.4	54.6	49.9	51.3	51.9	50.1	51.0333	50.1	51.0333	1.01863	0.710509	0
A0A7M3QKM8_SPIER	A0A7M3QKM8	SERJ2_LOCUS9780	Hypothetical protein	437.8	426	434.9	487.1	475.2	481	432.9	481.1	432.9	481.1	1.11134	0.000618	0
A0A7M3PY78_SPIER	A0A7M3PY78	SERJ2_LOCUS2398	Hypothetical protein	305.2	272.4	302.7	326.9	331.6	348.5	293.433	335.667	293.433	335.667	1.14393	0.027233	0		GO:0009982,pseudouridine synthase activity;GO:0003723,RNA binding	GO:0001522,pseudouridine synthesis;GO:0008033,tRNA processing
A0A7M3QHK5_SPIER	A0A7M3QHK5	SERJ2_LOCUS9442	Isocitrate dehydrogenase [NAD] subunit, mitochondrial	916.9	922.7	931.8	903.5	898.1	889.9	923.8	897.167	923.8	897.167	0.97117	0.010508	0	GO:0005759,mitochondrial matrix	GO:0004449,isocitrate dehydrogenase (NAD+) activity;GO:0000287,magnesium ion binding;GO:0051287,NAD binding	GO:0006099,tricarboxylic acid cycle
A0A7M3PT19_SPIER	A0A7M3PT19	SERJ2_LOCUS777	Serine/threonine-protein phosphatase 5	766.9	769.4	802.4	813.5	852.5	848.5	779.567	838.167	779.567	838.167	1.07517	0.025458	0	GO:0110165,cellular anatomical entity	GO:0106306,protein serine phosphatase activity;GO:0106307,protein threonine phosphatase activity
A0A7M3RRS3_SPIER	A0A7M3RRS3	SERJ2_LOCUS25554	Hypothetical protein	126.9	127.7	142.7	124.6	106.7	106.7	132.433	112.667	132.433	112.667	0.850743	0.066039	0	GO:0016021,integral component of membrane
A0A7M3QZY6_SPIER	A0A7M3QZY6	SERJ2_LOCUS15775	Hypothetical protein	104.9	98.1	116.5	85.3	98.9	93.9	106.5	92.7	106.5	92.7	0.870423	0.107745	0
A0A7M3Q4Q5_SPIER	A0A7M3Q4Q5	SERJ2_LOCUS3214	Hypothetical protein	823.8	800.4	799.3	1014.4	978.6	956.3	807.833	983.1	807.833	983.1	1.21696	0.000724	0
A0A7M3RC67_SPIER	A0A7M3RC67	SERJ2_LOCUS19054	Hypothetical protein	209.6	210	199.9	187.4	201.1	189	206.5	192.5	206.5	192.5	0.932203	0.061785	0	GO:0016021,integral component of membrane
A0A7M3QQ11_SPIER	A0A7M3QQ11	SERJ2_LOCUS12181	Hypothetical protein	372.4	324.5	358.2	394.2	381.5	369.9	351.7	381.867	351.7	381.867	1.08577	0.129627	0
A0A7M3PXQ2_SPIER	A0A7M3PXQ2	SERJ2_LOCUS2206	Hypothetical protein	163.3	169.3	160.6	168.4	172.3	184.1	164.4	174.933	164.4	174.933	1.06407	0.121569	0		GO:0003729,mRNA binding
A0A7M3QJD7_SPIER	A0A7M3QJD7	SERJ2_LOCUS10189	Hypothetical protein	30.2	33.8	34.7	31.6	37.2	35.6	32.9	34.8	32.9	34.8	1.05775	0.428629	0
A0A7M3Q8M9_SPIER	A0A7M3Q8M9	SERJ2_LOCUS6191	Hypothetical protein	125.3	142.8	153	147.6	148.8	154.2	140.367	150.2	140.367	150.2	1.07005	0.303674	0	GO:0030131,clathrin adaptor complex;GO:0005905,clathrin-coated pit		GO:0006897,endocytosis;GO:0006886,intracellular protein transport
A0A7M3PSV5_SPIER	A0A7M3PSV5	SERJ2_LOCUS692	Hypothetical protein	1859.1	1976.1	1931.4	1602.1	1611.7	1635.2	1922.2	1616.33	1922.2	1616.33	0.840877	0.000995	0	GO:0005615,extracellular space	GO:0004866,endopeptidase inhibitor activity
A0A7M3R9I0_SPIER	A0A7M3R9I0	SERJ2_LOCUS18158	Hypothetical protein	453.9	434.1	444	438.4	440.9	464.1	444	447.8	444	447.8	1.00856	0.722755	0
A0A7M3RS08_SPIER	A0A7M3RS08	SERJ2_LOCUS24337	Hypothetical protein	76.2	74.9	70.1	75.2	74.8	70.8	73.7333	73.6	73.7333	73.6	0.998192	0.957054	0
A0A7M3Q9G5_SPIER	A0A7M3Q9G5	SERJ2_LOCUS5833	Hypothetical protein	92.7	83.2	106.3	111.6	103	102	94.0667	105.533	94.0667	105.533	1.1219	0.194401	0
A0A7M3QKE8_SPIER	A0A7M3QKE8	SERJ2_LOCUS10445	GMP synthase (glutamine-hydrolyzing)	1838.4	1797.9	1818.2	1868.6	1904.6	1864.9	1818.17	1879.37	1818.17	1879.37	1.03366	0.023774	0		GO:0005524,ATP binding;GO:0003922,GMP synthase (glutamine-hydrolyzing) activity;GO:0016462,pyrophosphatase activity		smm:Smp_063830,path:smm00230,Purine metabolism;smm:Smp_063830,path:smm00983,Drug metabolism - other enzymes
A0A7M3QKJ1_SPIER	A0A7M3QKJ1	SERJ2_LOCUS8741	Serine/threonine-protein phosphatase	167.7	171.8	162.2	174.1	151	162.3	167.233	162.467	167.233	162.467	0.971497	0.545499	0		GO:0106306,protein serine phosphatase activity;GO:0106307,protein threonine phosphatase activity
A0A7M3RWU3_SPIER	A0A7M3RWU3	SERJ2_LOCUS27413	Hypothetical protein	3330.7	3334.2	3183.8	2808.2	2906.6	2934	3282.9	2882.93	3282.9	2882.93	0.878167	0.003075	0	GO:0005634,nucleus		GO:0006334,nucleosome assembly
A0A7M3RDX6_SPIER	A0A7M3RDX6	SERJ2_LOCUS20572	Hypothetical protein	66.5	64.3	74.2	58.5	62.7	65.1	68.3333	62.1	68.3333	62.1	0.90878	0.155523	0	GO:0005737,cytoplasm
A0A7M3Q9E6_SPIER	A0A7M3Q9E6	SERJ2_LOCUS6744	Hypothetical protein	62.8	47.4	65.3	56.9	64.7	61.2	58.5	60.9333	58.5	60.9333	1.0416	0.707383	0	GO:0005737,cytoplasm;GO:0005856,cytoskeleton;GO:0005886,plasma membrane	GO:0003779,actin binding
A0A7M3RBJ7_SPIER	A0A7M3RBJ7	SERJ2_LOCUS19133	Elongator complex protein 1	378.6	373.6	375.3	391.5	404.5	403.9	375.833	399.967	375.833	399.967	1.06421	0.00576	0	GO:0005737,cytoplasm;GO:0033588,elongator holoenzyme complex		GO:0002098,tRNA wobble uridine modification
A0A7M3QLA1_SPIER	A0A7M3QLA1	SERJ2_LOCUS10866	Hypothetical protein	2880.8	2728.3	2878.2	1695.1	1968.9	1747.3	2829.1	1803.77	2829.1	1803.77	0.637576	0.00047	-1		GO:0003779,actin binding;GO:0046872,metal ion binding	GO:0007010,cytoskeleton organization
A0A7M3RVP0_SPIER	A0A7M3RVP0	SERJ2_LOCUS26982	Palmitoyltransferase	173	164.4	176.8	203.2	195.5	189.7	171.4	196.133	171.4	196.133	1.1443	0.009929	0	GO:0016021,integral component of membrane	GO:0019706,protein-cysteine S-palmitoyltransferase activity
A0A7M3R7N5_SPIER	A0A7M3R7N5	SERJ2_LOCUS17688	Hypothetical protein	980.8	1029.9	1066	890.4	928.5	882.2	1025.57	900.367	1025.57	900.367	0.877921	0.011776	0		GO:0008422,beta-glucosidase activity;GO:0102483,scopolin beta-glucosidase activity;GO:0009044,xylan 1,4-beta-xylosidase activity	GO:0045493,xylan catabolic process
A0A7M3QDD3_SPIER	A0A7M3QDD3	SERJ2_LOCUS6298	Hypothetical protein	1877	1859.2	1818	1061.3	1105.4	1027.6	1851.4	1064.77	1851.4	1064.77	0.575114	1e-05	-1		GO:0016757,glycosyltransferase activity
A0A7M3RXN7_SPIER	A0A7M3RXN7	SERJ2_LOCUS27259	Hypothetical protein	311.5	278.6	304.6	349.1	349	339.2	298.233	345.767	298.233	345.767	1.15938	0.010746	0	GO:0005634,nucleus	GO:0003723,RNA binding	GO:0006397,mRNA processing
A0A7M3Q7R7_SPIER	A0A7M3Q7R7	SERJ2_LOCUS6117	Hypothetical protein	816.3	837.3	845.5	901.3	854.4	874.9	833.033	876.867	833.033	876.867	1.05262	0.053036	0	GO:0005737,cytoplasm;GO:0005874,microtubule	GO:0008017,microtubule binding	GO:0007049,cell cycle;GO:0051301,cell division
A0A7M3Q6Y8_SPIER	A0A7M3Q6Y8	SERJ2_LOCUS5832	Hypothetical protein	355.1	363.7	332.9	426.1	387	394.3	350.567	402.467	350.567	402.467	1.14805	0.02641	0		GO:0016491,oxidoreductase activity
A0A7M3QKS5_SPIER	A0A7M3QKS5	SERJ2_LOCUS10673	Glutathione gamma-glutamylcysteinyltransferase	5213.5	5218.1	5163.3	3254.4	3103	3166.3	5198.3	3174.57	5198.3	3174.57	0.610693	2e-06	-1		GO:0016756,glutathione gamma-glutamylcysteinyltransferase activity;GO:0046872,metal ion binding	GO:0046938,phytochelatin biosynthetic process;GO:0010038,response to metal ion
A0A7M3RVA2_SPIER	A0A7M3RVA2	SERJ2_LOCUS26844	Hypothetical protein	399.4	407.2	416.1	434.2	441.7	450.3	407.567	442.067	407.567	442.067	1.08465	0.006753	0	GO:0030286,dynein complex		GO:0007017,microtubule-based process
A0A7M3QDK6_SPIER	A0A7M3QDK6	SERJ2_LOCUS7315	Dynein light chain	2613.4	2667.6	2684.2	2531.2	2677.8	2759.6	2655.07	2656.2	2655.07	2656.2	1.00043	0.987884	0	GO:0005737,cytoplasm;GO:0030286,dynein complex;GO:0005874,microtubule		GO:0007017,microtubule-based process
A0A7M3QDC7_SPIER	A0A7M3QDC7	SERJ2_LOCUS7847	Hypothetical protein	326.9	325.7	296	325.6	323	316.4	316.2	321.667	316.2	321.667	1.01729	0.629173	0
A0A7M3VKH2_SPIER	A0A7M3VKH2	SERJ2_LOCUS28071	Hypothetical protein	417.5	413.2	416.4	479.2	488.9	497.5	415.7	488.533	415.7	488.533	1.17521	0.00018	0	GO:0016021,integral component of membrane
A0A7M3PSL1_SPIER	A0A7M3PSL1	SERJ2_LOCUS607	Hypothetical protein	4006.5	3903.2	3853.7	3637.9	3515.5	3525.1	3921.13	3559.5	3921.13	3559.5	0.907773	0.003761	0	GO:0005885,Arp2/3 protein complex;GO:0005737,cytoplasm	GO:0003779,actin binding	GO:0034314,Arp2/3 complex-mediated actin nucleation;GO:0030833,regulation of actin filament polymerization
A0A7M3PUY7_SPIER	A0A7M3PUY7	SERJ2_LOCUS774	Histone deacetylase	739.8	715.9	719.6	734.2	721.1	756.5	725.1	737.267	725.1	737.267	1.01678	0.393179	0	GO:0005634,nucleus	GO:0046872,metal ion binding;GO:0032041,NAD-dependent histone deacetylase activity (H3-K14 specific)	GO:0006325,chromatin organization	smm:Smp_005210,path:smm04330,Notch signaling pathway
A0A7M3QMM3_SPIER	A0A7M3QMM3	SERJ2_LOCUS11353	Hypothetical protein	61.5	60.7	65.9	52.2	49.1	51.9	62.7	51.0667	62.7	51.0667	0.81446	0.003564	0	GO:0005737,cytoplasm	GO:0120013,lipid transfer activity
A0A7M3QR10_SPIER	A0A7M3QR10	SERJ2_LOCUS12573	Hypothetical protein	1168.2	1171.5	1154.3	1304.9	1300.6	1276.1	1164.67	1293.87	1164.67	1293.87	1.11093	0.000242	0
A0A7M3QUW1_SPIER	A0A7M3QUW1	SERJ2_LOCUS13005	Hypothetical protein	81.9	85	80.4	85	76.9	81.8	82.4333	81.2333	82.4333	81.2333	0.985443	0.681561	0	GO:0005643,nuclear pore
A0A7M3QDJ2_SPIER	A0A7M3QDJ2	SERJ2_LOCUS8147	Hypothetical protein	937.7	937	991.3	963.3	990.8	1020.4	955.333	991.5	955.333	991.5	1.03786	0.212382	0	GO:0005769,early endosome	GO:0046872,metal ion binding
A0A7M3PSQ6_SPIER	A0A7M3PSQ6	SERJ2_LOCUS662	Hypothetical protein	93	90.9	93	117.1	115.5	131	92.3	121.2	92.3	121.2	1.31311	0.004358	0	GO:0005730,nucleolus
A0A7M3QKN4_SPIER	A0A7M3QKN4	SERJ2_LOCUS10641	Hypothetical protein	833.1	872.8	849.1	815.1	820.4	813.1	851.667	816.2	851.667	816.2	0.958356	0.039084	0		GO:0005524,ATP binding;GO:0004839,ubiquitin activating enzyme activity
A0A7M3QNH1_SPIER	A0A7M3QNH1	SERJ2_LOCUS11664	Hypothetical protein	48.1	50.7	51.8	56.7	52.4	52.2	50.2	53.7667	50.2	53.7667	1.07105	0.123464	0		GO:0005096,GTPase activator activity;GO:0046872,metal ion binding	GO:0006897,endocytosis
A0A7M3RGK4_SPIER	A0A7M3RGK4	SERJ2_LOCUS21431	Hypothetical protein	7523.4	7699.7	7473.4	5593.2	5543.2	5490.2	7565.5	5542.2	7565.5	5542.2	0.732562	1.1e-05	0		GO:0004364,glutathione transferase activity;GO:0003746,translation elongation factor activity	GO:0006749,glutathione metabolic process
A0A7M3RMI1_SPIER	A0A7M3RMI1	SERJ2_LOCUS23612	Hypothetical protein	441.7	426.9	449.5	443.6	429.3	421.2	439.367	431.367	439.367	431.367	0.981792	0.438943	0		GO:0005524,ATP binding;GO:0008865,fructokinase activity;GO:0004340,glucokinase activity;GO:0005536,glucose binding;GO:0019158,mannokinase activity	GO:0001678,cellular glucose homeostasis;GO:0006096,glycolytic process;GO:0019318,hexose metabolic process	smm:Smp_043030,path:smm00010,Glycolysis / Gluconeogenesis;smm:Smp_043030,path:smm00051,Fructose and mannose metabolism;smm:Smp_043030,path:smm00052,Galactose metabolism;smm:Smp_043030,path:smm00500,Starch and sucrose metabolism;smm:Smp_043030,path:smm00520,Amino sugar and nucleotide sugar metabolism
A0A7M3PSH8_SPIER	A0A7M3PSH8	SERJ2_LOCUS316	Hypothetical protein	415.8	439.8	426.9	488.7	502.4	501	427.5	497.367	427.5	497.367	1.16343	0.001035	0			GO:0006355,regulation of transcription, DNA-templated
A0A7M3RQP6_SPIER	A0A7M3RQP6	SERJ2_LOCUS25141	Hypothetical protein	158.7	157.2	155.3	188.1	162.9	177.2	157.067	176.067	157.067	176.067	1.12097	0.06129	0		GO:0005525,GTP binding		smm:Smp_021070,path:smm03008,Ribosome biogenesis in eukaryotes
A0A7M3RWC7_SPIER	A0A7M3RWC7	SERJ2_LOCUS27237	Hypothetical protein	166.5	169.7	160.8	191.4	160.4	174	165.667	175.267	165.667	175.267	1.05795	0.362173	0	GO:0005881,cytoplasmic microtubule;GO:0005794,Golgi apparatus;GO:0005828,kinetochore microtubule;GO:0005815,microtubule organizing center	GO:0043515,kinetochore binding;GO:0051010,microtubule plus-end binding
A0A7M3QC71_SPIER	A0A7M3QC71	SERJ2_LOCUS6699	Hypothetical protein	809.4	789.7	858.4	808.2	867.4	832.3	819.167	835.967	819.167	835.967	1.02051	0.563272	0
A0A7M3QLZ5_SPIER	A0A7M3QLZ5	SERJ2_LOCUS10250	UDP-glucose 4-epimerase	4018.3	4092.5	4175.9	3234.8	3248.4	3205.9	4095.57	3229.7	4095.57	3229.7	0.788584	5.2e-05	0		GO:0003978,UDP-glucose 4-epimerase activity;GO:0003974,UDP-N-acetylglucosamine 4-epimerase activity	GO:0006012,galactose metabolic process	smm:Smp_070780,path:smm00052,Galactose metabolism;smm:Smp_070780,path:smm00520,Amino sugar and nucleotide sugar metabolism
A0A7M3R0H5_SPIER	A0A7M3R0H5	SERJ2_LOCUS13735	Hypothetical protein	460.3	450.9	464	513.9	526.4	505.5	458.4	515.267	458.4	515.267	1.12406	0.001402	0		GO:0005525,GTP binding;GO:0003924,GTPase activity		smm:Smp_067140,path:smm04144,Endocytosis;smm:Smp_067140,path:smm04145,Phagosome;smm:Smp_067140,path:smm04140,Autophagy - animal;smm:Smp_067140,path:smm04137,Mitophagy - animal
A0A7M3QP73_SPIER	A0A7M3QP73	SERJ2_LOCUS11771	Anaphase-promoting complex subunit 4	17.9	32.2	16.3	30.6	25.9	26.2	22.1333	27.5667	22.1333	27.5667	1.24548	0.361438	0	GO:0005680,anaphase-promoting complex		GO:0031145,anaphase-promoting complex-dependent catabolic process;GO:0007049,cell cycle;GO:0051301,cell division;GO:0030071,regulation of mitotic metaphase/anaphase transition
A0A7M3QBT0_SPIER	A0A7M3QBT0	SERJ2_LOCUS6557	Ubiquitin-like modifier-activating enzyme 5	417.5	412.4	419.2	370.6	376.1	403.7	416.367	383.467	416.367	383.467	0.920983	0.034493	0		GO:0008641,ubiquitin-like modifier activating enzyme activity
A0A7M3QWC1_SPIER	A0A7M3QWC1	SERJ2_LOCUS12258	Nucleolar GTP-binding protein 1	360.4	347.8	350	410.9	395	384.6	352.733	396.833	352.733	396.833	1.12502	0.006786	0	GO:0005730,nucleolus	GO:0005525,GTP binding	GO:0042254,ribosome biogenesis
A0A7M3QR92_SPIER	A0A7M3QR92	SERJ2_LOCUS11743	Hypothetical protein	46.1	51.3	47.1	61	54.9	62.2	48.1667	59.3667	48.1667	59.3667	1.23253	0.015469	0
A0A7M3RC21_SPIER	A0A7M3RC21	SERJ2_LOCUS18983	Hypothetical protein	149.2	133.6	137.9	175.6	156	157	140.233	162.867	140.233	162.867	1.1614	0.04554	0	GO:0005856,cytoskeleton
A0A7M3QV64_SPIER	A0A7M3QV64	SERJ2_LOCUS13815	Hypothetical protein	800.8	791.9	811.8	854.3	841.8	829.3	801.5	841.8	801.5	841.8	1.05028	0.012007	0	GO:0005886,plasma membrane	GO:0005524,ATP binding;GO:0004672,protein kinase activity
A0A7M3QX70_SPIER	A0A7M3QX70	SERJ2_LOCUS14795	Hypothetical protein	523.2	504.9	501.3	650.8	624.5	669	509.8	648.1	509.8	648.1	1.27128	0.000691	0	GO:0005737,cytoplasm	GO:0042802,identical protein binding	GO:0048208,COPII vesicle coating
A0A7M3QS81_SPIER	A0A7M3QS81	SERJ2_LOCUS12773	Small nuclear ribonucleoprotein E	439	446.5	435.7	470.5	473.2	448.1	440.4	463.933	440.4	463.933	1.05344	0.051631	0	GO:0005681,spliceosomal complex;GO:0005685,U1 snRNP;GO:0005686,U2 snRNP;GO:0005687,U4 snRNP;GO:0046540,U4/U6 x U5 tri-snRNP complex;GO:0005682,U5 snRNP	GO:0003723,RNA binding	GO:0000387,spliceosomal snRNP assembly
A0A7M3QED9_SPIER	A0A7M3QED9	SERJ2_LOCUS8398	Hypothetical protein	72.8	68.7	70.7	65.4	76.5	67.5	70.7333	69.8	70.7333	69.8	0.986805	0.808455	0	GO:0008305,integrin complex		GO:0007155,cell adhesion;GO:0007229,integrin-mediated signaling pathway
A0A7M3RVK8_SPIER	A0A7M3RVK8	SERJ2_LOCUS26951	Hypothetical protein (Fragment)	2296.4	2279.7	2439	1247.9	1236.1	1508.5	2338.37	1330.83	2338.37	1330.83	0.569129	0.000595	-1	GO:0005765,lysosomal membrane	GO:0005525,GTP binding;GO:0003924,GTPase activity	GO:0015031,protein transport
A0A7M3RE38_SPIER	A0A7M3RE38	SERJ2_LOCUS20898	Coronin	1264.5	1278.5	1306.3	1231.3	1183.2	1194.9	1283.1	1203.13	1283.1	1203.13	0.937677	0.013577	0
A0A7M3Q1Y0_SPIER	A0A7M3Q1Y0	SERJ2_LOCUS3994	Hypothetical protein	78.5	77.1	88.5	67	65.6	65.1	81.3667	65.9	81.3667	65.9	0.809914	0.013097	0		GO:0008234,cysteine-type peptidase activity
A0A7M3RRT4_SPIER	A0A7M3RRT4	SERJ2_LOCUS25558	Coiled-coil domain-containing protein 47	378	368.9	365.8	422	395.5	403.7	370.9	407.067	370.9	407.067	1.09751	0.013885	0	GO:0016021,integral component of membrane;GO:0030867,rough endoplasmic reticulum membrane	GO:0005509,calcium ion binding	GO:0032469,endoplasmic reticulum calcium ion homeostasis;GO:0036503,ERAD pathway
A0A7M3RH95_SPIER	A0A7M3RH95	SERJ2_LOCUS21292	Hypothetical protein	190.3	183.5	189.4	196.2	214.9	203.9	187.733	205	187.733	205	1.09197	0.041489	0
A0A7M3RVE3_SPIER	A0A7M3RVE3	SERJ2_LOCUS26886	Hypothetical protein	414.1	404.4	405.8	407.9	393.3	434.9	408.1	412.033	408.1	412.033	1.00964	0.769732	0		GO:0008017,microtubule binding
A0A7M3QBH1_SPIER	A0A7M3QBH1	SERJ2_LOCUS25990	Hypothetical protein	459.6	489.5	450.6	554.4	534.9	547.4	466.567	545.567	466.567	545.567	1.16932	0.003776	0		GO:0003723,RNA binding
A0A7M3RUA6_SPIER	A0A7M3RUA6	SERJ2_LOCUS23585	Hypothetical protein	354.6	334.8	326.7	400	375.9	349.6	338.7	375.167	338.7	375.167	1.10767	0.095018	0	GO:0005737,cytoplasm;GO:0005856,cytoskeleton		GO:0007052,mitotic spindle organization
A0A7M3QKZ4_SPIER	A0A7M3QKZ4	SERJ2_LOCUS10752	Hypothetical protein	87.6	84.8	79.6	104.5	95.1	105	84	101.533	84	101.533	1.20873	0.011669	0
A0A7M3QJX4_SPIER	A0A7M3QJX4	SERJ2_LOCUS10287	Hypothetical protein	152.1	164.4	132.6	173.2	181.1	177.2	149.7	177.167	149.7	177.167	1.18348	0.044982	0	GO:0005874,microtubule	GO:0005525,GTP binding;GO:0003924,GTPase activity;GO:0005200,structural constituent of cytoskeleton	GO:0007017,microtubule-based process	smm:Smp_079960,path:smm04145,Phagosome
A0A7M3Q9A6_SPIER	A0A7M3Q9A6	SERJ2_LOCUS6704	Hypothetical protein	352.4	338.9	355.1	374.5	355.7	351.8	348.8	360.667	348.8	360.667	1.03402	0.240426	0	GO:0016021,integral component of membrane	GO:0004867,serine-type endopeptidase inhibitor activity	GO:0007155,cell adhesion
A0A7M3QJ29_SPIER	A0A7M3QJ29	SERJ2_LOCUS9996	3-phosphoinositide-dependent protein kinase 1	150.7	161.5	166.4	138.9	133.1	138.3	159.533	136.767	159.533	136.767	0.857292	0.010319	0		GO:0005524,ATP binding;GO:0106310,protein serine kinase activity;GO:0004674,protein serine/threonine kinase activity;GO:0004712,protein serine/threonine/tyrosine kinase activity
A0A7M3RPU7_SPIER	A0A7M3RPU7	SERJ2_LOCUS22074	Dynamin GTPase	1463.8	1563.4	1551.7	1749.2	1729.3	1698.8	1526.3	1725.77	1526.3	1725.77	1.13069	0.004531	0	GO:0005874,microtubule	GO:0005525,GTP binding;GO:0003924,GTPase activity	GO:0006897,endocytosis
A0A7M3PWI4_SPIER	A0A7M3PWI4	SERJ2_LOCUS1904	Tyrosine-protein kinase	281.2	271.6	274.1	341.2	371.1	341.2	275.633	351.167	275.633	351.167	1.27404	0.00189	0		GO:0005524,ATP binding;GO:0004715,non-membrane spanning protein tyrosine kinase activity;GO:0004712,protein serine/threonine/tyrosine kinase activity
A0A7M3PXG1_SPIER	A0A7M3PXG1	SERJ2_LOCUS2399	Hypothetical protein	166.3	154.9	166.2	219.3	214.8	210.6	162.467	214.9	162.467	214.9	1.32273	0.000321	0		GO:0050660,flavin adenine dinucleotide binding;GO:0016627,oxidoreductase activity, acting on the CH-CH group of donors
A0A7M3QAT2_SPIER	A0A7M3QAT2	SERJ2_LOCUS7017	Hypothetical protein	416.1	440.9	448.7	541.7	519.3	502.3	435.233	521.1	435.233	521.1	1.19729	0.004675	0	GO:0005929,cilium		GO:0035721,intraciliary retrograde transport
A0A7M3QXI8_SPIER	A0A7M3QXI8	SERJ2_LOCUS14697	Hypothetical protein	408.2	413.3	393.2	362.1	363.8	352.9	404.9	359.6	404.9	359.6	0.888121	0.002811	0		GO:0008236,serine-type peptidase activity
A0A7M3QB99_SPIER	A0A7M3QB99	SERJ2_LOCUS7188	FACT complex subunit SSRP1	348.6	357.2	341.9	455.7	444.5	445.7	349.233	448.633	349.233	448.633	1.28462	6.2e-05	0	GO:0005694,chromosome;GO:0005634,nucleus	GO:0003677,DNA binding	GO:0006281,DNA repair;GO:0006260,DNA replication
A0A0F6MV50_SPIER	A0A0F6MV50	SERJ2_LOCUS16808	40S ribosomal protein S21	1296.1	1310.6	1292.8	1516	1463.7	1474.5	1299.83	1484.73	1299.83	1484.73	1.14225	0.000392	0	GO:0005840,ribosome	GO:0003735,structural constituent of ribosome	GO:0006412,translation	smm:Smp_146190,path:smm03010,Ribosome
A0A7M3R3J1_SPIER	A0A7M3R3J1	SERJ2_LOCUS17056	Threonyl-tRNA synthetase	9389	9537.7	9470.6	9871.6	9919	9944.3	9465.77	9911.63	9465.77	9911.63	1.0471	0.000746	0	GO:0005737,cytoplasm	GO:0005524,ATP binding;GO:0004829,threonine-tRNA ligase activity	GO:0006435,threonyl-tRNA aminoacylation
A0A7M3Q049_SPIER	A0A7M3Q049	SERJ2_LOCUS3356	N-acyl-L-amino-acid amidohydrolase	99.2	102.5	99.5	102.7	95.5	91.4	100.4	96.5333	100.4	96.5333	0.961487	0.327172	0	GO:0005737,cytoplasm	GO:0004046,aminoacylase activity	GO:0006520,cellular amino acid metabolic process	smm:Smp_019630,path:smm00220,Arginine biosynthesis
A0A7M3RFV7_SPIER	A0A7M3RFV7	SERJ2_LOCUS21259	Hypothetical protein	157.2	154.6	163.9	208.5	185.7	211.3	158.567	201.833	158.567	201.833	1.27286	0.00723	0	GO:0005737,cytoplasm	GO:0030145,manganese ion binding;GO:0070006,metalloaminopeptidase activity
A0A7M3QGH7_SPIER	A0A7M3QGH7	SERJ2_LOCUS9093	Hypothetical protein	181.3	153.3	190	232.8	219.7	210	174.867	220.833	174.867	220.833	1.26287	0.023475	0		GO:0004867,serine-type endopeptidase inhibitor activity
A0A7M3RPH8_SPIER	A0A7M3RPH8	SERJ2_LOCUS23398	Poly [ADP-ribose] polymerase	680.6	644.6	685.4	745.7	706.1	683.9	670.2	711.9	670.2	711.9	1.06222	0.133414	0	GO:0005634,nucleus	GO:0003950,NAD+ ADP-ribosyltransferase activity	GO:0006471,protein ADP-ribosylation
A0A7M3PVA2_SPIER	A0A7M3PVA2	SERJ2_LOCUS1630	L-serine-phosphatidylethanolamine phosphatidyltransferase	133.8	127.3	148.6	180.6	171.8	160.3	136.567	170.9	136.567	170.9	1.2514	0.016346	0	GO:0005789,endoplasmic reticulum membrane;GO:0016021,integral component of membrane	GO:0106245,L-serine-phosphatidylethanolamine phosphatidyltransferase activity	GO:0006659,phosphatidylserine biosynthetic process
A0A7M3RKZ6_SPIER	A0A7M3RKZ6	SERJ2_LOCUS23057	Multifunctional fusion protein	253.4	252.5	245.8	223.7	230	218.2	250.567	223.967	250.567	223.967	0.893841	0.003092	0		GO:0003755,peptidyl-prolyl cis-trans isomerase activity	GO:0006457,protein folding
A0A7M3RJC5_SPIER	A0A7M3RJC5	SERJ2_LOCUS22425	DNA ligase	192.1	201.8	199.3	205.5	196.5	195.5	197.733	199.167	197.733	199.167	1.00725	0.756099	0		GO:0005524,ATP binding;GO:0003677,DNA binding;GO:0003910,DNA ligase (ATP) activity	GO:0071897,DNA biosynthetic process;GO:0006310,DNA recombination;GO:0006281,DNA repair;GO:0006260,DNA replication
A0A7M3R1U5_SPIER	A0A7M3R1U5	SERJ2_LOCUS16208	Hypothetical protein	90.1	81.7	81.5	100.9	104.2	103.6	84.4333	102.9	84.4333	102.9	1.21871	0.003578	0		GO:0004252,serine-type endopeptidase activity
A0A7M3QM36_SPIER	A0A7M3QM36	SERJ2_LOCUS10989	Tryptophanyl-tRNA synthetase	704	688.5	698.7	829	857.6	842.2	697.067	842.933	697.067	842.933	1.20926	0.000102	0		GO:0005524,ATP binding;GO:0004830,tryptophan-tRNA ligase activity	GO:0006436,tryptophanyl-tRNA aminoacylation	smm:Smp_082860,path:smm00970,Aminoacyl-tRNA biosynthesis
A0A7M3RWJ6_SPIER	A0A7M3RWJ6	SERJ2_LOCUS27322	Hypothetical protein	549.9	483.4	556.9	647.7	702.9	694.9	530.067	681.833	530.067	681.833	1.28632	0.006425	0		GO:0005525,GTP binding;GO:0003924,GTPase activity;GO:0003743,translation initiation factor activity
A0A7M3QA46_SPIER	A0A7M3QA46	SERJ2_LOCUS6981	Hypothetical protein	1388.7	1378.3	1409.7	1541.9	1506.5	1456.7	1392.23	1501.7	1392.23	1501.7	1.07863	0.014267	0	GO:0016459,myosin complex	GO:0003779,actin binding;GO:0005524,ATP binding;GO:0003774,cytoskeletal motor activity
A0A7M3QPG4_SPIER	A0A7M3QPG4	SERJ2_LOCUS9952	Hypothetical protein	94.8	94.5	98.1	92.9	83.6	77.5	95.8	84.6667	95.8	84.6667	0.883786	0.07372	0
A0A7M3QEU7_SPIER	A0A7M3QEU7	SERJ2_LOCUS6803	Hypothetical protein	216.4	231.2	216	243.9	244.8	233.3	221.2	240.667	221.2	240.667	1.08801	0.03514	0	GO:0005737,cytoplasm;GO:0030286,dynein complex;GO:0005874,microtubule	GO:0005524,ATP binding;GO:0008569,minus-end-directed microtubule motor activity	GO:0007018,microtubule-based movement
A0A7M3QJQ5_SPIER	A0A7M3QJQ5	SERJ2_LOCUS10131	Hypothetical protein	148.6	158.5	152.2	207.4	158.1	157.8	153.1	174.433	153.1	174.433	1.13934	0.271418	0		GO:0016878,acid-thiol ligase activity;GO:0016405,CoA-ligase activity		smm:Smp_168520,path:smm00010,Glycolysis / Gluconeogenesis;smm:Smp_168520,path:smm00620,Pyruvate metabolism;smm:Smp_168520,path:smm00630,Glyoxylate and dicarboxylate metabolism;smm:Smp_168520,path:smm00640,Propanoate metabolism
A0A7M3Q6H3_SPIER	A0A7M3Q6H3	SERJ2_LOCUS5333	Hypothetical protein	3292.6	3264.6	3179.7	2619.6	2613	2638	3245.63	2623.53	3245.63	2623.53	0.808327	5.7e-05	0	GO:0005737,cytoplasm	GO:0003872,6-phosphofructokinase activity;GO:0005524,ATP binding;GO:0046872,metal ion binding	GO:0006002,fructose 6-phosphate metabolic process
A0A7M3RG28_SPIER	A0A7M3RG28	SERJ2_LOCUS21376	Hypothetical protein	99.4	116.4	104.6	107.5	109.6	94.7	106.8	103.933	106.8	103.933	0.973159	0.697236	0	GO:0016021,integral component of membrane	GO:0035091,phosphatidylinositol binding
A0A7M3QBB7_SPIER	A0A7M3QBB7	SERJ2_LOCUS7247	Hypothetical protein	641.9	618.9	597.2	736.4	735.8	745	619.333	739.067	619.333	739.067	1.19333	0.000829	0		GO:0004190,aspartic-type endopeptidase activity
A0A7M3PT00_SPIER	A0A7M3PT00	SERJ2_LOCUS756	Hypothetical protein	2072.1	2078.7	2017.8	2181.7	2147.6	2213.5	2056.2	2180.93	2056.2	2180.93	1.06066	0.010008	0		GO:0000062,fatty-acyl-CoA binding
A0A7M3RXH7_SPIER	A0A7M3RXH7	SERJ2_LOCUS27335	Hypothetical protein	139	137.4	132.6	134.1	130.9	135	136.333	133.333	136.333	133.333	0.977995	0.260404	0	GO:0005634,nucleus	GO:0051287,NAD binding;GO:0016616,oxidoreductase activity, acting on the CH-OH group of donors, NAD or NADP as acceptor;GO:0003714,transcription corepressor activity
A0A7M3PS85_SPIER	A0A7M3PS85	SERJ2_LOCUS456	Hypothetical protein	253.6	270.2	261.8	303.7	256.6	270.7	261.867	277	261.867	277	1.05779	0.363077	0		GO:0005509,calcium ion binding
A0A7M3R7Y5_SPIER	A0A7M3R7Y5	SERJ2_LOCUS18167	Hypothetical protein	1352.8	1353.3	1330.1	1490.3	1497.6	1481.9	1345.4	1489.93	1345.4	1489.93	1.10743	8.4e-05	0	GO:0005838,proteasome regulatory particle			smm:Smp_058650,path:smm03050,Proteasome
A0A7M3R0T6_SPIER	A0A7M3R0T6	SERJ2_LOCUS16074	Major vault protein	9367.1	9224.4	9164	10443.1	10542.1	10590.1	9251.83	10525.1	9251.83	10525.1	1.13762	6.7e-05	0	GO:0005737,cytoplasm;GO:0005634,nucleus
A0A7M3RBJ3_SPIER	A0A7M3RBJ3	SERJ2_LOCUS19973	Probable tRNA(His) guanylyltransferase	215	192.4	207.1	235.5	220	229.2	204.833	228.233	204.833	228.233	1.11424	0.043128	0		GO:0005525,GTP binding;GO:0000287,magnesium ion binding;GO:0008193,tRNA guanylyltransferase activity	GO:0006400,tRNA modification
A0A7M3R5X8_SPIER	A0A7M3R5X8	SERJ2_LOCUS17939	Hypothetical protein	66.2	69	69.8	120.1	114.5	118.9	68.3333	117.833	68.3333	117.833	1.72439	1.7e-05	1	GO:0005634,nucleus	GO:0004534,5'-3' exoribonuclease activity;GO:0003676,nucleic acid binding	GO:0006397,mRNA processing
A0A7M3Q1A5_SPIER	A0A7M3Q1A5	SERJ2_LOCUS3572	Hypothetical protein	96.4	98.1	125.5	92	101.8	93.7	106.667	95.8333	106.667	95.8333	0.898437	0.335407	0
A0A7M3RI24_SPIER	A0A7M3RI24	SERJ2_LOCUS21552	39S ribosomal protein L15, mitochondrial	97.4	105.3	103.5	123.6	118.4	114.1	102.067	118.7	102.067	118.7	1.16297	0.010275	0	GO:0015934,large ribosomal subunit	GO:0003735,structural constituent of ribosome	GO:0006412,translation
A0A7M3R6E5_SPIER	A0A7M3R6E5	SERJ2_LOCUS18029	Hypothetical protein	486.2	480.4	481.4	567.6	602.4	567.3	482.667	579.1	482.667	579.1	1.19979	0.001216	0		GO:0005524,ATP binding;GO:0016887,ATP hydrolysis activity;GO:0003676,nucleic acid binding;GO:0003724,RNA helicase activity
A0A7M3RQ09_SPIER	A0A7M3RQ09	SERJ2_LOCUS24800	Hypothetical protein	340.2	322.4	317.3	401.5	392	411.9	326.633	401.8	326.633	401.8	1.23013	0.001129	0	GO:0030127,COPII vesicle coat;GO:0005789,endoplasmic reticulum membrane	GO:0008270,zinc ion binding	GO:0006888,endoplasmic reticulum to Golgi vesicle-mediated transport;GO:0006886,intracellular protein transport	smm:Smp_156880,path:smm04141,Protein processing in endoplasmic reticulum
A0A7M3RGP4_SPIER	A0A7M3RGP4	SERJ2_LOCUS19208	Hypothetical protein	298.9	296.2	305.1	301.2	298.4	275.6	300.067	291.733	300.067	291.733	0.972228	0.383633	0			GO:0007099,centriole replication;GO:0010457,centriole-centriole cohesion
A0A7M3Q0E0_SPIER	A0A7M3Q0E0	SERJ2_LOCUS3446	Hypothetical protein	243.7	228.1	248	222.1	214.9	209.8	239.933	215.6	239.933	215.6	0.898583	0.025668	0		GO:0005524,ATP binding;GO:0004672,protein kinase activity
A0A7M3RD14_SPIER	A0A7M3RD14	SERJ2_LOCUS20250	Phosphatidylserine decarboxylase	104.4	98.4	120.7	107.3	106	95.5	107.833	102.933	107.833	102.933	0.95456	0.556103	0	GO:0005743,mitochondrial inner membrane	GO:0004609,phosphatidylserine decarboxylase activity	GO:0006646,phosphatidylethanolamine biosynthetic process
A0A7M3RRX9_SPIER	A0A7M3RRX9	SERJ2_LOCUS25463	Aminopeptidase	90	82.1	78.5	115.9	115.2	115.8	83.5333	115.633	83.5333	115.633	1.38428	0.000704	0		GO:0004177,aminopeptidase activity;GO:0008237,metallopeptidase activity;GO:0008270,zinc ion binding
A0A7M3RNZ6_SPIER	A0A7M3RNZ6	SERJ2_LOCUS21770	Hypothetical protein	2936	2966.7	2876.1	1495.2	1458.1	1433.6	2926.27	1462.3	2926.27	1462.3	0.499715	1e-06	-1	GO:0016021,integral component of membrane;GO:0005802,trans-Golgi network	GO:0005524,ATP binding;GO:0140326,ATPase-coupled intramembrane lipid transporter activity;GO:0000287,magnesium ion binding	GO:0015914,phospholipid transport
A0A7M3RK58_SPIER	A0A7M3RK58	SERJ2_LOCUS22749	Hypothetical protein	166.5	145.8	159.8	184.4	185.4	200.9	157.367	190.233	157.367	190.233	1.20885	0.01542	0
A0A7M3PWB5_SPIER	A0A7M3PWB5	SERJ2_LOCUS1990	CTP:phosphoethanolamine cytidylyltransferase	115.5	121.4	110.9	119.7	115.8	112.4	115.933	115.967	115.933	115.967	1.00029	0.993241	0		GO:0004306,ethanolamine-phosphate cytidylyltransferase activity	GO:0006646,phosphatidylethanolamine biosynthetic process
A0A7M3QVD5_SPIER	A0A7M3QVD5	SERJ2_LOCUS14156	Hypothetical protein	237	214.2	217.2	259	262.8	257.5	222.8	259.767	222.8	259.767	1.16592	0.007246	0	GO:0016021,integral component of membrane
A0A7M3RKG2_SPIER	A0A7M3RKG2	SERJ2_LOCUS23206	Hypothetical protein	294.8	307.3	308.5	295.5	297.1	298.3	303.533	296.967	303.533	296.967	0.978366	0.214477	0	GO:0016021,integral component of membrane	GO:0015299,solute
A0A7M3PXA4_SPIER	A0A7M3PXA4	SERJ2_LOCUS2053	GTP-binding nuclear protein	1846.2	1805.4	1767.6	1945.2	2005.3	2010.3	1806.4	1986.93	1806.4	1986.93	1.09994	0.004261	0	GO:0005634,nucleus	GO:0005525,GTP binding;GO:0003924,GTPase activity	GO:0006913,nucleocytoplasmic transport;GO:0015031,protein transport	smm:Smp_079430.1,path:smm03013,RNA transport;smm:Smp_079430.1,path:smm03008,Ribosome biogenesis in eukaryotes
A0A7M3Q997_SPIER	A0A7M3Q997	SERJ2_LOCUS6694	Hypothetical protein	274.4	280.4	297	272.3	273.2	267.2	283.933	270.9	283.933	270.9	0.954097	0.136622	0
A0A7M3PRD8_SPIER	A0A7M3PRD8	SERJ2_LOCUS91	Hypothetical protein	317.9	315.9	294.5	299.1	314.2	309.2	309.433	307.5	309.433	307.5	0.993752	0.835152	0	GO:0008305,integrin complex		GO:0007155,cell adhesion;GO:0007229,integrin-mediated signaling pathway
A0A7M3Q4E7_SPIER	A0A7M3Q4E7	SERJ2_LOCUS4904	Hypothetical protein	143.9	143.8	155.3	175.6	159.6	161.8	147.667	165.667	147.667	165.667	1.1219	0.045977	0		GO:0020037,heme binding;GO:0046872,metal ion binding;GO:0016702,oxidoreductase activity, acting on single donors with incorporation of molecular oxygen, incorporation of two atoms of oxygen	GO:0019441,tryptophan catabolic process to kynurenine
A0A7M3Q8Z6_SPIER	A0A7M3Q8Z6	SERJ2_LOCUS6461	S-adenosylmethionine synthase	421	409.1	419.6	468.2	481.5	466.1	416.567	471.933	416.567	471.933	1.13291	0.000823	0		GO:0005524,ATP binding;GO:0046872,metal ion binding;GO:0004478,methionine adenosyltransferase activity	GO:0006730,one-carbon metabolic process;GO:0006556,S-adenosylmethionine biosynthetic process
A0A7M3QIN8_SPIER	A0A7M3QIN8	SERJ2_LOCUS9885	DRB sensitivity-inducing factor large subunit	302	303.5	322.5	318.9	339.1	343.2	309.333	333.733	309.333	333.733	1.07888	0.071148	0	GO:0005634,nucleus		GO:0032784,regulation of DNA-templated transcription, elongation;GO:0006357,regulation of transcription by RNA polymerase II
A0A7M3QK82_SPIER	A0A7M3QK82	SERJ2_LOCUS8639	Hypothetical protein	172.5	172.7	185.8	184.4	177.6	177.3	177	179.767	177	179.767	1.01563	0.607683	0
A0A7M3QGK5_SPIER	A0A7M3QGK5	SERJ2_LOCUS9123	Hypothetical protein	3726.3	3818.2	3806.9	2581.4	2499.5	2502	3783.8	2527.63	3783.8	2527.63	0.668015	6e-06	0
A0A7M3R352_SPIER	A0A7M3R352	SERJ2_LOCUS16914	Hypothetical protein	821.1	799.8	823	879.3	843.7	845.8	814.633	856.267	814.633	856.267	1.05111	0.038631	0
A0A7M3QUV1_SPIER	A0A7M3QUV1	SERJ2_LOCUS13783	40S ribosomal protein S30	633.1	644.4	627.2	960.6	900.1	912.6	634.9	924.433	634.9	924.433	1.45603	0.000111	0	GO:0005840,ribosome	GO:0003735,structural constituent of ribosome	GO:0006412,translation	smm:Smp_014650,path:smm03010,Ribosome
A0A7M3VKC6_SPIER	A0A7M3VKC6	SERJ2_LOCUS28007	Hypothetical protein (Fragment)	166.9	171.2	157.5	220.3	199.8	196.2	165.2	205.433	165.2	205.433	1.24354	0.00918	0	GO:0005737,cytoplasm	GO:0005085,guanyl-nucleotide exchange factor activity	GO:0015031,protein transport;GO:0032012,regulation of ARF protein signal transduction
A0A7M3Q0S8_SPIER	A0A7M3Q0S8	SERJ2_LOCUS3548	Hypothetical protein	163.4	178.8	147.2	226.4	206	204.4	163.133	212.267	163.133	212.267	1.30119	0.013113	0	GO:0005730,nucleolus;GO:0032040,small-subunit processome		GO:0006364,rRNA processing
A0A7M3QG81_SPIER	A0A7M3QG81	SERJ2_LOCUS8997	Serine/threonine protein phosphatase 2A regulatory subunit	189.7	174.1	205.1	190	191.1	195.7	189.633	192.267	189.633	192.267	1.01389	0.787072	0	GO:0000159,protein phosphatase type 2A complex	GO:0019888,protein phosphatase regulator activity	GO:0007165,signal transduction	smm:Smp_176600,path:smm03015,mRNA surveillance pathway
A0A7M3RMA8_SPIER	A0A7M3RMA8	SERJ2_LOCUS23893	Hypothetical protein	1928.1	1881.9	1845.5	1267.7	1296.8	1244.5	1885.17	1269.67	1885.17	1269.67	0.673504	2.6e-05	0	GO:0005737,cytoplasm;GO:0005869,dynactin complex;GO:0030286,dynein complex		GO:0007017,microtubule-based process
A0A7M3QVA6_SPIER	A0A7M3QVA6	SERJ2_LOCUS14043	Complex I-ESSS	1095.2	1101.1	1101.9	1213.3	1216.4	1219	1099.4	1216.23	1099.4	1216.23	1.10627	2e-06	0	GO:0016021,integral component of membrane			smm:Smp_080610,path:smm00190,Oxidative phosphorylation
A0A7M3R9A7_SPIER	A0A7M3R9A7	SERJ2_LOCUS19151	Hypothetical protein	101.2	87	95.5	112.1	110.7	116.6	94.5667	113.133	94.5667	113.133	1.19633	0.014468	0		GO:0016538,cyclin-dependent protein serine/threonine kinase regulator activity	GO:0006357,regulation of transcription by RNA polymerase II
A0A7M3QWU1_SPIER	A0A7M3QWU1	SERJ2_LOCUS14623	Arginyl-tRNA--protein transferase 1	1110.5	1083.9	1056.8	491.7	481.3	432.6	1083.73	468.533	1083.73	468.533	0.432333	1.4e-05	-1		GO:0004057,arginyltransferase activity
A0A7M3R0G1_SPIER	A0A7M3R0G1	SERJ2_LOCUS15001	Hypothetical protein	656.9	632.5	699.8	667.8	699	675.1	663.067	680.633	663.067	680.633	1.02649	0.465738	0	GO:0016021,integral component of membrane;GO:0005743,mitochondrial inner membrane
A0A7M3QMB7_SPIER	A0A7M3QMB7	SERJ2_LOCUS11211	Hypothetical protein	217	217	198.4	241	244.9	243.7	210.8	243.2	210.8	243.2	1.1537	0.006802	0	GO:0016021,integral component of membrane	GO:0005509,calcium ion binding	GO:0006851,mitochondrial calcium ion transmembrane transport
A0A7M3RAN1_SPIER	A0A7M3RAN1	SERJ2_LOCUS19654	Hypothetical protein	275.7	284.9	260.9	277.6	270	268.9	273.833	272.167	273.833	272.167	0.993914	0.835173	0
A0A7M3QB80_SPIER	A0A7M3QB80	SERJ2_LOCUS7168	Hypothetical protein	423.7	411.6	434.9	396.8	383	387.8	423.4	389.2	423.4	389.2	0.919225	0.012094	0		GO:0071949,FAD binding;GO:0016709,oxidoreductase activity, acting on paired donors, with incorporation or reduction of molecular oxygen, NAD(P)H as one donor, and incorporation of one atom of oxygen	GO:0006744,ubiquinone biosynthetic process
A0A7M3Q2G7_SPIER	A0A7M3Q2G7	SERJ2_LOCUS3986	ATPase protein 9	432	440.6	427.9	556.7	500.4	526.7	433.5	527.933	433.5	527.933	1.21784	0.004808	0	GO:0016021,integral component of membrane;GO:0031966,mitochondrial membrane;GO:0045263,proton-transporting ATP synthase complex, coupling factor F(o)	GO:0008289,lipid binding;GO:0015078,proton transmembrane transporter activity	GO:0015986,ATP synthesis coupled proton transport
A0A7M3QHM6_SPIER	A0A7M3QHM6	SERJ2_LOCUS9365	Hypothetical protein	327.3	338.2	310.8	336	328.4	330.6	325.433	331.667	325.433	331.667	1.01915	0.493363	0	GO:0005634,nucleus			smm:Smp_067250.1,path:smm03013,RNA transport
A0A7M3PWM7_SPIER	A0A7M3PWM7	SERJ2_LOCUS2097	Hypothetical protein	766	758.1	758.6	777.8	793.8	757.4	760.9	776.333	760.9	776.333	1.02028	0.227571	0
A0A7M3Q9K7_SPIER	A0A7M3Q9K7	SERJ2_LOCUS5777	Hypothetical protein	143.3	138.8	146	143.4	143.4	138.9	142.7	141.9	142.7	141.9	0.994394	0.772045	0			GO:0007267,cell-cell signaling;GO:0016540,protein autoprocessing
A0A7M3QS84_SPIER	A0A7M3QS84	SERJ2_LOCUS12997	Hypothetical protein	132.8	115.9	137.9	129.3	131.3	128.3	128.867	129.633	128.867	129.633	1.00595	0.914497	0		GO:0005524,ATP binding;GO:0016887,ATP hydrolysis activity;GO:0051536,iron-sulfur cluster binding	GO:0016226,iron-sulfur cluster assembly
A0A7M3PYQ6_SPIER	A0A7M3PYQ6	SERJ2_LOCUS2853	Hypothetical protein	1653	1597	1621.2	1787.3	1802.4	1768.9	1623.73	1786.2	1623.73	1786.2	1.10006	0.001004	0
A0A7M3RBS2_SPIER	A0A7M3RBS2	SERJ2_LOCUS19469	Hypothetical protein	274.5	291.9	274.1	245.3	277.7	242.5	280.167	255.167	280.167	255.167	0.910767	0.120991	0	GO:0016021,integral component of membrane
A0A7M3QZ48_SPIER	A0A7M3QZ48	SERJ2_LOCUS15253	Wiskott-Aldrich syndrome protein family member	241.6	243.7	233.8	312.4	320.1	319.3	239.7	317.267	239.7	317.267	1.3236	3.7e-05	0	GO:0005737,cytoplasm;GO:0005856,cytoskeleton	GO:0003779,actin binding	GO:0030036,actin cytoskeleton organization
A0A7M3RG63_SPIER	A0A7M3RG63	SERJ2_LOCUS20903	Hypothetical protein	473.5	481.1	507.8	523.1	511.7	529.3	487.467	521.367	487.467	521.367	1.06954	0.043223	0		GO:0016620,oxidoreductase activity, acting on the aldehyde or oxo group of donors, NAD or NADP as acceptor	GO:0006081,cellular aldehyde metabolic process
A0A7M3QMV6_SPIER	A0A7M3QMV6	SERJ2_LOCUS10578	Hypothetical protein	264.6	256.6	248.5	312	302.6	317.3	256.567	310.633	256.567	310.633	1.21073	0.001032	0		GO:0003723,RNA binding
A0A7M3QLH4_SPIER	A0A7M3QLH4	SERJ2_LOCUS10069	Hypothetical protein	143.1	152.1	146.5	158.5	130.8	151.2	147.233	146.833	147.233	146.833	0.997283	0.96551	0	GO:0016021,integral component of membrane;GO:0005741,mitochondrial outer membrane	GO:0005509,calcium ion binding;GO:0005525,GTP binding;GO:0003924,GTPase activity	GO:0007264,small GTPase mediated signal transduction
A0A7M3QD29_SPIER	A0A7M3QD29	SERJ2_LOCUS7997	Hypothetical protein	321.1	324.9	314.8	419.7	389.3	401	320.267	403.333	320.267	403.333	1.25937	0.00088	0
A0A7M3QWI7_SPIER	A0A7M3QWI7	SERJ2_LOCUS14331	Ubiquitin-60S ribosomal protein L40	8247.7	8167.6	8163.3	8030.6	8203.9	8150.3	8192.87	8128.27	8192.87	8128.27	0.992115	0.32862	0	GO:0005737,cytoplasm;GO:0005634,nucleus;GO:0005840,ribosome	GO:0003735,structural constituent of ribosome	GO:0006412,translation	smm:Smp_089430,path:smm03010,Ribosome
A0A7M3VJA6_SPIER	A0A7M3VJA6	SERJ2_LOCUS27559	Hypothetical protein (Fragment)	520.3	534.1	515.3	587	539.2	501.8	523.233	542.667	523.233	542.667	1.03714	0.485075	0	GO:0005737,cytoplasm;GO:0005856,cytoskeleton;GO:0005925,focal adhesion;GO:0001726,ruffle	GO:0051015,actin filament binding;GO:0005200,structural constituent of cytoskeleton	GO:0007155,cell adhesion
A0A7M3R9V9_SPIER	A0A7M3R9V9	SERJ2_LOCUS19344	Hypothetical protein	6100	6033.2	5887.4	5829.4	5959.3	5977.7	6006.87	5922.13	6006.87	5922.13	0.985894	0.339609	0	GO:0005737,cytoplasm;GO:0016020,membrane
A0A7M3QSF5_SPIER	A0A7M3QSF5	SERJ2_LOCUS12154	Hypothetical protein	55.7	60.1	55.4	65.9	69.4	68.8	57.0667	68.0333	57.0667	68.0333	1.19217	0.004174	0
A0A7M3QMC3_SPIER	A0A7M3QMC3	SERJ2_LOCUS9328	Hypothetical protein	149.3	135.5	151.9	200	195.4	202.4	145.567	199.267	145.567	199.267	1.3689	0.000611	0
A0A7M3RR47_SPIER	A0A7M3RR47	SERJ2_LOCUS25305	Hypothetical protein	420.2	416.3	404.9	420.6	403.9	432.7	413.8	419.067	413.8	419.067	1.01273	0.609855	0	GO:0016021,integral component of membrane
A0A7M3RY97_SPIER	A0A7M3RY97	SERJ2_LOCUS26985	Hypothetical protein (Fragment)	2482.2	2356.7	2490.9	2695.7	2688.1	2738.2	2443.27	2707.33	2443.27	2707.33	1.10808	0.004589	0
A0A7M3QUI4_SPIER	A0A7M3QUI4	SERJ2_LOCUS11622	Hypothetical protein	78.5	90.7	71.8	98.2	108.2	105.5	80.3333	103.967	80.3333	103.967	1.29419	0.019793	0	GO:0005737,cytoplasm	GO:0004864,protein phosphatase inhibitor activity	GO:0007049,cell cycle;GO:0051301,cell division
A0A7M3QJI6_SPIER	A0A7M3QJI6	SERJ2_LOCUS10188	Hypothetical protein	357.2	371.9	370	362.1	357.4	353	366.367	357.5	366.367	357.5	0.975798	0.170369	0	GO:0016021,integral component of membrane
A0A7M3QK94_SPIER	A0A7M3QK94	SERJ2_LOCUS10312	Glutathione transferase	523.1	527.7	528.6	510.9	521.5	509.2	526.467	513.867	526.467	513.867	0.976067	0.040173	0		GO:0004364,glutathione transferase activity	GO:0006749,glutathione metabolic process	smm:Smp_152710.1,path:smm00480,Glutathione metabolism;smm:Smp_152710.1,path:smm00790,Folate biosynthesis
A0A7M3QYR5_SPIER	A0A7M3QYR5	SERJ2_LOCUS15131	Hypothetical protein	140.4	135.8	158.7	120.1	107.6	118.8	144.967	115.5	144.967	115.5	0.796735	0.021494	0
A0A7M3RVU3_SPIER	A0A7M3RVU3	SERJ2_LOCUS26078	Hypothetical protein	2840	2781	2901.2	3001	3034.2	3131.8	2840.73	3055.67	2840.73	3055.67	1.07566	0.014825	0
A0A7M3QPJ1_SPIER	A0A7M3QPJ1	SERJ2_LOCUS11136	Hypothetical protein	798	788.5	824.7	696.9	689.3	704.5	803.733	696.9	803.733	696.9	0.867079	0.000796	0	GO:0005737,cytoplasm;GO:0005856,cytoskeleton	GO:0005524,ATP binding		smm:Smp_046600,path:smm04145,Phagosome
A0A7M3Q8P9_SPIER	A0A7M3Q8P9	SERJ2_LOCUS6360	Hypothetical protein	94.2	98.7	103.5	95	105.5	100.7	98.8	100.4	98.8	100.4	1.01619	0.713103	0
A0A7M3QAN9_SPIER	A0A7M3QAN9	SERJ2_LOCUS7134	Hypothetical protein	133.4	127.5	141.8	119.9	128.6	149.1	134.233	132.533	134.233	132.533	0.987335	0.868031	0		GO:0005524,ATP binding;GO:0016887,ATP hydrolysis activity
A0A7M3PSB4_SPIER	A0A7M3PSB4	SERJ2_LOCUS498	Hypothetical protein	1375.8	1365.9	1414.1	1579.1	1575.9	1573.1	1385.27	1576.03	1385.27	1576.03	1.13771	0.000209	0
A0A7M3QVL1_SPIER	A0A7M3QVL1	SERJ2_LOCUS13336	Hypothetical protein	568.9	611.5	586.5	560.4	570.4	567.1	588.967	565.967	588.967	565.967	0.960949	0.144484	0
A0A7M3QSN5_SPIER	A0A7M3QSN5	SERJ2_LOCUS12234	Electron transfer flavoprotein-ubiquinone oxidoreductase	54.9	55.5	55.5	41.3	39.9	39.8	55.3	40.3333	55.3	40.3333	0.729355	9e-06	0
A0A7M3RHT6_SPIER	A0A7M3RHT6	SERJ2_LOCUS22239	Programmed cell death protein 4	1927.8	1931.2	1951.9	2152.1	2119.1	2161.7	1936.97	2144.3	1936.97	2144.3	1.10704	0.000156	0	GO:0005737,cytoplasm		GO:0045892,negative regulation of transcription, DNA-templated
A0A7M3R3E9_SPIER	A0A7M3R3E9	SERJ2_LOCUS14711	Lipase maturation factor	1433.3	1406.9	1418.8	1739.3	1731.3	1735.9	1419.67	1735.5	1419.67	1735.5	1.22247	2e-06	0	GO:0005789,endoplasmic reticulum membrane;GO:0016021,integral component of membrane
A0A7M3RG19_SPIER	A0A7M3RG19	SERJ2_LOCUS21366	Hypothetical protein	697.3	714.3	707.4	718.9	712.7	686.8	706.333	706.133	706.333	706.133	0.999717	0.986365	0	GO:0005783,endoplasmic reticulum		GO:0006914,autophagy;GO:0048208,COPII vesicle coating
A0A7M3RZ94_SPIER	A0A7M3RZ94	SERJ2_LOCUS25259	Reticulon-like protein	1656.3	1595.4	1738.9	1663.6	1687.2	1651.5	1663.53	1667.43	1663.53	1667.43	1.00234	0.931909	0	GO:0005789,endoplasmic reticulum membrane;GO:0016021,integral component of membrane
A0A7M3QRH1_SPIER	A0A7M3QRH1	SERJ2_LOCUS11813	Hypothetical protein	145.5	155.5	151.7	138.7	144.9	138.2	150.9	140.6	150.9	140.6	0.931743	0.046782	0	GO:0000145,exocyst		GO:0006887,exocytosis
A0A7M3RAQ1_SPIER	A0A7M3RAQ1	SERJ2_LOCUS19668	Hypothetical protein	181.6	161.3	180.2	185.3	183.7	190.3	174.367	186.433	174.367	186.433	1.0692	0.152524	0
A0A7M3Q6E4_SPIER	A0A7M3Q6E4	SERJ2_LOCUS5602	Hypothetical protein	349.2	349	340.8	453.6	416.9	442.8	346.333	437.767	346.333	437.767	1.264	0.00124	0	GO:0005737,cytoplasm	GO:0005524,ATP binding;GO:0003677,DNA binding;GO:0016787,hydrolase activity;GO:0003723,RNA binding;GO:0003724,RNA helicase activity;GO:0008270,zinc ion binding	GO:0000184,nuclear-transcribed mRNA catabolic process, nonsense-mediated decay
A0A7M3R773_SPIER	A0A7M3R773	SERJ2_LOCUS18387	Oxysterol-binding protein	895	955.4	871.9	1171.1	1216.8	1146.1	907.433	1178	907.433	1178	1.29817	0.001121	0		GO:0008289,lipid binding	GO:0006869,lipid transport
A0A7M3RKH0_SPIER	A0A7M3RKH0	SERJ2_LOCUS23215	Hypothetical protein	92	94.2	96.1	119.5	106.9	102.2	94.1	109.533	94.1	109.533	1.16401	0.043565	0	GO:0005789,endoplasmic reticulum membrane;GO:0016021,integral component of membrane;GO:0030314,junctional membrane complex
A0A7M3PYH3_SPIER	A0A7M3PYH3	SERJ2_LOCUS2776	Hypothetical protein	125.2	126.1	124.9	137.7	124.7	121.4	125.4	127.933	125.4	127.933	1.0202	0.638287	0	GO:0016021,integral component of membrane	GO:0019706,protein-cysteine S-palmitoyltransferase activity
A0A7M3RM85_SPIER	A0A7M3RM85	SERJ2_LOCUS23865	Tubulin alpha chain	741.7	744.2	804.3	926.4	912.5	870.3	763.4	903.067	763.4	903.067	1.18295	0.006226	0	GO:0005874,microtubule	GO:0005525,GTP binding;GO:0003924,GTPase activity;GO:0005200,structural constituent of cytoskeleton	GO:0007017,microtubule-based process	smm:Smp_103790,path:smm04145,Phagosome
A0A7M3QAA0_SPIER	A0A7M3QAA0	SERJ2_LOCUS6021	Hypothetical protein	230.2	255.8	251.3	248.4	250.9	233.5	245.767	244.267	245.767	244.267	0.993897	0.883159	0		GO:0003824,catalytic activity
A0A7M3PXP1_SPIER	A0A7M3PXP1	SERJ2_LOCUS1611	Signal sequence receptor subunit gamma	827.8	763.9	832	1167.7	1188.2	1180.7	807.9	1178.87	807.9	1178.87	1.45917	8.4e-05	0	GO:0005789,endoplasmic reticulum membrane;GO:0016021,integral component of membrane		GO:0006614,SRP-dependent cotranslational protein targeting to membrane	smm:Smp_074700,path:smm04141,Protein processing in endoplasmic reticulum
A0A7M3RR04_SPIER	A0A7M3RR04	SERJ2_LOCUS22470	Hypothetical protein	1326.1	1329.8	1341.9	1582.4	1613.1	1588.8	1332.6	1594.77	1332.6	1594.77	1.19673	1.5e-05	0
A0A7M3PT73_SPIER	A0A7M3PT73	SERJ2_LOCUS836	Hypothetical protein	371.5	392.8	389	402.9	388.6	361.7	384.433	384.4	384.433	384.4	0.999913	0.998181	0
A0A7M3QFT8_SPIER	A0A7M3QFT8	SERJ2_LOCUS8897	Hypothetical protein	661.9	690.7	658.5	894.5	875.2	901.3	670.367	890.333	670.367	890.333	1.32813	6.9e-05	0	GO:0005737,cytoplasm;GO:0005634,nucleus;GO:0000502,proteasome complex	GO:0005524,ATP binding;GO:0016887,ATP hydrolysis activity;GO:0036402,proteasome-activating activity	GO:0030163,protein catabolic process	smm:Smp_042270.1,path:smm03050,Proteasome
A0A7M3RIR3_SPIER	A0A7M3RIR3	SERJ2_LOCUS22513	Peptidyl-prolyl cis-trans isomerase	7118.8	7178.8	7019.7	5915.1	6130.8	6043.1	7105.77	6029.67	7105.77	6029.67	0.84856	0.000159	0		GO:0003755,peptidyl-prolyl cis-trans isomerase activity	GO:0006457,protein folding
A0A7M3QS55_SPIER	A0A7M3QS55	SERJ2_LOCUS12967	Hypothetical protein	128.8	127.2	139.5	123.2	149.1	124.9	131.833	132.4	131.833	132.4	1.0043	0.953904	0		GO:0016810,hydrolase activity, acting on carbon-nitrogen (but not peptide) bonds
A0A7M3Q7J7_SPIER	A0A7M3Q7J7	SERJ2_LOCUS6040	Hypothetical protein	196.4	193.1	198.2	246	222.7	210.3	195.9	226.333	195.9	226.333	1.15535	0.045056	0
A0A7M3QFX1_SPIER	A0A7M3QFX1	SERJ2_LOCUS8927	Hypothetical protein	349.2	334.6	349.4	323.8	338.5	412	344.4	358.1	344.4	358.1	1.03978	0.647041	0	GO:0005739,mitochondrion;GO:0045277,respiratory chain complex IV			smm:Smp_144000,path:smm00190,Oxidative phosphorylation;smm:Smp_144010.1,path:smm00190,Oxidative phosphorylation
A0A7M3PUN0_SPIER	A0A7M3PUN0	SERJ2_LOCUS571	Hypothetical protein	156.3	155	172.3	164.2	155.3	150.8	161.2	156.767	161.2	156.767	0.972498	0.550829	0	GO:0016021,integral component of membrane	GO:0016830,carbon-carbon lyase activity;GO:0030170,pyridoxal phosphate binding	GO:0019752,carboxylic acid metabolic process
A0A7M3RGQ2_SPIER	A0A7M3RGQ2	SERJ2_LOCUS21064	Hypothetical protein	163.3	163.5	167	170	183.2	177.8	164.6	177	164.6	177	1.07533	0.036641	0	GO:0005681,spliceosomal complex	GO:0003723,RNA binding	GO:0000398,mRNA splicing, via spliceosome
A0A7M3RNZ8_SPIER	A0A7M3RNZ8	SERJ2_LOCUS24149	Peroxidase	1226.4	1206.8	1197	1395.4	1369.1	1354.4	1210.07	1372.97	1210.07	1372.97	1.13462	0.000385	0		GO:0020037,heme binding;GO:0004601,peroxidase activity	GO:0006979,response to oxidative stress
A0A7M3QNA5_SPIER	A0A7M3QNA5	SERJ2_LOCUS11428	Hypothetical protein	348.9	351.4	374.9	363.2	405.2	388.1	358.4	385.5	358.4	385.5	1.07561	0.13984	0	GO:0005794,Golgi apparatus;GO:0016020,membrane
A0A7M3RG20_SPIER	A0A7M3RG20	SERJ2_LOCUS21608	Hypothetical protein	255.7	260.2	266.8	301.5	282	276.2	260.9	286.567	260.9	286.567	1.09838	0.036534	0
A0A7M3R787_SPIER	A0A7M3R787	SERJ2_LOCUS18186	Hypothetical protein	1234.9	1280	1306	1463.8	1427.8	1415.9	1273.63	1435.83	1273.63	1435.83	1.12735	0.00303	0		GO:0004601,peroxidase activity;GO:0051920,peroxiredoxin activity		smm:Smp_062900,path:smm04146,Peroxisome
A0A7M3RH30_SPIER	A0A7M3RH30	SERJ2_LOCUS20842	Hypothetical protein	506.5	475	450.7	593.2	574.2	590.3	477.4	585.9	477.4	585.9	1.22727	0.003229	0	GO:0005737,cytoplasm;GO:0005856,cytoskeleton	GO:0005524,ATP binding
A0A7M3QUD2_SPIER	A0A7M3QUD2	SERJ2_LOCUS13770	Arginase	30.7	23.9	31.1	59	57.9	62.4	28.5667	59.7667	28.5667	59.7667	2.09218	0.000321	1		GO:0004053,arginase activity;GO:0046872,metal ion binding	GO:0006525,arginine metabolic process;GO:0000050,urea cycle	smm:Smp_059980,path:smm00220,Arginine biosynthesis;smm:Smp_059980,path:smm00330,Arginine and proline metabolism
A0A7M3Q036_SPIER	A0A7M3Q036	SERJ2_LOCUS2617	Hypothetical protein	224.9	226.1	217.4	214.4	227.4	198.2	222.8	213.333	222.8	213.333	0.95751	0.346176	0
A0A7M3Q147_SPIER	A0A7M3Q147	SERJ2_LOCUS2824	Tetraspanin	439.9	419.1	443.3	441.1	435.8	435.8	434.1	437.567	434.1	437.567	1.00799	0.678474	0
A0A7M3RDY6_SPIER	A0A7M3RDY6	SERJ2_LOCUS20838	Hypothetical protein	177.8	182.9	174.1	239.1	231.9	221.1	178.267	230.7	178.267	230.7	1.29413	0.00084	0
A0A7M3Q7D1_SPIER	A0A7M3Q7D1	SERJ2_LOCUS5928	Hypothetical protein	930.8	896.7	895.7	1237.3	1199.7	1191.1	907.733	1209.37	907.733	1209.37	1.33229	7.9e-05	0	GO:0016282,eukaryotic 43S preinitiation complex;GO:0033290,eukaryotic 48S preinitiation complex;GO:0005852,eukaryotic translation initiation factor 3 complex	GO:0003743,translation initiation factor activity	GO:0001732,formation of cytoplasmic translation initiation complex
A0A7M3QWE0_SPIER	A0A7M3QWE0	SERJ2_LOCUS14480	Uridine 5'-monophosphate synthase	496.8	506.9	511.5	499.5	533.6	483.2	505.067	505.433	505.067	505.433	1.00073	0.982226	0		GO:0004588,orotate phosphoribosyltransferase activity;GO:0004590,orotidine-5'-phosphate decarboxylase activity	GO:0006207,'de novo' pyrimidine nucleobase biosynthetic process;GO:0044205,'de novo' UMP biosynthetic process;GO:0009116,nucleoside metabolic process
A0A7M3RUX2_SPIER	A0A7M3RUX2	SERJ2_LOCUS26308	Hypothetical protein	137	123.7	120.3	181	169.6	160.9	127	170.5	127	170.5	1.34252	0.004917	0
A0A7M3RKU3_SPIER	A0A7M3RKU3	SERJ2_LOCUS22113	Hypothetical protein	937.2	924.8	943.3	976	915.1	897.2	935.1	929.433	935.1	929.433	0.99394	0.828183	0	GO:0016272,prefoldin complex	GO:0051082,unfolded protein binding	GO:0006457,protein folding
A0A7M3PRU1_SPIER	A0A7M3PRU1	SERJ2_LOCUS42	Hypothetical protein	2678.2	2825.7	2529.5	2153.2	2175.1	2260.8	2677.8	2196.37	2677.8	2196.37	0.820213	0.00627	0
A0A7M3QAB8_SPIER	A0A7M3QAB8	SERJ2_LOCUS6827	Hypothetical protein	474.1	505.5	496.6	583.3	561.9	532.7	492.067	559.3	492.067	559.3	1.13664	0.018046	0	GO:0005785,signal recognition particle receptor complex	GO:0005525,GTP binding;GO:0003924,GTPase activity;GO:0005047,signal recognition particle binding	GO:0006614,SRP-dependent cotranslational protein targeting to membrane	smm:Smp_095910,path:smm03060,Protein export
A0A7M3RP77_SPIER	A0A7M3RP77	SERJ2_LOCUS24596	PRA1 family protein	132.2	125	120.3	169.1	174.7	177.5	125.833	173.767	125.833	173.767	1.38093	0.000353	0	GO:0016021,integral component of membrane
A0A7M3RJ46_SPIER	A0A7M3RJ46	SERJ2_LOCUS22716	Hypothetical protein	76.3	82.3	73.4	75.9	82.9	73.4	77.3333	77.4	77.3333	77.4	1.00086	0.98707	0
A0A7M3Q8R8_SPIER	A0A7M3Q8R8	SERJ2_LOCUS4637	Hypothetical protein	608.4	602.5	622.1	656.8	632.9	628.8	611	639.5	611	639.5	1.04665	0.053081	0
A0A7M3QMZ5_SPIER	A0A7M3QMZ5	SERJ2_LOCUS11463	Hypothetical protein	169.8	160	167.3	176.7	166.3	181	165.7	174.667	165.7	174.667	1.05411	0.163554	0	GO:0016021,integral component of membrane;GO:0005886,plasma membrane
A0A7M3R1X1_SPIER	A0A7M3R1X1	SERJ2_LOCUS15614	Hypothetical protein	326.3	295.8	319.8	348.4	337.4	331.2	313.967	339	313.967	339	1.07973	0.076601	0
A0A7M3QN82_SPIER	A0A7M3QN82	SERJ2_LOCUS11524	Hypothetical protein	2040.1	2115	2051.1	2309.6	2266.8	2305.6	2068.73	2294	2068.73	2294	1.10889	0.001136	0	GO:0005634,nucleus;GO:1990904,ribonucleoprotein complex	GO:0003723,RNA binding	GO:0006396,RNA processing
A0A7M3RGX6_SPIER	A0A7M3RGX6	SERJ2_LOCUS21863	Hypothetical protein	596.8	583.4	585.2	730.1	749.5	748.4	588.467	742.667	588.467	742.667	1.26204	3.4e-05	0
A0A7M3QPA4_SPIER	A0A7M3QPA4	SERJ2_LOCUS11801	Hypothetical protein	860.6	868.6	887.6	1033.7	1007.2	1077.5	872.267	1039.47	872.267	1039.47	1.19169	0.00161	0	GO:0016021,integral component of membrane;GO:0005743,mitochondrial inner membrane	GO:0005509,calcium ion binding	GO:0055085,transmembrane transport
A0A7M3QT68_SPIER	A0A7M3QT68	SERJ2_LOCUS13324	Hypothetical protein	226.1	224.2	206.2	317.7	324.7	298.4	218.833	313.6	218.833	313.6	1.43305	0.000719	0		GO:0003723,RNA binding
A0A7M3QC13_SPIER	A0A7M3QC13	SERJ2_LOCUS7561	Hypothetical protein	703.1	715.4	734.5	696.4	741.1	731.9	717.667	723.133	717.667	723.133	1.00762	0.755714	0
A0A7M3QTM2_SPIER	A0A7M3QTM2	SERJ2_LOCUS13534	Hypothetical protein	61.6	47.2	44	75.3	83.1	79	50.9333	79.1333	50.9333	79.1333	1.55367	0.008585	1		GO:0003723,RNA binding
A0A7M3RWV9_SPIER	A0A7M3RWV9	SERJ2_LOCUS26440	Hypothetical protein	1693.5	1710	1717.9	1960.9	1997.9	2069.6	1707.13	2009.47	1707.13	2009.47	1.1771	0.000761	0	GO:0000276,mitochondrial proton-transporting ATP synthase complex, coupling factor F(o)	GO:0015078,proton transmembrane transporter activity	GO:0015986,ATP synthesis coupled proton transport	smm:Smp_129080,path:smm00190,Oxidative phosphorylation
A0A7M3R2H3_SPIER	A0A7M3R2H3	SERJ2_LOCUS16671	Hypothetical protein	102.4	100	122.5	112	110.9	112.6	108.3	111.833	108.3	111.833	1.03262	0.64714	0
A0A7M3QZK0_SPIER	A0A7M3QZK0	SERJ2_LOCUS15642	Hypothetical protein	3378.7	3438.5	3545.6	2816.3	2832.9	2861.3	3454.27	2836.83	3454.27	2836.83	0.821255	0.000258	0		GO:0005524,ATP binding;GO:0016887,ATP hydrolysis activity;GO:0051082,unfolded protein binding	GO:0006457,protein folding
A0A7M3RVG0_SPIER	A0A7M3RVG0	SERJ2_LOCUS26907	Hypothetical protein	816.7	771.9	755.3	951.8	926.1	926	781.3	934.633	781.3	934.633	1.19625	0.00163	0	GO:0016021,integral component of membrane	GO:0005524,ATP binding;GO:0016887,ATP hydrolysis activity;GO:0004176,ATP-dependent peptidase activity;GO:0004222,metalloendopeptidase activity
A0A7M3PV51_SPIER	A0A7M3PV51	SERJ2_LOCUS834	Alanine transaminase	991.4	983.6	927	1108.3	1165.5	1126.9	967.333	1133.57	967.333	1133.57	1.17185	0.003238	0		GO:0030170,pyridoxal phosphate binding;GO:0008483,transaminase activity	GO:0009058,biosynthetic process	smm:Smp_007760,path:smm00250,Alanine, aspartate and glutamate metabolism;smm:Smp_007760,path:smm00220,Arginine biosynthesis
A0A7M3QDQ1_SPIER	A0A7M3QDQ1	SERJ2_LOCUS7365	Macrophage-expressed gene 1 protein	1088.2	1102.9	1096.9	1205.2	1196.5	1176.3	1096	1192.67	1096	1192.67	1.0882	0.000539	0	GO:0031410,cytoplasmic vesicle;GO:0016021,integral component of membrane
A0A7M3PVV9_SPIER	A0A7M3PVV9	SERJ2_LOCUS251	Hypothetical protein	145.5	147.1	155.5	201.7	174.4	173.8	149.367	183.3	149.367	183.3	1.22718	0.025018	0	GO:0005634,nucleus	GO:0003723,RNA binding	GO:0000381,regulation of alternative mRNA splicing, via spliceosome
A0A7M3PSC6_SPIER	A0A7M3PSC6	SERJ2_LOCUS505	Hypothetical protein	332.5	335.1	375.9	403.9	438.3	422.6	347.833	421.6	347.833	421.6	1.21208	0.012797	0		GO:0003713,transcription coactivator activity
A0A7M3PX69_SPIER	A0A7M3PX69	SERJ2_LOCUS2316	Hypothetical protein	373.2	341.4	365.1	367.8	363.3	345.8	359.9	358.967	359.9	358.967	0.997407	0.940068	0		GO:0003723,RNA binding	GO:0006397,mRNA processing
A0A7M3RG91_SPIER	A0A7M3RG91	SERJ2_LOCUS21620	Hypothetical protein (Fragment)	209.4	206.5	222.3	205	176.9	188.6	212.733	190.167	212.733	190.167	0.89392	0.076089	0		GO:0008270,zinc ion binding
A0A7M3RT54_SPIER	A0A7M3RT54	SERJ2_LOCUS26071	Ubiquinone biosynthesis protein	130.4	134.5	128.6	185.2	166.7	158.2	131.167	170.033	131.167	170.033	1.29632	0.008883	0	GO:0005739,mitochondrion	GO:0008289,lipid binding	GO:0006744,ubiquinone biosynthetic process
A0A7M3QJN5_SPIER	A0A7M3QJN5	SERJ2_LOCUS9414	Hypothetical protein	130	124.4	143	145	146	137.8	132.467	142.933	132.467	142.933	1.07901	0.160514	0
A0A7M3RCN0_SPIER	A0A7M3RCN0	SERJ2_LOCUS19772	Hypothetical protein	889.6	917.4	913.1	1103.6	1083.7	1033.3	906.7	1073.53	906.7	1073.53	1.184	0.001806	0		GO:0003723,RNA binding
A0A7M3R2A1_SPIER	A0A7M3R2A1	SERJ2_LOCUS15746	Hypothetical protein	1882	1904.9	1976.8	2091.6	2107.7	2103.7	1921.23	2101	1921.23	2101	1.09357	0.003429	0	GO:0005737,cytoplasm	GO:0008239,dipeptidyl-peptidase activity;GO:0046872,metal ion binding;GO:0070006,metalloaminopeptidase activity
A0A7M3R2L5_SPIER	A0A7M3R2L5	SERJ2_LOCUS15860	Hypothetical protein	46.6	48	50.4	66.6	65.8	58.7	48.3333	63.7	48.3333	63.7	1.31793	0.004998	0	GO:0005737,cytoplasm	GO:0008289,lipid binding
A0A7M3PY73_SPIER	A0A7M3PY73	SERJ2_LOCUS2666	Hypothetical protein	279.4	285	297.7	303.4	303.5	319.6	287.367	308.833	287.367	308.833	1.0747	0.048233	0	GO:0005737,cytoplasm	GO:0003723,RNA binding
A0A7M3R5G6_SPIER	A0A7M3R5G6	SERJ2_LOCUS17778	Hypothetical protein	421	402.8	370.4	511.6	517.7	544.5	398.067	524.6	398.067	524.6	1.31787	0.002121	0	GO:0005737,cytoplasm;GO:0005634,nucleus;GO:0019773,proteasome core complex, alpha-subunit complex		GO:0006511,ubiquitin-dependent protein catabolic process
A0A7M3QAC2_SPIER	A0A7M3QAC2	SERJ2_LOCUS6041	Palmitoyl-protein hydrolase 1	103.6	121.6	107.3	101	123.2	104.7	110.833	109.633	110.833	109.633	0.989173	0.898014	0		GO:0008474,palmitoyl-(protein) hydrolase activity	GO:0002084,protein depalmitoylation
A0A7M3QHG0_SPIER	A0A7M3QHG0	SERJ2_LOCUS8658	Hypothetical protein	71.5	68.2	75.9	74.9	74.5	83	71.8667	77.4667	71.8667	77.4667	1.07792	0.19038	0		GO:0046872,metal ion binding;GO:0004222,metalloendopeptidase activity
A0A7M3PU13_SPIER	A0A7M3PU13	SERJ2_LOCUS1142	Hypothetical protein	1987.6	2069.8	2015.2	1390.1	1462.8	1435.5	2024.2	1429.47	2024.2	1429.47	0.706188	5e-05	0
A0A7M3QB50_SPIER	A0A7M3QB50	SERJ2_LOCUS7050	Hypothetical protein	3827.6	3802.4	3910	4590.3	4610.3	4541.1	3846.67	4580.57	3846.67	4580.57	1.19079	4.4e-05	0
A0A7M3RIH4_SPIER	A0A7M3RIH4	SERJ2_LOCUS22237	Hypothetical protein	392.9	390	395.7	445.5	442	431.5	392.867	439.667	392.867	439.667	1.11912	0.00049	0		GO:0004842,ubiquitin-protein transferase activity
A0A7M3RWR7_SPIER	A0A7M3RWR7	SERJ2_LOCUS10182	Hypothetical protein	306.8	305.4	328.7	299.4	306.8	307.7	313.633	304.633	313.633	304.633	0.971304	0.322959	0	GO:0008180,COP9 signalosome	GO:0070122,isopeptidase activity;GO:0046872,metal ion binding;GO:0004222,metalloendopeptidase activity
A0A7M3PTX0_SPIER	A0A7M3PTX0	SERJ2_LOCUS839	Hypothetical protein	371.6	377.8	383.6	380.5	364.5	365.7	377.667	370.233	377.667	370.233	0.980318	0.296918	0
A0A7M3PUR5_SPIER	A0A7M3PUR5	SERJ2_LOCUS1422	Hypothetical protein	2179.1	2114.8	2176.1	2667.8	2630.5	2626.3	2156.67	2641.53	2156.67	2641.53	1.22482	4e-05	0	GO:0005874,microtubule	GO:0005525,GTP binding;GO:0003924,GTPase activity;GO:0005200,structural constituent of cytoskeleton	GO:0007017,microtubule-based process	smm:Smp_078040,path:smm04145,Phagosome
A0A7M3QAY5_SPIER	A0A7M3QAY5	SERJ2_LOCUS7155	Hypothetical protein	103	87	98.6	166.8	155.3	157.1	96.2	159.733	96.2	159.733	1.66043	0.000439	1	GO:0005604,basement membrane;GO:0005737,cytoplasm;GO:0005576,extracellular region	GO:0005509,calcium ion binding
A0A7M3PY12_SPIER	A0A7M3PY12	SERJ2_LOCUS2422	Hypothetical protein	353	349.8	350.8	402.9	468.8	427.3	351.2	433	351.2	433	1.23292	0.013186	0
A0A7M3PWP5_SPIER	A0A7M3PWP5	SERJ2_LOCUS1267	Hypothetical protein	1929.8	1854.8	1907.7	2299	2305.2	2280.8	1897.43	2295	1897.43	2295	1.20953	7.1e-05	0
A0A7M3R6N6_SPIER	A0A7M3R6N6	SERJ2_LOCUS18200	Hypothetical protein	262.2	272.4	249.2	331.3	300.9	298.5	261.267	310.233	261.267	310.233	1.18742	0.017333	0
A0A7M3Q4P3_SPIER	A0A7M3Q4P3	SERJ2_LOCUS4945	Hypothetical protein	152.5	148	153.5	164.9	164.8	172.3	151.333	167.333	151.333	167.333	1.10573	0.005986	0
A0A7M3R2V4_SPIER	A0A7M3R2V4	SERJ2_LOCUS16811	Hypothetical protein	1826.8	1844	1785.1	2189.8	2148.3	2173.4	1818.63	2170.5	1818.63	2170.5	1.19348	7.8e-05	0	GO:0005634,nucleus	GO:0003723,RNA binding	GO:0006355,regulation of transcription, DNA-templated
A0A7M3RT51_SPIER	A0A7M3RT51	SERJ2_LOCUS24905	Hypothetical protein	251.6	260	226.8	261.6	259.7	248.3	246.133	256.533	246.133	256.533	1.04225	0.389973	0
A0A7M3QTE9_SPIER	A0A7M3QTE9	SERJ2_LOCUS13444	Hypothetical protein	64.6	75.1	81.3	60.8	63.5	56.6	73.6667	60.3	73.6667	60.3	0.818552	0.064264	0		GO:0016747,acyltransferase activity, transferring groups other than amino-acyl groups
A0A7M3QF12_SPIER	A0A7M3QF12	SERJ2_LOCUS8585	U3 small nucleolar RNA-associated protein 25 homolog	353.4	348.9	391.5	325.8	320.7	330.7	364.6	325.733	364.6	325.733	0.893399	0.048177	0	GO:0005730,nucleolus	GO:0034511,U3 snoRNA binding	GO:0006364,rRNA processing
A0A7M3QKE1_SPIER	A0A7M3QKE1	SERJ2_LOCUS10551	Hypothetical protein	353.1	358.1	351.2	450.4	460.7	436.6	354.133	449.233	354.133	449.233	1.26854	0.000198	0	GO:0016272,prefoldin complex	GO:0051082,unfolded protein binding	GO:0006457,protein folding
A0A7M3RZC7_SPIER	A0A7M3RZC7	SERJ2_LOCUS27475	Tubulin alpha chain	378.3	372.2	381.5	473.2	486.1	468.1	377.333	475.8	377.333	475.8	1.26095	8.1e-05	0	GO:0005874,microtubule	GO:0005525,GTP binding;GO:0003924,GTPase activity;GO:0005200,structural constituent of cytoskeleton	GO:0007017,microtubule-based process	smm:Smp_103790,path:smm04145,Phagosome
A0A7M3R2L2_SPIER	A0A7M3R2L2	SERJ2_LOCUS14425	Hypothetical protein	324.1	343.9	366	262.1	285.5	298.3	344.667	281.967	344.667	281.967	0.818085	0.017576	0		GO:0005525,GTP binding;GO:0003924,GTPase activity
A0A7M3RLY9_SPIER	A0A7M3RLY9	SERJ2_LOCUS23396	Hypothetical protein	4345	4331.7	4518.5	2464.1	2464.5	2359.2	4398.4	2429.27	4398.4	2429.27	0.552307	9e-06	-1
A0A7M3PTV2_SPIER	A0A7M3PTV2	SERJ2_LOCUS452	Inorganic diphosphatase	5120.3	5107.8	5015.8	4821.7	4841.6	4923.8	5081.3	4862.37	5081.3	4862.37	0.956914	0.008515	0	GO:0005737,cytoplasm	GO:0004427,inorganic diphosphatase activity;GO:0000287,magnesium ion binding	GO:0006796,phosphate-containing compound metabolic process
A0A7M3RG09_SPIER	A0A7M3RG09	SERJ2_LOCUS20851	Phosphoinositide phospholipase C	82.6	99.8	81.5	78.4	84.2	75.7	87.9667	79.4333	87.9667	79.4333	0.902994	0.2554	0	GO:0110165,cellular anatomical entity	GO:0005509,calcium ion binding;GO:0004435,phosphatidylinositol phospholipase C activity	GO:0035556,intracellular signal transduction;GO:0016042,lipid catabolic process
A0A7M3QDP6_SPIER	A0A7M3QDP6	SERJ2_LOCUS7230	Hypothetical protein	106.4	112.5	102.5	98.6	93.2	79.6	107.133	90.4667	107.133	90.4667	0.844431	0.058704	0
A0A7M3QTZ7_SPIER	A0A7M3QTZ7	SERJ2_LOCUS13666	Hypothetical protein	1602.5	1626.4	1705.8	2068.6	2038.6	1951.5	1644.9	2019.57	1644.9	2019.57	1.22778	0.001341	0		GO:0004252,serine-type endopeptidase activity
A0A7M3QJ63_SPIER	A0A7M3QJ63	SERJ2_LOCUS10119	Hypothetical protein	692.1	718.9	747.1	746.6	765.4	764.8	719.367	758.933	719.367	758.933	1.055	0.080901	0	GO:0005829,cytosol;GO:0031901,early endosome membrane;GO:0000139,Golgi membrane;GO:0045335,phagocytic vesicle;GO:0055037,recycling endosome;GO:0005802,trans-Golgi network	GO:0005525,GTP binding;GO:0003924,GTPase activity	GO:0042742,defense response to bacterium;GO:0032456,endocytic recycling;GO:0006895,Golgi to endosome transport;GO:0090382,phagosome maturation
A0A7M3PWD3_SPIER	A0A7M3PWD3	SERJ2_LOCUS2001	ER membrane protein complex subunit 2	221.6	205.6	206.6	267.3	273.2	251	211.267	263.833	211.267	263.833	1.24882	0.003351	0	GO:0072546,EMC complex
A0A7M3Q8Q8_SPIER	A0A7M3Q8Q8	SERJ2_LOCUS6370	Hypothetical protein	68.9	83.2	69.5	68.9	67.7	71.5	73.8667	69.3667	73.8667	69.3667	0.939079	0.401816	0
A0A7M3R7G5_SPIER	A0A7M3R7G5	SERJ2_LOCUS18005	Hypothetical protein	392.9	412.5	377.7	512.9	482.7	488.7	394.367	494.767	394.367	494.767	1.25459	0.001826	0		GO:0016491,oxidoreductase activity		smm:Smp_151030,path:smm00280,Valine, leucine and isoleucine degradation
A0A7M3RAX2_SPIER	A0A7M3RAX2	SERJ2_LOCUS19746	Hypothetical protein	295.2	349.3	335.2	257.6	245.7	253.2	326.567	252.167	326.567	252.167	0.772175	0.010908	0	GO:0016021,integral component of membrane	GO:0016491,oxidoreductase activity
A0A7M3QNG1_SPIER	A0A7M3QNG1	SERJ2_LOCUS11648	Hypothetical protein	891.1	925.5	941.6	1005.9	1057.2	1027.6	919.4	1030.23	919.4	1030.23	1.12055	0.006226	0	GO:0016021,integral component of membrane	GO:0016491,oxidoreductase activity
A0A7M3R475_SPIER	A0A7M3R475	SERJ2_LOCUS16968	Hypothetical protein	895.2	884.5	914.1	968.8	994.5	977	897.933	980.1	897.933	980.1	1.09151	0.002032	0
A0A7M3R5Q6_SPIER	A0A7M3R5Q6	SERJ2_LOCUS17876	Hypothetical protein	556	528.5	541.7	693	628.9	647.9	542.067	656.6	542.067	656.6	1.21129	0.005124	0	GO:0005730,nucleolus;GO:0032040,small-subunit processome		GO:0042254,ribosome biogenesis
A0A7M3R9Y1_SPIER	A0A7M3R9Y1	SERJ2_LOCUS16857	Hypothetical protein	122.5	121.6	112.4	145.9	138.2	152.8	118.833	145.633	118.833	145.633	1.22553	0.007246	0
A0A7M3RSS5_SPIER	A0A7M3RSS5	SERJ2_LOCUS25865	Hypothetical protein	716.9	720.3	753.8	833.7	832.4	856.6	730.333	840.9	730.333	840.9	1.15139	0.00145	0	GO:0005737,cytoplasm;GO:0005634,nucleus;GO:0005839,proteasome core complex	GO:0004298,threonine-type endopeptidase activity	GO:0051603,proteolysis involved in cellular protein catabolic process	smm:Smp_025800,path:smm03050,Proteasome
A0A7M3Q8V9_SPIER	A0A7M3Q8V9	SERJ2_LOCUS6421	Hypothetical protein	139.3	130.2	134.6	165	172.3	168.6	134.7	168.633	134.7	168.633	1.25192	0.000546	0
A0A7M3R562_SPIER	A0A7M3R562	SERJ2_LOCUS17647	Hypothetical protein	204.6	222.6	200.4	230.3	260.7	238.4	209.2	243.133	209.2	243.133	1.1622	0.04042	0
A0A7M3PYJ4_SPIER	A0A7M3PYJ4	SERJ2_LOCUS1913	Hypothetical protein	146.4	139.6	143.4	134.8	125.8	131.4	143.133	130.667	143.133	130.667	0.912902	0.019082	0	GO:0005737,cytoplasm	GO:0120013,lipid transfer activity
A0A7M3Q9S5_SPIER	A0A7M3Q9S5	SERJ2_LOCUS5944	Hypothetical protein	2852	2825.3	2817	2097.1	2098.8	2025.5	2831.43	2073.8	2831.43	2073.8	0.732421	9e-06	0		GO:0004471,malate dehydrogenase (decarboxylating) (NAD+) activity;GO:0046872,metal ion binding;GO:0051287,NAD binding
A0A7M3QCF5_SPIER	A0A7M3QCF5	SERJ2_LOCUS7775	Hypothetical protein	94.4	76.5	93.8	102.6	95.1	99.1	88.2333	98.9333	88.2333	98.9333	1.12127	0.162392	0
A0A7M3QI47_SPIER	A0A7M3QI47	SERJ2_LOCUS9556	Hypothetical protein	330.8	360	353.6	422	441.3	418.2	348.133	427.167	348.133	427.167	1.22702	0.002263	0
A0A7M3QUF6_SPIER	A0A7M3QUF6	SERJ2_LOCUS13822	Hypothetical protein	84.1	81.2	82.9	80.8	78.5	70.4	82.7333	76.5667	82.7333	76.5667	0.925463	0.131883	0
A0A7M3PWK7_SPIER	A0A7M3PWK7	SERJ2_LOCUS1227	ATP-dependent RNA helicase	299.7	257	289.8	373.4	350.4	350.7	282.167	358.167	282.167	358.167	1.26934	0.007121	0	GO:0005634,nucleus	GO:0005524,ATP binding;GO:0016887,ATP hydrolysis activity;GO:0003723,RNA binding;GO:0003724,RNA helicase activity
A0A7M3QJK7_SPIER	A0A7M3QJK7	SERJ2_LOCUS10218	Hypothetical protein	346	367.2	377.2	346.7	357.7	370.6	363.467	358.333	363.467	358.333	0.985877	0.678487	0	GO:0005737,cytoplasm	GO:0030145,manganese ion binding;GO:0070006,metalloaminopeptidase activity
A0A7M3PRT8_SPIER	A0A7M3PRT8	SERJ2_LOCUS295	Phosphoinositide 5-phosphatase	51.1	50.4	45.6	61	59	52.4	49.0333	57.4667	49.0333	57.4667	1.17199	0.053962	0		GO:0004439,phosphatidylinositol-4,5-bisphosphate 5-phosphatase activity	GO:0046856,phosphatidylinositol dephosphorylation
A0A7M3QAK6_SPIER	A0A7M3QAK6	SERJ2_LOCUS6840	Hypothetical protein	714.9	699.9	688.6	737	762.4	754.6	701.133	751.333	701.133	751.333	1.0716	0.009361	0		GO:0070569,uridylyltransferase activity
A0A7M3R9B2_SPIER	A0A7M3R9B2	SERJ2_LOCUS19140	Hypothetical protein	475	436.3	469.2	516.6	543.5	534.1	460.167	531.4	460.167	531.4	1.1548	0.007777	0		GO:0005524,ATP binding;GO:0016887,ATP hydrolysis activity;GO:0003676,nucleic acid binding;GO:0003724,RNA helicase activity
A0A7M3QMF7_SPIER	A0A7M3QMF7	SERJ2_LOCUS10423	Hypothetical protein	975.7	929.1	915.5	1030.1	1057	1072.9	940.1	1053.33	940.1	1053.33	1.12045	0.006865	0		GO:0070626,(S)-2-(5-amino-1-(5-phospho-D-ribosyl)imidazole-4-carboxamido)succinate AMP-lyase (fumarate-forming) activity;GO:0004018,N6-(1,2-dicarboxyethyl)AMP AMP-lyase (fumarate-forming) activity;GO:0000166,nucleotide binding	GO:0044208,'de novo' AMP biosynthetic process;GO:0006189,'de novo' IMP biosynthetic process	smm:Smp_038030,path:smm00230,Purine metabolism;smm:Smp_038030,path:smm00250,Alanine, aspartate and glutamate metabolism
A0A7M3Q6C7_SPIER	A0A7M3Q6C7	SERJ2_LOCUS5370	Hypothetical protein	164.8	157.7	164.3	226.6	207.9	222.1	162.267	218.867	162.267	218.867	1.34881	0.000742	0	GO:0016514,SWI/SNF complex	GO:0003677,DNA binding
A0A7M3VK29_SPIER	A0A7M3VK29	SERJ2_LOCUS27890	Dolichyl-diphosphooligosaccharide--protein glycotransferase	832	855.4	891.7	943	962.5	954.9	859.7	953.467	859.7	953.467	1.10907	0.006829	0	GO:0016021,integral component of membrane	GO:0004579,dolichyl-diphosphooligosaccharide-protein glycotransferase activity;GO:0046872,metal ion binding	GO:0006486,protein glycosylation	smm:Smp_158600,path:smm00510,N-Glycan biosynthesis;smm:Smp_158600,path:smm00513,Various types of N-glycan biosynthesis;smm:Smp_158600,path:smm04141,Protein processing in endoplasmic reticulum
A0A7M3RI37_SPIER	A0A7M3RI37	SERJ2_LOCUS22288	Hypothetical protein	746.5	744.8	787.3	861.4	841.2	857.2	759.533	853.267	759.533	853.267	1.12341	0.003506	0	GO:0000502,proteasome complex		GO:0043248,proteasome assembly
A0A7M3RRM3_SPIER	A0A7M3RRM3	SERJ2_LOCUS25117	GDP-4-keto-6-deoxy-D-mannose-3,5-epimerase-4-reductase	887.4	861.7	855.6	991.1	1055.7	1035.2	868.233	1027.33	868.233	1027.33	1.18325	0.001749	0		GO:0050577,GDP-L-fucose synthase activity	GO:0042351,'de novo' GDP-L-fucose biosynthetic process
A0A7M3QST4_SPIER	A0A7M3QST4	SERJ2_LOCUS13182	Hypothetical protein	219.6	204.2	214.3	303.6	275	279.7	212.7	286.1	212.7	286.1	1.34509	0.001793	0	GO:0005730,nucleolus
A0A7M3QJM4_SPIER	A0A7M3QJM4	SERJ2_LOCUS10172	Hypothetical protein	892	850.6	918.4	1090.2	1087.4	1031.9	887	1069.83	887	1069.83	1.20613	0.002615	0		GO:0003723,RNA binding
A0A7M3PUW6_SPIER	A0A7M3PUW6	SERJ2_LOCUS1195	Hypothetical protein	384.2	361.1	375.3	399	381.7	378.2	373.533	386.3	373.533	386.3	1.03418	0.24199	0
A0A7M3RFY0_SPIER	A0A7M3RFY0	SERJ2_LOCUS21280	Hypothetical protein	2382.3	2338.7	2324.7	1634.1	1684.7	1638.6	2348.57	1652.47	2348.57	1652.47	0.703606	8e-06	0
A0A7M3R076_SPIER	A0A7M3R076	SERJ2_LOCUS15865	Hypothetical protein	684.1	689.9	721	873.7	864.8	848.2	698.333	862.233	698.333	862.233	1.2347	0.000278	0
A0A7M3Q814_SPIER	A0A7M3Q814	SERJ2_LOCUS4365	Hypothetical protein	490.1	486.4	497.5	606.6	615.5	594	491.333	605.367	491.333	605.367	1.23209	8.5e-05	0
A0A7M3QWY0_SPIER	A0A7M3QWY0	SERJ2_LOCUS14403	Hypothetical protein	715.5	751.7	714.1	802.5	823	801.6	727.1	809.033	727.1	809.033	1.11268	0.004424	0		GO:0003676,nucleic acid binding
A0A7M3QRC1_SPIER	A0A7M3QRC1	SERJ2_LOCUS11770	Tryptophanyl-tRNA synthetase	75.7	80.1	74.2	86.1	83.7	77.3	76.6667	82.3667	76.6667	82.3667	1.07435	0.146306	0		GO:0005524,ATP binding;GO:0004830,tryptophan-tRNA ligase activity	GO:0006436,tryptophanyl-tRNA aminoacylation	smm:Smp_150680,path:smm00970,Aminoacyl-tRNA biosynthesis
A0A7M3RI00_SPIER	A0A7M3RI00	SERJ2_LOCUS22276	Hypothetical protein	66.8	69.9	68.6	94.7	102.3	111.2	68.4333	102.733	68.4333	102.733	1.50122	0.002113	1
A0A7M3Q514_SPIER	A0A7M3Q514	SERJ2_LOCUS5115	Tyrosine-protein kinase	125.5	111.9	111.5	162.5	162.8	172.5	116.3	165.933	116.3	165.933	1.42677	0.000928	0		GO:0005524,ATP binding;GO:0004715,non-membrane spanning protein tyrosine kinase activity;GO:0004712,protein serine/threonine/tyrosine kinase activity
A0A7M3QI50_SPIER	A0A7M3QI50	SERJ2_LOCUS9643	RNA helicase	541	524.1	584.4	621.5	610.5	600.5	549.833	610.833	549.833	610.833	1.11094	0.032337	0		GO:0005524,ATP binding;GO:0016887,ATP hydrolysis activity;GO:0003723,RNA binding;GO:0003724,RNA helicase activity
A0A7M3Q4V8_SPIER	A0A7M3Q4V8	SERJ2_LOCUS5065	Hypothetical protein	73.6	74.2	71.7	110.5	108.2	98.8	73.1667	105.833	73.1667	105.833	1.44647	0.000869	0	GO:0016021,integral component of membrane
A0A7M3Q0Q6_SPIER	A0A7M3Q0Q6	SERJ2_LOCUS3361	Hypothetical protein	554.9	579.5	591.1	660.5	639	620.8	575.167	640.1	575.167	640.1	1.11289	0.014331	0	GO:0005846,nuclear cap binding complex;GO:0005634,nucleus	GO:0000339,RNA cap binding	GO:0006370,7-methylguanosine mRNA capping;GO:0045292,mRNA cis splicing, via spliceosome;GO:0051028,mRNA transport
A0A7M3QLD8_SPIER	A0A7M3QLD8	SERJ2_LOCUS10029	Hypothetical protein	85.3	89.8	95.3	110.2	102	114.7	90.1333	108.967	90.1333	108.967	1.20895	0.016147	0	GO:0016021,integral component of membrane;GO:0005681,spliceosomal complex	GO:0003729,mRNA binding	GO:0000245,spliceosomal complex assembly
A0A7M3QVN8_SPIER	A0A7M3QVN8	SERJ2_LOCUS14207	Hypothetical protein	120.5	124.2	137.3	128.8	119.3	121.1	127.333	123.067	127.333	123.067	0.966492	0.507599	0		GO:0004722,protein serine/threonine phosphatase activity
A0A7M3RGI5_SPIER	A0A7M3RGI5	SERJ2_LOCUS19158	Hypothetical protein	611.9	597.3	634	668.9	675	675.5	614.4	673.133	614.4	673.133	1.0956	0.005693	0	GO:0005838,proteasome regulatory particle	GO:0070122,isopeptidase activity;GO:0008237,metallopeptidase activity
A0A7M3Q4C8_SPIER	A0A7M3Q4C8	SERJ2_LOCUS4666	Hypothetical protein	1117	1153.3	1070.3	704.5	653.9	645.1	1113.53	667.833	1113.53	667.833	0.599743	0.000125	-1	GO:0016021,integral component of membrane
A0A7M3RXJ0_SPIER	A0A7M3RXJ0	SERJ2_LOCUS26711	Hypothetical protein	148.1	144.9	139.6	157.2	147.9	143.7	144.2	149.6	144.2	149.6	1.03745	0.314262	0	GO:0005737,cytoplasm	GO:0005085,guanyl-nucleotide exchange factor activity	GO:0015031,protein transport;GO:0032012,regulation of ARF protein signal transduction
A0A7M3RFR6_SPIER	A0A7M3RFR6	SERJ2_LOCUS20711	Hypothetical protein	587.4	584.5	610.4	741.8	698.4	721.6	594.1	720.6	594.1	720.6	1.21293	0.001077	0	GO:0031428,box C/D RNP complex;GO:0005730,nucleolus;GO:0032040,small-subunit processome	GO:0030515,snoRNA binding	GO:0042254,ribosome biogenesis	smm:Smp_048660,path:smm03008,Ribosome biogenesis in eukaryotes
A0A7M3QLA9_SPIER	A0A7M3QLA9	SERJ2_LOCUS10748	Hypothetical protein	199.2	175.8	183.8	245.8	234	227.1	186.267	235.633	186.267	235.633	1.26503	0.004905	0
A0A7M3RGY6_SPIER	A0A7M3RGY6	SERJ2_LOCUS21931	Hypothetical protein	145.7	150	140.9	189.2	171.1	166.8	145.533	175.7	145.533	175.7	1.20728	0.014796	0
A0A7M3R9Y2_SPIER	A0A7M3R9Y2	SERJ2_LOCUS19374	Hypothetical protein	108.5	94.8	99.7	127.7	137.3	139.6	101	134.867	101	134.867	1.33531	0.003338	0
A0A7M3QW53_SPIER	A0A7M3QW53	SERJ2_LOCUS14336	Hypothetical protein	130.7	115.8	133.1	126.7	122.5	114.9	126.533	121.367	126.533	121.367	0.959168	0.466006	0	GO:0005890,sodium		GO:0006813,potassium ion transport;GO:0006814,sodium ion transport
A0A7M3QXU8_SPIER	A0A7M3QXU8	SERJ2_LOCUS14759	Hypothetical protein	337.3	333.4	352.6	360.3	348.8	346.3	341.1	351.8	341.1	351.8	1.03137	0.215262	0	GO:0016021,integral component of membrane	GO:0016491,oxidoreductase activity
A0A7M3Q6N3_SPIER	A0A7M3Q6N3	SERJ2_LOCUS5726	Hypothetical protein	4259.6	4351.9	4336.8	4925.5	4996.2	5016.6	4316.1	4979.43	4316.1	4979.43	1.15369	7.5e-05	0
A0A7M3QF61_SPIER	A0A7M3QF61	SERJ2_LOCUS8732	Hypothetical protein	105.3	119.7	96.1	93.4	82.1	87.2	107.033	87.5667	107.033	87.5667	0.818125	0.062661	0		GO:0008270,zinc ion binding
A0A7M3QU82_SPIER	A0A7M3QU82	SERJ2_LOCUS13561	Hypothetical protein	154.5	145.8	138.5	195.5	199.2	204.7	146.267	199.8	146.267	199.8	1.366	0.000557	0
A0A7M3RH19_SPIER	A0A7M3RH19	SERJ2_LOCUS19330	Hypothetical protein	268.6	284.3	274	283.7	292.9	299.1	275.633	291.9	275.633	291.9	1.05902	0.064417	0	GO:0016021,integral component of membrane;GO:0005741,mitochondrial outer membrane		GO:0090149,mitochondrial membrane fission
A0A7M3QS60_SPIER	A0A7M3QS60	SERJ2_LOCUS12969	Hypothetical protein	77.8	83.1	82.4	72.4	77	73.1	81.1	74.1667	81.1	74.1667	0.914509	0.034152	0
A0A7M3QTA0_SPIER	A0A7M3QTA0	SERJ2_LOCUS12469	RNA helicase	777.6	752	808.3	917	907.3	889.2	779.3	904.5	779.3	904.5	1.16066	0.00234	0		GO:0005524,ATP binding;GO:0016887,ATP hydrolysis activity;GO:0003676,nucleic acid binding;GO:0003724,RNA helicase activity		smm:Smp_003660,path:smm03040,Spliceosome;smm:Smp_003660,path:smm03013,RNA transport;smm:Smp_003660,path:smm03015,mRNA surveillance pathway
A0A7M3QZ22_SPIER	A0A7M3QZ22	SERJ2_LOCUS14594	Vesicle-fusing ATPase	3543.5	3552.6	3520.7	3382.9	3349.6	3291.7	3538.93	3341.4	3538.93	3341.4	0.944183	0.002211	0	GO:0005737,cytoplasm	GO:0005524,ATP binding;GO:0016887,ATP hydrolysis activity;GO:0046872,metal ion binding	GO:0015031,protein transport;GO:0035494,SNARE complex disassembly
A0A7M3R9I3_SPIER	A0A7M3R9I3	SERJ2_LOCUS19211	Hypothetical protein	706.7	661.9	684	829.8	780.2	802	684.2	804	684.2	804	1.1751	0.00344	0		GO:0004867,serine-type endopeptidase inhibitor activity
A0A7M3QSH0_SPIER	A0A7M3QSH0	SERJ2_LOCUS12873	Mitochondrial pyruvate carrier	121.9	137.8	145.1	122.9	122.9	124.4	134.933	123.4	134.933	123.4	0.914526	0.168355	0	GO:0016021,integral component of membrane;GO:0005743,mitochondrial inner membrane		GO:0006850,mitochondrial pyruvate transmembrane transport
A0A7M3R0P9_SPIER	A0A7M3R0P9	SERJ2_LOCUS16041	Hypothetical protein	307.7	294	300.1	410	424.8	404.8	300.6	413.2	300.6	413.2	1.37458	9.7e-05	0	GO:0016020,membrane	GO:0005524,ATP binding;GO:0016887,ATP hydrolysis activity;GO:0004176,ATP-dependent peptidase activity;GO:0004222,metalloendopeptidase activity
A0A7M3QLA3_SPIER	A0A7M3QLA3	SERJ2_LOCUS8982	Endoplasmic reticulum transmembrane protein	2509	2531.3	2376.2	3240.1	3240.7	3265.8	2472.17	3248.87	2472.17	3248.87	1.31418	9.4e-05	0	GO:0005789,endoplasmic reticulum membrane;GO:0016021,integral component of membrane		GO:0006888,endoplasmic reticulum to Golgi vesicle-mediated transport;GO:0006886,intracellular protein transport;GO:0070973,protein localization to endoplasmic reticulum exit site
A0A7M3PUE1_SPIER	A0A7M3PUE1	SERJ2_LOCUS1282	Hypothetical protein	482.9	468.4	516.2	564.4	572.7	554.4	489.167	563.833	489.167	563.833	1.15264	0.007802	0	GO:0016021,integral component of membrane	GO:0005216,ion channel activity
A0A7M3PS07_SPIER	A0A7M3PS07	SERJ2_LOCUS376	Ribosome assembly factor mrt4	371.5	362.5	370.5	424.1	412	414.4	368.167	416.833	368.167	416.833	1.13219	0.000478	0	GO:0005737,cytoplasm;GO:0005730,nucleolus		GO:0000027,ribosomal large subunit assembly
A0A7M3Q8E9_SPIER	A0A7M3Q8E9	SERJ2_LOCUS6353	Hypothetical protein	255.1	234.8	275	349.6	330	336.7	254.967	338.767	254.967	338.767	1.32867	0.00294	0
A0A7M3RTN7_SPIER	A0A7M3RTN7	SERJ2_LOCUS23345	Hypothetical protein	708.8	738.9	699.7	860.7	861.1	866.9	715.8	862.9	715.8	862.9	1.2055	0.000255	0		GO:0005524,ATP binding;GO:0004672,protein kinase activity
A0A7M3QMS5_SPIER	A0A7M3QMS5	SERJ2_LOCUS11400	Hypothetical protein	118.2	118.4	108.7	151.4	146.2	140.7	115.1	146.1	115.1	146.1	1.26933	0.002229	0
A0A7M3Q6Q3_SPIER	A0A7M3Q6Q3	SERJ2_LOCUS5713	Hypothetical protein	2165.2	2089.5	2116.1	1586.3	1541.2	1494.9	2123.6	1540.8	2123.6	1540.8	0.72556	7.2e-05	0	GO:0016021,integral component of membrane
A0A7M3QP72_SPIER	A0A7M3QP72	SERJ2_LOCUS9861	Hypothetical protein	129.6	124.4	134.3	129	131.8	131.6	129.433	130.8	129.433	130.8	1.01056	0.672139	0
A0A7M3RWK3_SPIER	A0A7M3RWK3	SERJ2_LOCUS24358	Hypothetical protein	82.9	61.5	74.8	100.9	91.5	91.7	73.0667	94.7	73.0667	94.7	1.29608	0.036029	0		GO:0005509,calcium ion binding;GO:0004222,metalloendopeptidase activity;GO:0008270,zinc ion binding
A0A7M3PT10_SPIER	A0A7M3PT10	SERJ2_LOCUS760	Hypothetical protein	471.8	456	453.7	485.1	490.9	483.9	460.5	486.633	460.5	486.633	1.05675	0.012703	0		GO:0005096,GTPase activator activity	GO:0043547,positive regulation of GTPase activity
A0A7M3RAB6_SPIER	A0A7M3RAB6	SERJ2_LOCUS19402	Hypothetical protein	747.4	763	789.7	892.3	851.3	871	766.7	871.533	766.7	871.533	1.13673	0.003594	0		GO:0008270,zinc ion binding
A0A7M3R735_SPIER	A0A7M3R735	SERJ2_LOCUS18146	Hypothetical protein	212	197.7	207.3	219	205.1	196.5	205.667	206.867	205.667	206.867	1.00584	0.885027	0
A0A7M3RWG8_SPIER	A0A7M3RWG8	SERJ2_LOCUS26887	Hypothetical protein	197.1	194.1	211.6	181	172.2	162.6	200.933	171.933	200.933	171.933	0.855674	0.018668	0	GO:0005737,cytoplasm;GO:0030286,dynein complex;GO:0005874,microtubule	GO:0005524,ATP binding;GO:0008569,minus-end-directed microtubule motor activity	GO:0007018,microtubule-based movement
A0A7M3PZR9_SPIER	A0A7M3PZR9	SERJ2_LOCUS2350	alpha-1,2-Mannosidase	132.9	126.3	134.8	150	157.9	150.4	131.333	152.767	131.333	152.767	1.1632	0.004151	0	GO:0016020,membrane	GO:0005509,calcium ion binding;GO:0004571,mannosyl-oligosaccharide 1,2-alpha-mannosidase activity	GO:0005975,carbohydrate metabolic process
A0A7M3QW94_SPIER	A0A7M3QW94	SERJ2_LOCUS14479	Signal sequence receptor subunit delta	1334.9	1322	1314.6	1532.1	1557	1575.7	1323.83	1554.93	1323.83	1554.93	1.17457	7.8e-05	0	GO:0005783,endoplasmic reticulum;GO:0016021,integral component of membrane			smm:Smp_089000.1,path:smm04141,Protein processing in endoplasmic reticulum
A0A7M3QC00_SPIER	A0A7M3QC00	SERJ2_LOCUS6629	Hypothetical protein	6302	6408.7	6234.6	7944	7889.4	7974.9	6315.1	7936.1	6315.1	7936.1	1.25669	9e-06	0
A0A7M3QTV4_SPIER	A0A7M3QTV4	SERJ2_LOCUS13610	Hypothetical protein	98.6	110.9	91.7	130.2	114	124.4	100.4	122.867	100.4	122.867	1.22377	0.037744	0	GO:0005634,nucleus	GO:0003682,chromatin binding;GO:0046872,metal ion binding
A0A7M3QCZ9_SPIER	A0A7M3QCZ9	SERJ2_LOCUS7102	Hypothetical protein	93.5	108.9	92.8	92	100.6	163.8	98.4	118.8	98.4	118.8	1.20732	0.429585	0	GO:0005634,nucleus	GO:0003723,RNA binding
A0A7M3PTP9_SPIER	A0A7M3PTP9	SERJ2_LOCUS1456	60S ribosomal protein L18a	3586.9	3592	3540.7	4601.2	4430.7	4471.4	3573.2	4501.1	3573.2	4501.1	1.25968	6.7e-05	0	GO:0005829,cytosol;GO:0005840,ribosome	GO:0003735,structural constituent of ribosome	GO:0006412,translation
A0A7M3QRI0_SPIER	A0A7M3QRI0	SERJ2_LOCUS11830	Hypothetical protein	456.6	440.7	440.9	532.2	537.8	511.9	446.067	527.3	446.067	527.3	1.18211	0.001014	0
A0A7M3RE25_SPIER	A0A7M3RE25	SERJ2_LOCUS19732	Hypothetical protein	104.1	118	116.8	149.7	136	151.2	112.967	145.633	112.967	145.633	1.28917	0.007639	0	GO:0001534,radial spoke		GO:0060271,cilium assembly;GO:0060294,cilium movement involved in cell motility
A0A7M3QP51_SPIER	A0A7M3QP51	SERJ2_LOCUS9841	Hypothetical protein	174.5	158.2	161.1	222.3	199.1	205.8	164.6	209.067	164.6	209.067	1.27015	0.006453	0
A0A7M3QSB4_SPIER	A0A7M3QSB4	SERJ2_LOCUS13039	Ubiquitin carboxyl-terminal hydrolase	391.4	377.7	367.9	401.3	434	415.2	379	416.833	379	416.833	1.09982	0.031626	0		GO:0004843,thiol-dependent deubiquitinase	GO:0016579,protein deubiquitination;GO:0006511,ubiquitin-dependent protein catabolic process
A0A7M3R948_SPIER	A0A7M3R948	SERJ2_LOCUS19017	Hypothetical protein	4037.7	3908.3	3893.7	4996.4	4854.2	4864.1	3946.57	4904.9	3946.57	4904.9	1.24283	0.000121	0
A0A7M3QMQ1_SPIER	A0A7M3QMQ1	SERJ2_LOCUS11383	Hypothetical protein	113.1	111.2	117.1	139.4	149	147.9	113.8	145.433	113.8	145.433	1.27797	0.000827	0		GO:0003730,mRNA 3'-UTR binding;GO:0045182,translation regulator activity
A0A7M3RGE6_SPIER	A0A7M3RGE6	SERJ2_LOCUS21755	Hypothetical protein	182.1	185.4	172.9	232	203.4	206.3	180.133	213.9	180.133	213.9	1.18745	0.026397	0	GO:0005694,chromosome;GO:0005634,nucleus	GO:0005524,ATP binding;GO:0016887,ATP hydrolysis activity	GO:0051301,cell division;GO:0051276,chromosome organization
A0A7M3RAX9_SPIER	A0A7M3RAX9	SERJ2_LOCUS19748	Hypothetical protein	1166.3	1159.1	1185.5	617.3	593.9	598.6	1170.3	603.267	1170.3	603.267	0.51548	1e-06	-1	GO:0030286,dynein complex	GO:0005509,calcium ion binding	GO:0007017,microtubule-based process
A0A7M3QM78_SPIER	A0A7M3QM78	SERJ2_LOCUS10343	2-deoxy-D-ribose 5-phosphate aldolase	859	861.5	853.3	1087.5	1067.7	1091.3	857.933	1082.17	857.933	1082.17	1.26137	8e-06	0	GO:0005737,cytoplasm	GO:0004139,deoxyribose-phosphate aldolase activity	GO:0009264,deoxyribonucleotide catabolic process;GO:0046386,deoxyribose phosphate catabolic process
A0A7M3PWR0_SPIER	A0A7M3PWR0	SERJ2_LOCUS2111	Hypothetical protein	1645.9	1649.9	1639.2	2077.9	2028.6	1993.1	1645	2033.2	1645	2033.2	1.23599	9.7e-05	0		GO:0003779,actin binding;GO:0005509,calcium ion binding
A0A7M3Q282_SPIER	A0A7M3Q282	SERJ2_LOCUS3916	Hypothetical protein	287	310.4	293.4	327.6	337.9	327.3	296.933	330.933	296.933	330.933	1.1145	0.01209	0		GO:0005525,GTP binding;GO:0003924,GTPase activity
A0A7M3RM39_SPIER	A0A7M3RM39	SERJ2_LOCUS21109	Hypothetical protein	262.7	255.2	284.5	315.8	291	296.6	267.467	301.133	267.467	301.133	1.12587	0.043566	0	GO:0031965,nuclear membrane;GO:0005643,nuclear pore	GO:0017056,structural constituent of nuclear pore	GO:0051028,mRNA transport;GO:0015031,protein transport
A0A7M3QZI4_SPIER	A0A7M3QZI4	SERJ2_LOCUS15624	Hypothetical protein	1315.2	1311.8	1328.4	1621.9	1570.4	1625.1	1318.47	1605.8	1318.47	1605.8	1.21793	9.9e-05	0
A0A7M3QX66_SPIER	A0A7M3QX66	SERJ2_LOCUS14803	PRP6 homolog	270.7	290.4	280	345.3	344.9	330.1	280.367	340.1	280.367	340.1	1.21305	0.001399	0	GO:0005634,nucleus		GO:0000398,mRNA splicing, via spliceosome
A0A7M3QX12_SPIER	A0A7M3QX12	SERJ2_LOCUS13765	Cytochrome c oxidase polypeptide Va	476.6	494.8	510.3	513.1	507	510.5	493.9	510.2	493.9	510.2	1.033	0.174939	0	GO:0005751,mitochondrial respiratory chain complex IV	GO:0046872,metal ion binding	GO:0006123,mitochondrial electron transport, cytochrome c to oxygen
A0A7M3R6K2_SPIER	A0A7M3R6K2	SERJ2_LOCUS15700	Coatomer subunit beta	765.7	751.7	753.8	1020.6	999.9	1015.9	757.067	1012.13	757.067	1012.13	1.33691	5e-06	0	GO:0030126,COPI vesicle coat;GO:0000139,Golgi membrane	GO:0005198,structural molecule activity	GO:0006886,intracellular protein transport;GO:0016192,vesicle-mediated transport
A0A7M3RA60_SPIER	A0A7M3RA60	SERJ2_LOCUS19235	Hypothetical protein	489.8	500.6	489.4	578.3	567.9	561.1	493.267	569.1	493.267	569.1	1.15374	0.000257	0
A0A7M3QWE8_SPIER	A0A7M3QWE8	SERJ2_LOCUS14290	Hypothetical protein	873.8	932.6	893.4	1046.4	1064.1	1040.5	899.933	1050.33	899.933	1050.33	1.16712	0.001293	0	GO:0016021,integral component of membrane
A0A7M3QNJ7_SPIER	A0A7M3QNJ7	SERJ2_LOCUS10809	Hypothetical protein	185.7	214.5	204.1	214	214.6	225.6	201.433	218.067	201.433	218.067	1.08258	0.145744	0	GO:0016021,integral component of membrane	GO:0019706,protein-cysteine S-palmitoyltransferase activity
[truncated: 1,381 more rows]
