# Supplementary material for: Integrated transcriptomic and proteomic analyses of plerocercoid and adult Spirometra mansoni reveal potential important pathways in the development of the medical tapeworm
Source: Parasit Vectors. 2023 Sep 5;16:316. doi: 10.1186/s13071-023-05941-8 (PMC10481575; doi:10.1186/s13071-023-05941-8)
Supplement: Supplementary file 6 — Additional file 6: Table S8. The differentially expressed genes in two different developmental stages of Spirometra mansoni. [file 13071_2023_5941_MOESM6_ESM.xls]

Table S4 The differentially expressed genes in two different developmental stages of S. mansoni
Geneid	GP1	GP2	GP3	Body1	Body3	logFC	logCPM	F	PValue	FDR	uniprotAc	Refseq	pfam	interpro	eggNOG	GO(GO_term,class,description)	KEGG(KO,pathway,description)
SERJ2_LOCUS1	0.02567025	0.033296108	0.035949309	0.104569989	0.094581393	-1.289796779	2.690529368	29.63383192	0.000331457	0.000818837	A0A0X3NQA4,Copine-9	-	PF07002,Copine;PF00168,C2 domain	IPR036465,von Willebrand factor A-like domain superfamily;IPR037768,Copine, C2B domain;IPR010734,Copine;IPR000008,C2 domain;IPR035892,C2 domain superfamily;IPR002035,von Willebrand factor, type A	-	-	-
SERJ2_LOCUS9	1.648882551	1.829956712	1.284942806	0.322081538	0.205895966	2.964421466	3.272770439	79.21796697	6.22E-06	2.90E-05	A0A0V0J9P2,Coiled-coil domain-containing protein 103	-	PF13877,Potential Monad-binding region of RPAP3;PF15867,ynein attachment factor N-terminus	IPR031733,Dynein attachment factor, N-terminal;IPR025986,RNA-polymerase II-associated protein 3-like, C-terminal domain	-	-	-
SERJ2_LOCUS19	10.18132798	13.69609263	11.50184672	0	0	16.17215172	7.081275303	632.8308437	2.52E-09	1.40E-07	A0A0V0J833,Uncharacterized protein	-	PF00209,Sodium:neurotransmitter symporter family	IPR000175,Sodium:neurotransmitter symporter;IPR037272,Sodium:neurotransmitter symporter superfamily	-	GO:0005328,molecular_function,neurotransmitter:sodium symporter activity;GO:0055085,biological_process,transmembrane transport;GO:0006836,biological_process,neurotransmitter transport;GO:0016020,cellular_component,membrane;GO:0015293,molecular_function,symporter activity;GO:0016021,cellular_component,integral component of membrane	-
SERJ2_LOCUS20	0.102185338	0.115094732	0.146587928	0.008877032	0.020701635	3.384962506	1.791554138	75.99652855	7.44E-06	3.36E-05	A0A183T131,Uncharacterized protein	-	PF00209,Sodium:neurotransmitter symporter family	IPR000175,Sodium:neurotransmitter symporter;IPR037272,Sodium:neurotransmitter symporter superfamily	-	GO:0005328,molecular_function,neurotransmitter:sodium symporter activity;GO:0055085,biological_process,transmembrane transport;GO:0015293,molecular_function,symporter activity;GO:0016020,cellular_component,membrane;GO:0006836,biological_process,neurotransmitter transport;GO:0016021,cellular_component,integral component of membrane	-
SERJ2_LOCUS22	0.218444635	0.245515327	0.199300307	0.662628894	0.610615367	-1.152426174	2.056883096	20.81335259	0.001165663	0.002434259	A0A0X3PB89,Endonuclease G	-	PF01223,NA/RNA non-specific endonuclease	IPR020821,Extracellular Endonuclease, subunit A;IPR018524,DNA/RNA non-specific endonuclease, active site;IPR001604,DNA/RNA non-specific endonuclease	-	GO:0016787,molecular_function,hydrolase activity;GO:0003676,molecular_function,nucleic acid binding;GO:0046872,molecular_function,metal ion binding;GO:0090305,biological_process,nucleic acid phosphodiester bond hydrolysis;GO:0016020,cellular_component,membrane;GO:0016021,cellular_component,integral component of membrane;GO:0004519,molecular_function,endonuclease activity	-
SERJ2_LOCUS25	0.445160841	0.526832709	0.714149578	0.265869717	0.164399247	1.738211964	1.98413479	28.99679852	0.000359228	0.000876981	A0A183SNM6,Uncharacterized protein	-	-	-	-	-	-
SERJ2_LOCUS30	0.010977795	0.015639088	0.013406608	0.039880398	0.037066358	-1.154124155	-0.110128234	9.445132947	0.01238855	0.0199305	A0A183SNM6,Uncharacterized protein	-	-	-	-	-	-
SERJ2_LOCUS37	0.185734451	0.168840533	0.281206297	0.59226448	0.873099532	-1.438028418	3.828406723	31.50733412	0.000263611	0.000669177	A0A0X3NPU3,Uncharacterized protein	-	PF00611,es/CIP4, and EFC/F-BAR homology domain;PF10291,Muniscin C-terminal mu homology domain	IPR001060,FCH domain;IPR018808,Muniscin C-terminal;IPR027267,AH/BAR domain superfamily	-	-	-
SERJ2_LOCUS38	0.074031075	0.053314356	0.124836469	0.3225067	0.443871322	-1.846177496	2.79167091	35.59949678	0.0001656	0.000449694	A0A0X3Q3B0,Uncharacterized protein	-	PF02377,ishevelled specific domain;PF00610,omain found in Dishevelled, Egl-10, and Pleckstrin (DEP);PF00595,PDZ domain (Also known as DHR or GLGF);PF00778,IX domain	IPR036034,PDZ superfamily;IPR001478,PDZ domain;IPR026542,Dishevelled Dsh;IPR001158,DIX domain;IPR036388,Winged helix-like DNA-binding domain superfamily;IPR038207,DIX domain superfamily;IPR015506,Dishevelled-related protein;IPR000591,DEP domain;IPR003351,Dishevelled protein domain;IPR029071,Ubiquitin-like domain superfamily;IPR036390,Winged helix DNA-binding domain superfamily;IPR008339,Dishevell…	-	GO:0016055,biological_process,Wnt signaling pathway;GO:0005622,cellular_component,intracellular;GO:0035556,biological_process,intracellular signal transduction	-
SERJ2_LOCUS39	1.948846833	2.321102566	1.648636935	0.105292954	0.082567262	4.768764944	4.692836762	208.3039067	8.28E-08	1.05E-06	A0A068WZN2,Centrin 3	-	PF13499,-hand domain pair	IPR002048,EF-hand domain;IPR018247,EF-Hand 1, calcium-binding site;IPR011992,EF-hand domain pair	-	GO:0005509,molecular_function,calcium ion binding	-
SERJ2_LOCUS42	26.8189392	18.20909165	30.81704428	440.50809	427.6084234	-3.753089658	9.187876685	232.9524389	4.95E-08	7.48E-07	A0A0X3P890,Uncharacterized protein	-	-	-	-	-	-
SERJ2_LOCUS49	0.708677934	0.56801527	0.933555393	0.423768762	0.430070722	1.136380375	3.244544246	22.04869923	0.000956711	0.002049334	A0A0X3P784,Thymidylate synthase	-	PF00303,Thymidylate synthase	IPR023451,Thymidylate synthase/dCMP hydroxymethylase domain;IPR020940,Thymidylate synthase, active site;IPR000398,Thymidylate synthase;IPR036926,Thymidylate synthase/dCMP hydroxymethylase superfamily	-	GO:0032259,biological_process,methylation;GO:0004799,molecular_function,thymidylate synthase activity;GO:0006231,biological_process,dTMP biosynthetic process	-
SERJ2_LOCUS50	0.01478353	0.020271001	0.051068026	0.256854607	0.319464734	-2.955675653	-0.295068511	36.34139947	0.000152924	0.000420183	A0A0V0J3E0,Palmitoyltransferase	-	PF12796,Ankyrin repeats (3 copies);PF01529,HHC palmitoyltransferase	IPR020683,Ankyrin repeat-containing domain;IPR002110,Ankyrin repeat;IPR001594,Palmitoyltransferase, DHHC domain;IPR036770,Ankyrin repeat-containing domain superfamily	-	GO:0016020,cellular_component,membrane;GO:0016746,molecular_function,transferase activity, transferring acyl groups;GO:0016740,molecular_function,transferase activity;GO:0016021,cellular_component,integral component of membrane;GO:0019706,molecular_function,protein-cysteine S-palmitoyltransferase activity	-
SERJ2_LOCUS55	3.214193704	2.764040369	5.327763668	10.66511413	9.296137736	-1.063656577	6.866937431	16.33161449	0.002582164	0.004921885	A0A0X3NX24,Annexin	-	PF00191,Annexin	IPR037104,Annexin superfamily;IPR001464,Annexin;IPR018252,Annexin repeat, conserved site;IPR018502,Annexin repeat	-	GO:0005544,molecular_function,calcium-dependent phospholipid binding;GO:0005509,molecular_function,calcium ion binding	-
SERJ2_LOCUS56	0.636037892	0.749484682	1.047065336	3.34630869	4.630702758	-1.941242956	4.27463615	60.63851531	1.94E-05	7.34E-05	A0A0X3PBL8,Annexin A7	-	PF00191,Annexin	IPR037104,Annexin superfamily;IPR001464,Annexin;IPR018502,Annexin repeat	-	GO:0005544,molecular_function,calcium-dependent phospholipid binding;GO:0005509,molecular_function,calcium ion binding	-
SERJ2_LOCUS67	0.645795506	0.42683623	0.922124518	0.133751847	0.20577743	2.311651092	4.545023174	50.06743262	4.28E-05	0.000142758	A0A0V0J4K6,Transient receptor potential cation channel subfamily M member 7	-	PF12796,Ankyrin repeats (3 copies);PF00520,Ion transport protein	IPR005821,Ion transport domain;IPR020683,Ankyrin repeat-containing domain;IPR002110,Ankyrin repeat;IPR036770,Ankyrin repeat-containing domain superfamily	-	GO:0005216,molecular_function,ion channel activity;GO:0055085,biological_process,transmembrane transport;GO:0006811,biological_process,ion transport;GO:0016020,cellular_component,membrane;GO:0034220,biological_process,ion transmembrane transport;GO:0016021,cellular_component,integral component of membrane	-
SERJ2_LOCUS68	0.849531564	0.618341856	0.664868558	0.032087132	0.043880981	4.586585377	3.850575083	226.3280308	5.65E-08	8.20E-07	A0A0X3NJN2,Reticulon-like protein	-	PF02453,Reticulon	IPR003388,Reticulon	-	GO:0005789,cellular_component,endoplasmic reticulum membrane;GO:0016021,cellular_component,integral component of membrane;GO:0005783,cellular_component,endoplasmic reticulum;GO:0016020,cellular_component,membrane	-
SERJ2_LOCUS71	4.114618531	3.047925253	4.778584855	16.05488728	18.02229385	-1.745722415	6.888678893	61.77772648	1.79E-05	6.89E-05	A0A0X3NRQ6,Uncharacterized protein	-	PF13374,Tetratricopeptide repeat;PF13424,Tetratricopeptide repeat	IPR002151,Kinesin light chain;IPR011990,Tetratricopeptide-like helical domain superfamily;IPR019734,Tetratricopeptide repeat;IPR013026,Tetratricopeptide repeat-containing domain	-	GO:0005871,cellular_component,kinesin complex;GO:0003777,molecular_function,microtubule motor activity	-
SERJ2_LOCUS88	0.028715484	0.020913107	0.011304203	0.127926567	0.170296964	-2.494784052	0.835613799	36.40792251	0.000151846	0.000417561	A0A0V0JAG6,Potassium voltage-gated channel subfamily D member 2	-	PF02214,BTB/POZ domain;PF00520,Ion transport protein	IPR003975,Potassium channel, voltage dependent, Kv4;IPR003131,Potassium channel tetramerisation-type BTB domain;IPR011333,SKP1/BTB/POZ domain superfamily;IPR003968,Potassium channel, voltage dependent, Kv;IPR027359,Voltage-dependent channel domain superfamily;IPR005821,Ion transport domain;IPR000210,BTB/POZ domain;IPR028325,Voltage-gated potassium channel	-	GO:0005216,molecular_function,ion channel activity;GO:0005267,molecular_function,potassium channel activity;GO:0055085,biological_process,transmembrane transport;GO:0016020,cellular_component,membrane;GO:0005249,molecular_function,voltage-gated potassium channel activity;GO:0051260,biological_process,protein homooligomerization;GO:0006811,biological_process,ion transport;GO:0005244,molecular_func…	-
SERJ2_LOCUS96	0.022589746	0.015617542	0.024481165	0.106662954	0.156585898	-2.297267359	2.164409923	72.12840162	9.30E-06	4.04E-05	A0A0X3NLS4,Protein Wnt	-	PF00110,wnt family	IPR018161,Wnt protein, conserved site;IPR005817,Wnt	-	GO:0005578,,;GO:0016055,biological_process,Wnt signaling pathway;GO:0005102,molecular_function,signaling receptor binding;GO:0005576,cellular_component,extracellular region;GO:0016020,cellular_component,membrane;GO:0007275,biological_process,multicellular organism development;GO:0016021,cellular_component,integral component of membrane	-
SERJ2_LOCUS97	0.016096308	0.015765048	0.008613692	0.048403264	0.039193947	-1.317776166	0.677084104	11.57381148	0.007192779	0.01229192	A0A0R3WB80,Serine/threonine-protein phosphatase	-	PF00149,Calcineurin-like phosphoesterase;PF13499,-hand domain pair	IPR029052,Metallo-dependent phosphatase-like;IPR018247,EF-Hand 1, calcium-binding site;IPR006186,Serine/threonine-specific protein phosphatase/bis(5-nucleosyl)-tetraphosphatase;IPR002048,EF-hand domain;IPR011992,EF-hand domain pair;IPR012008,Serine/threonine-protein phosphatase with EF-hands;IPR004843,Calcineurin-like phosphoesterase domain, ApaH type	-	GO:0050906,biological_process,detection of stimulus involved in sensory perception;GO:0016787,molecular_function,hydrolase activity;GO:0004721,molecular_function,phosphoprotein phosphatase activity;GO:0005509,molecular_function,calcium ion binding;GO:0006470,biological_process,protein dephosphorylation;GO:0005506,molecular_function,iron ion binding;GO:0030145,molecular_function,manganese ion bind…	-
SERJ2_LOCUS103	4.783719802	4.153440957	2.774168468	0.371879472	0.537574556	3.483154862	5.735389974	99.39542094	2.32E-06	1.30E-05	A0A0X3P955,Tetratricopeptide repeat protein 25	-	PF13432,Tetratricopeptide repeat;PF13424,Tetratricopeptide repeat	IPR011990,Tetratricopeptide-like helical domain superfamily;IPR019734,Tetratricopeptide repeat;IPR013026,Tetratricopeptide repeat-containing domain	-	-	-
SERJ2_LOCUS106	0.250668088	0.291556622	0.10518957	0.05863549	0.09233918	1.914778417	3.91205117	16.40204793	0.003039351	0.005687971	A0A0X3Q8H4,Irregular chiasm C-roughest protein	-	PF00047,Immunoglobulin domain;PF07679,Immunoglobulin I-set domain	IPR003961,Fibronectin type III;IPR007110,Immunoglobulin-like domain;IPR013151,Immunoglobulin;IPR036116,Fibronectin type III superfamily;IPR036179,Immunoglobulin-like domain superfamily;IPR013783,Immunoglobulin-like fold;IPR003599,Immunoglobulin subtype;IPR003598,Immunoglobulin subtype 2;IPR013098,Immunoglobulin I-set	-	GO:0016021,cellular_component,integral component of membrane;GO:0016020,cellular_component,membrane	-
SERJ2_LOCUS107	0.044042225	0.028455156	0.031251682	0.08841668	0.183698	-1.60751042	2.927876476	24.2652358	0.000684371	0.001532192	A0A0X3Q8H4,Irregular chiasm C-roughest protein	-	PF00047,Immunoglobulin domain;PF07679,Immunoglobulin I-set domain	IPR003961,Fibronectin type III;IPR007110,Immunoglobulin-like domain;IPR013151,Immunoglobulin;IPR036116,Fibronectin type III superfamily;IPR036179,Immunoglobulin-like domain superfamily;IPR013783,Immunoglobulin-like fold;IPR003599,Immunoglobulin subtype;IPR003598,Immunoglobulin subtype 2;IPR013098,Immunoglobulin I-set	-	GO:0016021,cellular_component,integral component of membrane;GO:0016020,cellular_component,membrane	-
SERJ2_LOCUS108	0.66743042	0.422978976	0.502301226	2.887677936	3.262519373	-2.171447932	3.705524242	81.58604668	5.48E-06	2.61E-05	A0A183SE65,Uncharacterized protein	-	-	IPR000095,CRIB domain	-	GO:0016021,cellular_component,integral component of membrane;GO:0016020,cellular_component,membrane	-
SERJ2_LOCUS113	4.821539232	3.09935684	9.588056957	0.173319796	0.130987332	5.580264106	3.813422438	115.6142697	1.46E-06	8.93E-06	A0A183TIU3,Uncharacterized protein	-	-	IPR036638,Helix-loop-helix DNA-binding domain superfamily	-	GO:0046983,molecular_function,protein dimerization activity	-
SERJ2_LOCUS116	1.25828162	1.022618446	2.273482899	0	0	10.67265138	1.626969083	139.4626156	1.36E-06	8.48E-06	A0A183SQV4,Uncharacterized protein	-	-	IPR011598,Myc-type, basic helix-loop-helix (bHLH) domain;IPR036638,Helix-loop-helix DNA-binding domain superfamily	-	GO:0046983,molecular_function,protein dimerization activity	-
SERJ2_LOCUS135	0.456047466	0.340382343	0.524839986	1.471332604	1.632673202	-1.464151834	4.504466947	46.73131154	5.66E-05	0.000179766	A0A0V0J860,Rhodopsin-like GPCR transmembrane domain	-	PF10192,Rhodopsin-like GPCR transmembrane domain	IPR019336,Intimal thickness related receptor, IRP	-	GO:0019236,biological_process,response to pheromone;GO:0007186,biological_process,G-protein coupled receptor signaling pathway;GO:0016021,cellular_component,integral component of membrane;GO:0016020,cellular_component,membrane	-
SERJ2_LOCUS144	0.49619485	0.354435156	0.62640303	0.073089816	0.100112943	2.854471172	3.823002989	98.6065071	2.40E-06	1.33E-05	A0A0X3PU61,Uncharacterized protein	-	PF00102,Protein-tyrosine phosphatase	IPR003961,Fibronectin type III;IPR029021,Protein-tyrosine phosphatase-like;IPR016130,Protein-tyrosine phosphatase, active site;IPR000242,PTP type protein phosphatase;IPR036116,Fibronectin type III superfamily;IPR003595,Protein-tyrosine phosphatase, catalytic;IPR013783,Immunoglobulin-like fold;IPR000387,Tyrosine specific protein phosphatases domain	-	GO:0016787,molecular_function,hydrolase activity;GO:0004725,molecular_function,protein tyrosine phosphatase activity;GO:0004721,molecular_function,phosphoprotein phosphatase activity;GO:0035335,biological_process,peptidyl-tyrosine dephosphorylation;GO:0006470,biological_process,protein dephosphorylation;GO:0016020,cellular_component,membrane;GO:0016311,biological_process,dephosphorylation;GO:0016…	-
SERJ2_LOCUS145	0.73860523	0.560010296	0.634846932	0.170938907	0.149248205	2.369726328	2.791120501	83.93265134	4.85E-06	2.36E-05	A0A183TG40,Uncharacterized protein	-	PF01344,Kelch motif	IPR015915,Kelch-type beta propeller;IPR006652,Kelch repeat type 1	-	-	-
SERJ2_LOCUS147	1.186344682	0.955781005	3.5068807	25.93122384	34.59740109	-3.676018862	3.612557032	65.56366303	2.15E-05	8.01E-05	A0A183SI89,Uncharacterized protein	-	-	-	-	-	-
SERJ2_LOCUS150	0.972116161	2.040235983	1.932219905	68.88671084	63.18495782	-4.952063717	3.78955019	234.6704335	4.78E-08	7.34E-07	A0A183SIS1,Uncharacterized protein	-	-	-	-	GO:0016021,cellular_component,integral component of membrane;GO:0016020,cellular_component,membrane	-
SERJ2_LOCUS151	2.873710896	1.861273285	3.139478851	19.38523409	24.95125473	-2.727128828	7.885188447	118.0298805	1.08E-06	7.07E-06	A0A183SIS2,Uncharacterized protein	-	PF00011,Hsp20/alpha crystallin family	IPR031107,Small heat shock protein HSP20;IPR008978,HSP20-like chaperone;IPR002068,Alpha crystallin/Hsp20 domain	-	-	-
SERJ2_LOCUS176	0.587014182	0.296450085	0.360845175	0.047807836	0.015484722	4.045021443	0.42411344	46.39076236	5.83E-05	0.000184324	A0A068WIL8,Serine/threonine-protein phosphatase	-	PF00149,Calcineurin-like phosphoesterase	IPR029052,Metallo-dependent phosphatase-like;IPR004843,Calcineurin-like phosphoesterase domain, ApaH type;IPR006186,Serine/threonine-specific protein phosphatase/bis(5-nucleosyl)-tetraphosphatase	-	GO:0006470,biological_process,protein dephosphorylation;GO:0016787,molecular_function,hydrolase activity;GO:0004721,molecular_function,phosphoprotein phosphatase activity	-
SERJ2_LOCUS177	0.069585729	0.085304915	0.100377764	0.340283879	0.29563894	-1.540762319	2.864004822	43.2287107	7.73E-05	0.000233058	A0A0V0J796,Ankyrin-3	-	PF12796,Ankyrin repeats (3 copies);PF13637,Ankyrin repeats (many copies)	IPR020683,Ankyrin repeat-containing domain;IPR002110,Ankyrin repeat;IPR036770,Ankyrin repeat-containing domain superfamily	-	-	-
SERJ2_LOCUS184	9.251890468	7.587485662	36.57599294	0.085731105	0	8.885855538	3.237876549	44.42402874	0.000534684	0.001234168	A0A183SLP5,Uncharacterized protein	-	-	-	-	-	-
SERJ2_LOCUS185	32.62715663	44.28475831	20.02196545	0.145162067	0.133818407	8.246224832	7.694198869	244.2120484	3.98E-08	6.45E-07	I6TL28,Gelsolin	-	PF00626,elsolin repeat	IPR007123,Gelsolin-like domain;IPR007122,Villin/Gelsolin;IPR029006,ADF-H/Gelsolin-like domain superfamily	-	GO:0051015,molecular_function,actin filament binding	-
SERJ2_LOCUS186	111.5809335	159.4190902	72.88550111	0.966693665	0.820420429	7.39523058	7.806714424	214.5420902	7.23E-08	9.57E-07	I6TL28,Gelsolin	-	PF00626,elsolin repeat	IPR007123,Gelsolin-like domain;IPR007122,Villin/Gelsolin;IPR029006,ADF-H/Gelsolin-like domain superfamily	-	GO:0051015,molecular_function,actin filament binding	-
SERJ2_LOCUS187	0.037711532	0.038356026	0.013917757	26.84362697	30.80954697	-9.521032329	7.110610009	456.9813903	2.15E-09	1.29E-07	A0A0X3PAH3,Severin	-	PF00626,elsolin repeat	IPR007123,Gelsolin-like domain;IPR007122,Villin/Gelsolin;IPR029006,ADF-H/Gelsolin-like domain superfamily	-	GO:0051015,molecular_function,actin filament binding	-
SERJ2_LOCUS189	3.035584159	2.351750022	3.365127697	0.083608141	0.122690179	5.175213906	5.336387503	298.0509689	1.58E-08	3.74E-07	A0A0X3Q2I7,Monocarboxylate transporter 5	-	-	IPR036259,MFS transporter superfamily;IPR020846,Major facilitator superfamily domain	-	GO:0016021,cellular_component,integral component of membrane;GO:0016020,cellular_component,membrane	-
SERJ2_LOCUS190	0.19538362	0.168754403	0.178779069	0.014323496	0.011134343	4.180167805	1.652849482	145.7790366	4.20E-07	3.44E-06	A0A0X3NR22,Uncharacterized protein	-	-	IPR036259,MFS transporter superfamily;IPR020846,Major facilitator superfamily domain;IPR011701,Major facilitator superfamily	-	GO:0055085,biological_process,transmembrane transport;GO:0016021,cellular_component,integral component of membrane;GO:0016020,cellular_component,membrane	-
SERJ2_LOCUS195	0.008969054	0.004054372	0.011916377	0.049546494	0.084251293	-2.658965898	1.317948672	44.1489824	7.11E-05	0.000217598	A0A0X3Q1N5,Uncharacterized protein	-	PF08266,Cadherin-like;PF00028,Cadherin domain	IPR013164,Cadherin, N-terminal;IPR020894,Cadherin conserved site;IPR002126,Cadherin;IPR015919,Cadherin-like	-	GO:0007155,biological_process,cell adhesion;GO:0007156,biological_process,homophilic cell adhesion via plasma membrane adhesion molecules;GO:0005509,molecular_function,calcium ion binding;GO:0005886,cellular_component,plasma membrane;GO:0016020,cellular_component,membrane;GO:0016021,cellular_component,integral component of membrane	-
SERJ2_LOCUS196	0.077408121	0.068148378	0.105156347	0.829617826	0.873671745	-2.993805935	3.011953528	166.2068644	2.32E-07	2.19E-06	A0A0X3PH48,Monocarboxylate transporter 12	-	-	IPR036259,MFS transporter superfamily;IPR020846,Major facilitator superfamily domain;IPR011701,Major facilitator superfamily	-	GO:0055085,biological_process,transmembrane transport;GO:0016021,cellular_component,integral component of membrane;GO:0016020,cellular_component,membrane	-
SERJ2_LOCUS198	0.137456658	0.163757812	0.119555565	0.011172976	0.009499539	4.121974378	1.344617861	101.390785	2.12E-06	1.21E-05	A0A0X3Q762,Reverse transcriptase	-	-	IPR000477,Reverse transcriptase domain	-	GO:0003964,molecular_function,RNA-directed DNA polymerase activity;GO:0006278,biological_process,RNA-dependent DNA biosynthetic process	-
SERJ2_LOCUS203	2.349909392	1.892720834	3.169660371	0.858422049	1.024429314	1.741420489	5.933106583	49.75772305	4.39E-05	0.00014594	A0A0X3PEB2,Protein arginine N-methyltransferase	-	PF05185,PRMT5 arginine-N-methyltransferase;PF17285,PRMT5 TIM barrel domain;PF17286,PRMT5 oligomerisation domain	IPR035247,PRMT5, TIM barrel domain;IPR025799,Protein arginine N-methyltransferase;IPR035248,PRMT5, oligomerisation domain;IPR029063,S-adenosyl-L-methionine-dependent methyltransferase;IPR035075,PRMT5 arginine-N-methyltransferase;IPR007857,Protein arginine N-methyltransferase PRMT5	-	GO:0032259,biological_process,methylation;GO:0006479,biological_process,protein methylation;GO:0008168,molecular_function,methyltransferase activity;GO:0016740,molecular_function,transferase activity;GO:0035246,biological_process,peptidyl-arginine N-methylation	-
SERJ2_LOCUS206	247.9957172	243.5475736	171.0070484	2.325922164	2.96633423	6.75845421	6.17127299	325.9160306	1.04E-08	3.00E-07	A0A183TGC0,Uncharacterized protein	-	-	-	-	-	-
SERJ2_LOCUS211	2.177368441	1.971334105	6.612519891	15.11916695	10.06774167	-1.493898075	5.166362025	10.38431593	0.01181891	0.019119033	A0A0X3PG74,Cathepsin B	-	PF08127,Peptidase family C1 propeptide;PF00112,Papain family cysteine protease	IPR025660,Cysteine peptidase, histidine active site;IPR000169,Cysteine peptidase, cysteine active site;IPR012599,Peptidase C1A, propeptide;IPR000668,Peptidase C1A, papain C-terminal;IPR025661,Cysteine peptidase, asparagine active site;IPR013128,Peptidase C1A	-	GO:0006508,biological_process,proteolysis;GO:0016787,molecular_function,hydrolase activity;GO:0050790,biological_process,regulation of catalytic activity;GO:0008234,molecular_function,cysteine-type peptidase activity;GO:0016021,cellular_component,integral component of membrane;GO:0016020,cellular_component,membrane;GO:0004197,molecular_function,cysteine-type endopeptidase activity;GO:0008233,mole…	-
SERJ2_LOCUS214	3.192517078	2.962652814	2.393565586	1.514320713	1.521378896	1.282720207	4.640075035	27.57170801	0.000432266	0.001025871	A0A0V0J8X2,MICOS complex subunit Mic19	-	-	-	-	-	-
SERJ2_LOCUS221	0.934103277	0.659466947	1.119887837	2.618254078	3.074594604	-1.303552353	3.894851383	31.88586826	0.000252021	0.000642474	A0A0V0J4S7,F-box only protein 8	-	PF12937,-box-like;PF01369,Sec7 domain	IPR035999,Sec7 domain superfamily;IPR000904,Sec7 domain;IPR036047,F-box-like domain superfamily;IPR023394,Sec7, C-terminal domain superfamily;IPR001810,F-box domain	-	GO:0032012,biological_process,regulation of ARF protein signal transduction;GO:0005086,molecular_function,ARF guanyl-nucleotide exchange factor activity;GO:0065009,biological_process,regulation of molecular function	-
SERJ2_LOCUS232	0.059006501	0.070830628	0.065250861	0.158781151	0.270302981	-1.348581198	2.719191358	24.31386258	0.000679536	0.001523138	A0A0V0J9Z2,Uncharacterized protein	-	PF06638,Strabismus protein	IPR009539,Vang-like protein	-	GO:0007275,biological_process,multicellular organism development;GO:0016021,cellular_component,integral component of membrane;GO:0016020,cellular_component,membrane	-
SERJ2_LOCUS235	20.50434601	16.57928187	14.70579268	0.026570965	0.025818614	9.717123973	6.92922484	587.3264278	6.61E-10	7.02E-08	A0A0X3PXW6,BTB/POZ domain-containing protein 3	-	PF00651,BTB/POZ domain;PF07707,BTB And C-terminal Kelch	IPR011333,SKP1/BTB/POZ domain superfamily;IPR000210,BTB/POZ domain;IPR011705,BTB/Kelch-associated	-	-	-
SERJ2_LOCUS236	49.96489138	40.34575621	36.0857085	0.061699275	0	10.53686118	4.008027839	363.8112468	6.25E-09	2.24E-07	A0A183TAP6,Uncharacterized protein	-	PF00651,BTB/POZ domain;PF07707,BTB And C-terminal Kelch	IPR011333,SKP1/BTB/POZ domain superfamily;IPR000210,BTB/POZ domain;IPR011705,BTB/Kelch-associated	-	-	-
SERJ2_LOCUS237	0.50901629	0.783421248	1.282122185	0.189510865	0.306908175	2.131376427	0.604587345	19.67153144	0.001409917	0.002887086	A0A183T7F4,Uncharacterized protein	-	-	-	-	-	-
SERJ2_LOCUS240	0.028464348	0.013939277	0.013656508	1.543408984	3.183625134	-6.605865097	3.805099147	242.5615914	4.11E-08	6.60E-07	A0A183TF86,Uncharacterized protein	-	-	IPR036259,MFS transporter superfamily;IPR020846,Major facilitator superfamily domain;IPR011701,Major facilitator superfamily	-	GO:0055085,biological_process,transmembrane transport;GO:0016021,cellular_component,integral component of membrane;GO:0016020,cellular_component,membrane	-
SERJ2_LOCUS247	0.1482373	0.156303485	0.199094351	0.689043172	0.577936953	-1.558832309	4.872192861	53.27258539	3.32E-05	0.000115158	A0A0X3NNZ6,Uncharacterized protein	-	-	-	-	-	-
SERJ2_LOCUS248	0.46686662	0.47111488	0.665186444	1.849671484	1.797298431	-1.414915752	2.488468775	37.32667846	0.000137856	0.000383629	A0A0X3NMZ7,Uncharacterized protein	-	-	-	-	-	-
SERJ2_LOCUS249	7.763544952	8.787861205	6.126417948	5.097992419	4.567502352	1.024205137	4.384675734	15.22657662	0.003213323	0.005976213	A0A183SG41,Uncharacterized protein	-	PF02493,MORN repeat	IPR003409,MORN motif	-	-	-
SERJ2_LOCUS251	10.12085894	11.79317316	11.07909759	4.098698953	3.450481376	1.911189967	6.685461093	62.92884326	1.66E-05	6.47E-05	A0A183TCJ5,Uncharacterized protein	-	-	-	-	-	-
SERJ2_LOCUS255	0.029503126	0.048159925	0.057293597	0.004881889	0	4.512348122	-0.054546062	33.79714308	0.000202099	0.000531986	A0A183T593,Uncharacterized protein	-	PF00096,Zinc finger, C2H2 type	IPR013087,Zinc finger C2H2-type;IPR036236,Zinc finger C2H2 superfamily;IPR030413,Transcription factor hamlet	-	GO:0006355,biological_process,regulation of transcription, DNA-templated;GO:0003676,molecular_function,nucleic acid binding	-
SERJ2_LOCUS256	0.634030279	0.477313133	0.745261807	3.327231178	4.699785611	-2.343234946	6.479337876	95.18140587	2.80E-06	1.51E-05	A0A0X3PHY1,Uncharacterized protein	-	-	-	-	-	-
SERJ2_LOCUS258	81.01335745	67.87884183	109.7008978	41.27520063	37.8748208	1.471850706	6.233305909	38.2296085	0.000125599	0.000353533	A0A183SUY5,Uncharacterized protein	-	PF01269,ibrillarin;PF08704,tRNA methyltransferase complex GCD14 subunit	IPR020813,Fibrillarin, conserved site;IPR000692,Fibrillarin;IPR029063,S-adenosyl-L-methionine-dependent methyltransferase	-	GO:0032259,biological_process,methylation;GO:0003723,molecular_function,RNA binding;GO:0008168,molecular_function,methyltransferase activity;GO:0006364,biological_process,rRNA processing	-
SERJ2_LOCUS263	1.337982169	1.18639952	1.483298265	3.51238148	3.931036467	-1.118135332	4.75104152	31.9763928	0.000249341	0.000636575	A0A0V0J9J8,Poly	-	PF04928,Poly(A) polymerase central domain;PF04926,Poly(A) polymerase predicted RNA binding domain;PF01909,Nucleotidyltransferase domain	IPR011068,Nucleotidyltransferase, class I-like, C-terminal;IPR007012,Poly(A) polymerase, central domain;IPR014492,Poly(A) polymerase;IPR002934,Polymerase, nucleotidyl transferase domain;IPR007010,Poly(A) polymerase, RNA-binding domain	-	GO:0043631,biological_process,RNA polyadenylation;GO:0031123,biological_process,RNA 3'-end processing;GO:0016779,molecular_function,nucleotidyltransferase activity;GO:0005524,molecular_function,ATP binding;GO:0003723,molecular_function,RNA binding;GO:0046872,molecular_function,metal ion binding;GO:0004652,molecular_function,polynucleotide adenylyltransferase activity;GO:0000166,molecular_function…	-
SERJ2_LOCUS265	0.025683553	0.035981186	0.035251279	0.497637534	0.579048945	-3.688359532	3.679285074	222.8550782	6.07E-08	8.58E-07	A0A0X3PCN2,Uncharacterized protein	-	-	-	-	GO:0016021,cellular_component,integral component of membrane;GO:0016020,cellular_component,membrane	-
SERJ2_LOCUS270	0	0.029406076	0	0.938965792	1.638903335	-6.480337809	-0.148234731	72.55953935	9.07E-06	3.96E-05	A0A0V0J1Y5,Uncharacterized protein	-	PF00078,Reverse transcriptase (RNA-dependent DNA polymerase);PF14529,ndonuclease-reverse transcriptase	IPR036691,Endonuclease/exonuclease/phosphatase superfamily;IPR027124,SWR1-complex protein 5/Craniofacial development protein;IPR005135,Endonuclease/exonuclease/phosphatase;IPR000477,Reverse transcriptase domain	-	-	-
SERJ2_LOCUS271	0.01697994	0	0.032586264	0.649034898	0.816988272	-5.015945865	-0.668607871	61.65354193	1.81E-05	6.93E-05	A0A183TEZ8,Uncharacterized protein	-	PF00078,Reverse transcriptase (RNA-dependent DNA polymerase)	IPR000477,Reverse transcriptase domain	-	-	-
SERJ2_LOCUS276	1.812397034	0.746311005	1.549265474	0.549702388	0.648836722	1.538414971	5.067607493	21.06989049	0.001118046	0.002344261	A0A0X3Q3T9,Uncharacterized protein	-	PF07202,T-complex protein 10 C-terminus	IPR009852,T-complex protein 10, C-terminal domain;IPR026581,T-complex protein 10 family	-	-	-
SERJ2_LOCUS279	4.3269239	4.542366325	4.633798167	2.077494536	1.811420528	1.576308985	5.538471363	51.51505263	3.81E-05	0.000129361	A0A0V0J7A1,Insulin-like growth factor-binding protein-related protein 1	-	PF13927,Immunoglobulin domain;PF00219,Insulin-like growth factor binding protein	IPR000867,Insulin-like growth factor-binding protein, IGFBP;IPR011390,Insulin-like growth factor binding protein-related protein (IGFBP-rP), MAC25;IPR009030,Growth factor receptor cysteine-rich domain superfamily;IPR036179,Immunoglobulin-like domain superfamily;IPR013783,Immunoglobulin-like fold;IPR003599,Immunoglobulin subtype;IPR003598,Immunoglobulin subtype 2;IPR007110,Immunoglobulin-like doma…	-	GO:0016021,cellular_component,integral component of membrane;GO:0001558,biological_process,regulation of cell growth;GO:0005520,molecular_function,insulin-like growth factor binding;GO:0005576,cellular_component,extracellular region;GO:0016020,cellular_component,membrane	-
SERJ2_LOCUS281	114.9175452	117.6751917	88.46878096	47.99725006	41.72648867	1.630365325	8.32228221	37.7820767	0.000131501	0.000367767	A0A0X3PTC5,Phosphoglycerate mutase	-	PF00300,Histidine phosphatase superfamily (branch 1)	IPR001345,Phosphoglycerate/bisphosphoglycerate mutase, active site;IPR005952,Phosphoglycerate mutase 1;IPR029033,Histidine phosphatase superfamily;IPR013078,Histidine phosphatase superfamily, clade-1	-	GO:0006096,biological_process,glycolytic process;GO:0004619,molecular_function,phosphoglycerate mutase activity;GO:0016868,molecular_function,intramolecular transferase activity, phosphotransferases;GO:0003824,molecular_function,catalytic activity;GO:0004082,molecular_function,bisphosphoglycerate mutase activity;GO:0008152,biological_process,metabolic process;GO:0016853,molecular_function,isomera…	-
SERJ2_LOCUS286	0.064616081	0.056624575	0.096267004	0.193511836	0.229658124	-1.192831495	1.527903623	17.97444806	0.001898891	0.003749385	A0A0X3QF20,Acyl-coenzyme A thioesterase 8	-	PF13622,Thioesterase-like superfamily	IPR003703,Acyl-CoA thioesterase;IPR029069,HotDog domain superfamily	-	GO:0006637,biological_process,acyl-CoA metabolic process;GO:0047617,molecular_function,acyl-CoA hydrolase activity	-
SERJ2_LOCUS288	0.048923742	0.059514618	0.054420162	0.231183644	0.356684731	-2.063324929	3.152105725	64.28296231	1.52E-05	6.02E-05	A0A0X3NJ71,Transcriptional coactivator YAP1	-	-	IPR001202,WW domain;IPR036020,WW domain superfamily	-	-	-
SERJ2_LOCUS290	3.781110525	3.389979435	3.899906872	1.41229369	1.150965397	1.886117	3.486024559	65.88380507	1.37E-05	5.53E-05	A0A0X3Q0A1,RNA exonuclease 4	-	PF00929,xonuclease	IPR036397,Ribonuclease H superfamily;IPR013520,Exonuclease, RNase T/DNA polymerase III;IPR012337,Ribonuclease H-like superfamily;IPR037431,RNA exonuclease 4, DEDDh 3'-5' exonuclease domain	-	GO:0008408,molecular_function,3'-5' exonuclease activity;GO:0003676,molecular_function,nucleic acid binding;GO:0090305,biological_process,nucleic acid phosphodiester bond hydrolysis;GO:0006364,biological_process,rRNA processing;GO:0004527,molecular_function,exonuclease activity	-
SERJ2_LOCUS293	0.350138291	0.321158995	0.453300721	0.01931249	0.018765661	4.63124418	1.516808254	155.0158749	3.18E-07	2.77E-06	A0A183TJI2,Uncharacterized protein	-	PF13520,Amino acid permease	IPR002293,Amino acid/polyamine transporter I	-	GO:0055085,biological_process,transmembrane transport;GO:0022857,molecular_function,transmembrane transporter activity;GO:0016021,cellular_component,integral component of membrane;GO:0016020,cellular_component,membrane	-
SERJ2_LOCUS300	0.049103594	0.034626994	0.049944488	0.102377315	0.137611957	-1.069590032	0.568227284	10.48670911	0.009418616	0.015599329	A0A0X3Q2B4,Innexin	-	PF00876,Innexin	IPR000990,Innexin	-	GO:0030054,cellular_component,cell junction;GO:0005921,cellular_component,gap junction;GO:0006811,biological_process,ion transport;GO:0005886,cellular_component,plasma membrane;GO:0016020,cellular_component,membrane;GO:0016021,cellular_component,integral component of membrane	-
SERJ2_LOCUS302	8.242817614	7.8532893	10.09450058	4.680918355	2.815663285	1.574904238	2.17788853	28.80176484	0.000368288	0.000896123	A0A0X3NU11,Uncharacterized protein	-	PF07051,Ovarian carcinoma immunoreactive antigen (OCIA)	IPR009764,Ovarian carcinoma immunoreactive antigen	-	GO:0016021,cellular_component,integral component of membrane;GO:0016020,cellular_component,membrane	-
SERJ2_LOCUS303	1.093896655	0.886924343	1.170954459	3.200500228	3.140367757	-1.235890433	3.80647816	37.17480608	0.000140058	0.000388952	A0A0V0J5F6,Armadillo-like	-	PF04826,Armadillo-like	IPR011989,Armadillo-like helical;IPR006911,Armadillo repeat-containing domain;IPR016024,Armadillo-type fold	-	GO:0016021,cellular_component,integral component of membrane;GO:0016020,cellular_component,membrane	-
SERJ2_LOCUS305	63.59041593	46.54558827	60.46958167	11.66735459	35.52775389	1.634340268	9.458277673	15.56029638	0.003171724	0.005906996	A0A0X3NZ46,Collagen alpha-2	-	PF01391,Collagen triple helix repeat (20 copies);PF01410,ibrillar collagen C-terminal domain	IPR008160,Collagen triple helix repeat;IPR000885,Fibrillar collagen, C-terminal	-	GO:0005201,molecular_function,extracellular matrix structural constituent;GO:0005581,cellular_component,collagen trimer	-
SERJ2_LOCUS307	58.69399313	25.79676085	45.47395294	0	0	14.85785529	5.768648725	339.6728983	3.46E-08	5.94E-07	A0A0X3NZZ9,Uncharacterized protein	-	-	-	-	-	-
SERJ2_LOCUS309	0.011684882	0.010899437	0.01441575	0.032869506	0.082978287	-1.866449391	1.614394925	25.48996311	0.00057426	0.00131382	A0A0V0J821,Uncharacterized protein	-	-	-	-	GO:0016021,cellular_component,integral component of membrane;GO:0016020,cellular_component,membrane	-
SERJ2_LOCUS316	0.562224944	0.411123615	0.560770626	1.532094593	2.116618442	-1.476183664	5.812297308	42.86386462	8.00E-05	0.00023998	A0A0X3Q3W7,Leucine-rich repeat flightless-interacting protein 2	-	PF09738,LRRFIP family	IPR019139,Leucine-rich repeat flightless-interacting protein 1/2	-	GO:0006355,biological_process,regulation of transcription, DNA-templated	-
SERJ2_LOCUS321	0.828164219	0.633584922	1.417985004	0.420308566	0.339012453	1.674107616	4.508011034	28.5507981	0.000380357	0.000920504	A0A0X3PZW2,Transforming acidic coiled-coil-containing protein 1	-	PF05010,Transforming acidic coiled-coil-containing protein (TACC)	IPR007707,Transforming acidic coiled-coil-containing protein, C-terminal	-	-	-
SERJ2_LOCUS323	0.188594464	0.265525243	0.118759042	0.020479444	0.019899573	3.59752684	0.012670306	33.63667106	0.0002058	0.000540777	A0A183T857,Uncharacterized protein	-	PF14529,ndonuclease-reverse transcriptase	IPR036691,Endonuclease/exonuclease/phosphatase superfamily;IPR027124,SWR1-complex protein 5/Craniofacial development protein;IPR005135,Endonuclease/exonuclease/phosphatase	-	-	-
SERJ2_LOCUS325	6.502252854	3.937076522	7.593503935	2.255072921	1.818926181	1.904450338	3.902758571	44.16141374	7.10E-05	0.000217451	A0A0X3NS33,Pre-mRNA-processing factor 40 homolog A	-	PF00397,WW domain	IPR001202,WW domain;IPR036020,WW domain superfamily	-	-	-
SERJ2_LOCUS334	0.038221178	0.027189334	0.032428598	0.234171741	0.464591622	-3.054018449	2.825618085	95.66032512	2.74E-06	1.49E-05	A0A0X3NPN2,RNA-binding motif, single-stranded-interacting protein 3	-	PF00076,RNA recognition motif. (a.k.a. RRM, RBD, or RNP domain)	IPR000504,RNA recognition motif domain;IPR035979,RNA-binding domain superfamily;IPR012677,Nucleotide-binding alpha-beta plait domain superfamily	-	GO:0003723,molecular_function,RNA binding;GO:0003676,molecular_function,nucleic acid binding	-
SERJ2_LOCUS337	1.916539656	1.108434427	1.710778882	0.461932732	0.544864587	2.0023132	4.114153078	55.39397312	2.82E-05	0.000101277	A0A0X3PH95,Transmembrane protein 104 homolog	-	PF01490,Transmembrane amino acid transporter protein	IPR013057,Amino acid transporter, transmembrane domain	-	GO:0016021,cellular_component,integral component of membrane;GO:0016020,cellular_component,membrane	-
SERJ2_LOCUS341	0.098855816	0.081452903	0.0915448	0.294438532	0.232589979	-1.178309363	3.282261366	28.09696934	0.000403421	0.000966948	A0A0X3PY33,Potassium voltage-gated channel protein Shal	-	PF02214,BTB/POZ domain;PF00520,Ion transport protein;PF11601,Shal-type voltage-gated potassium channels, N-terminal	IPR003975,Potassium channel, voltage dependent, Kv4;IPR003131,Potassium channel tetramerisation-type BTB domain;IPR011333,SKP1/BTB/POZ domain superfamily;IPR021645,Shal-type voltage-gated potassium channels, N-terminal;IPR003968,Potassium channel, voltage dependent, Kv;IPR027359,Voltage-dependent channel domain superfamily;IPR005821,Ion transport domain;IPR000210,BTB/POZ domain;IPR028325,Voltage-…	-	GO:0005216,molecular_function,ion channel activity;GO:0005267,molecular_function,potassium channel activity;GO:0005244,molecular_function,voltage-gated ion channel activity;GO:0055085,biological_process,transmembrane transport;GO:0005249,molecular_function,voltage-gated potassium channel activity;GO:0051260,biological_process,protein homooligomerization;GO:0006811,biological_process,ion transport…	-
SERJ2_LOCUS350	16.07600347	19.62340484	15.2764766	10.29716228	9.461545819	1.158266268	6.3336708	21.96785249	0.000968918	0.002073177	A0A0X3PUP4,Deoxycytidylate deaminase	-	PF00383,Cytidine and deoxycytidylate deaminase zinc-binding region	IPR016193,Cytidine deaminase-like;IPR035105,Deoxycytidylate deaminase domain;IPR002125,Cytidine and deoxycytidylate deaminase domain;IPR016192,APOBEC/CMP deaminase, zinc-binding;IPR016473,Deoxycytidylate deaminase;IPR015517,Deoxycytidylate deaminase-related	-	GO:0016787,molecular_function,hydrolase activity;GO:0006220,biological_process,pyrimidine nucleotide metabolic process;GO:0003824,molecular_function,catalytic activity;GO:0046872,molecular_function,metal ion binding;GO:0008270,molecular_function,zinc ion binding;GO:0004132,molecular_function,dCMP deaminase activity	-
SERJ2_LOCUS351	0.266616634	0.22499121	0.318267778	0.789282852	1.016774267	-1.38535729	4.63641032	41.714577	8.91E-05	0.000263185	A0A0X3PG65,TBC1 domain family member 15	-	PF12068,omain of unknown function (DUF3548);PF00566,Rab-GTPase-TBC domain	IPR035969,Rab-GTPase-TBC domain superfamily;IPR000195,Rab-GTPase-TBC domain;IPR021935,Domain of unknown function DUF3548	-	-	-
SERJ2_LOCUS363	0.952769568	0.821151382	1.15716917	2.513214098	2.760292161	-1.076828845	5.312404977	27.88339595	0.000414859	0.000990136	A0A0X3PC78,Uncharacterized protein	-	PF02187,rowth-Arrest-Specific Protein 2 Domain	IPR003108,GAR domain;IPR036534,GAR domain superfamily;IPR036872,CH domain superfamily	-	GO:0008017,molecular_function,microtubule binding	-
SERJ2_LOCUS366	1.931218942	2.292725332	3.879066541	10.51035902	8.268640672	-1.453192291	6.705472633	26.21124054	0.00051943	0.001204113	A0A0X3P7T0,Uncharacterized protein	-	PF01344,Kelch motif;PF00651,BTB/POZ domain;PF07707,BTB And C-terminal Kelch	IPR011705,BTB/Kelch-associated;IPR011333,SKP1/BTB/POZ domain superfamily;IPR015915,Kelch-type beta propeller;IPR017096,BTB-kelch protein;IPR006652,Kelch repeat type 1;IPR000210,BTB/POZ domain	-	-	-
SERJ2_LOCUS372	0.235015713	0.265984758	0.310702325	2.096069023	3.650224159	-3.04000815	2.169403633	106.2378728	1.73E-06	1.02E-05	A0A0R3VTG8,Uncharacterized protein	-	PF00001,7 transmembrane receptor (rhodopsin family)	IPR001681,Neurokinin receptor;IPR000276,G protein-coupled receptor, rhodopsin-like;IPR017452,GPCR, rhodopsin-like, 7TM	-	GO:0004995,molecular_function,tachykinin receptor activity;GO:0007217,biological_process,tachykinin receptor signaling pathway;GO:0016020,cellular_component,membrane;GO:0005886,cellular_component,plasma membrane;GO:0007186,biological_process,G-protein coupled receptor signaling pathway;GO:0004930,molecular_function,G-protein coupled receptor activity;GO:0016021,cellular_component,integral compone…	-
SERJ2_LOCUS374	0.587235642	0.577645631	0.752940434	1.907778544	2.031179248	-1.26541035	5.12460717	39.30481982	0.000112678	0.000322346	A0A0X3NGZ0,Protein kinase C	-	PF00130,Phorbol esters/diacylglycerol binding domain (C1 domain);PF00433,Protein kinase C terminal domain;PF00069,Protein kinase domain;PF00564,PB1 domain	IPR012233,Protein kinase C;IPR000270,PB1 domain;IPR020454,Diacylglycerol/phorbol-ester binding;IPR017892,Protein kinase, C-terminal;IPR011009,Protein kinase-like domain superfamily;IPR000961,AGC-kinase, C-terminal;IPR017441,Protein kinase, ATP binding site;IPR008271,Serine/threonine-protein kinase, active site;IPR002219,Protein kinase C-like, phorbol ester/diacylglycerol-binding domain;IPR000719,…	-	GO:0016301,molecular_function,kinase activity;GO:0035556,biological_process,intracellular signal transduction;GO:0004697,molecular_function,protein kinase C activity;GO:0016740,molecular_function,transferase activity;GO:0046872,molecular_function,metal ion binding;GO:0005524,molecular_function,ATP binding;GO:0004672,molecular_function,protein kinase activity;GO:0005622,cellular_component,intracel…	-
SERJ2_LOCUS375	30.25636669	34.58773391	25.53495886	17.64522654	16.00851094	1.217506037	5.315199254	23.14333447	0.000808433	0.001773711	A0A0V0JB51,Uncharacterized protein	-	-	-	-	-	-
SERJ2_LOCUS382	0.131315215	0.160765955	0.063001876	0.884088966	0.942190645	-2.553770169	-0.985308486	24.83500928	0.000630229	0.001427334	A0A183T3F1,Uncharacterized protein	-	-	IPR013087,Zinc finger C2H2-type	-	GO:0003676,molecular_function,nucleic acid binding	-
SERJ2_LOCUS383	55.63288725	59.85188108	71.9041948	30.05883845	24.05178437	1.565739912	7.954689098	43.44085668	7.58E-05	0.000229515	A0A0X3PDU1,Importin subunit alpha	-	PF01749,Importin beta binding domain;PF16186,Atypical Arm repeat;PF00514,Armadillo/beta-catenin-like repeat	IPR002652,Importin-alpha, importin-beta-binding domain;IPR024931,Importin subunit alpha;IPR036975,Importin-alpha, importin-beta-binding domain superfamily;IPR032413,Atypical Arm repeat;IPR000225,Armadillo;IPR016024,Armadillo-type fold;IPR011989,Armadillo-like helical	-	GO:0061608,molecular_function,nuclear import signal receptor activity;GO:0005737,cellular_component,cytoplasm;GO:0015031,biological_process,protein transport;GO:0006606,biological_process,protein import into nucleus;GO:0005634,cellular_component,nucleus;GO:0008565,molecular_function,protein transporter activity	-
SERJ2_LOCUS391	4.876791571	5.807199111	3.399356415	0.60951061	0.498030468	3.467106758	4.677221608	100.5667969	2.20E-06	1.24E-05	A0A0X3PR34,Protein phosphatase 1 regulatory subunit 7	-	PF13516,Leucine Rich repeat;PF13855,Leucine rich repeat;PF12799,Leucine Rich repeats (2 copies)	IPR001611,Leucine-rich repeat;IPR003591,Leucine-rich repeat, typical subtype;IPR032675,Leucine-rich repeat domain superfamily	-	-	-
SERJ2_LOCUS393	2.972111828	2.167972224	2.911608316	21.40471374	21.31763814	-2.635671927	8.209312235	145.8590575	4.19E-07	3.43E-06	A0A0X3Q2V4,NADP-dependent malic enzyme	-	PF00390,Malic enzyme, N-terminal domain;PF03949,Malic enzyme, NAD binding domain	IPR012301,Malic enzyme, N-terminal domain;IPR036291,NAD(P)-binding domain superfamily;IPR037062,Malic enzyme, N-terminal domain superfamily;IPR012302,Malic enzyme, NAD-binding;IPR001891,Malic oxidoreductase	-	GO:0051287,molecular_function,NAD binding;GO:0055114,biological_process,oxidation-reduction process;GO:0004470,molecular_function,malic enzyme activity;GO:0046872,molecular_function,metal ion binding;GO:0004471,molecular_function,malate dehydrogenase (decarboxylating) (NAD+) activity	-
SERJ2_LOCUS398	0.058711138	0.083717413	0.091132376	0.226515406	0.325050811	-1.457185426	1.783771043	25.20054172	0.000598218	0.001361059	A0A183SQN6,Uncharacterized protein	-	PF00071,Ras family	IPR020849,Small GTPase superfamily, Ras type;IPR001806,Small GTPase superfamily;IPR027417,P-loop containing nucleoside triphosphate hydrolase	-	GO:0005525,molecular_function,GTP binding;GO:0003924,molecular_function,GTPase activity;GO:0007165,biological_process,signal transduction;GO:0016020,cellular_component,membrane	-
SERJ2_LOCUS400	0.028137216	0.044045941	0.054690519	0.216856199	0.207873936	-1.968391869	3.085674988	50.8181463	4.02E-05	0.000135477	A0A158QFJ2,Uncharacterized protein	-	PF00102,Protein-tyrosine phosphatase	IPR000242,PTP type protein phosphatase;IPR003595,Protein-tyrosine phosphatase, catalytic;IPR000387,Tyrosine specific protein phosphatases domain;IPR029021,Protein-tyrosine phosphatase-like;IPR016130,Protein-tyrosine phosphatase, active site	-	GO:0016787,molecular_function,hydrolase activity;GO:0004725,molecular_function,protein tyrosine phosphatase activity;GO:0004721,molecular_function,phosphoprotein phosphatase activity;GO:0035335,biological_process,peptidyl-tyrosine dephosphorylation;GO:0006470,biological_process,protein dephosphorylation;GO:0016311,biological_process,dephosphorylation;GO:0016791,molecular_function,phosphatase acti…	-
SERJ2_LOCUS401	8.485632683	9.476256161	6.938487086	1.878157859	1.589320372	2.636204941	6.262415554	89.29402197	3.70E-06	1.89E-05	A0A0X3P169,DnaJ homolog subfamily B member 2	-	PF00226,naJ domain	IPR036869,Chaperone J-domain superfamily;IPR018253,DnaJ domain, conserved site;IPR001623,DnaJ domain	-	-	-
SERJ2_LOCUS402	1.819859306	2.113593652	1.454332684	0.498145337	0.445243322	2.308295515	5.660923445	67.62072979	1.22E-05	5.04E-05	A0A0X3PXC0,GPI ethanolamine phosphate transferase 2	-	PF01663,Type I phosphodiesterase / nucleotide pyrophosphatase	IPR002591,Type I phosphodiesterase/nucleotide pyrophosphatase/phosphate transferase;IPR017850,Alkaline-phosphatase-like, core domain superfamily;IPR017849,Alkaline phosphatase-like, alpha/beta/alpha	-	GO:0003824,molecular_function,catalytic activity;GO:0016740,molecular_function,transferase activity;GO:0008152,biological_process,metabolic process;GO:0016021,cellular_component,integral component of membrane;GO:0016020,cellular_component,membrane	-
SERJ2_LOCUS412	0.136739077	0.200887505	0.194937939	2.026180581	2.12710597	-3.17814758	3.102977918	158.5089667	2.88E-07	2.56E-06	A0A183SF24,Uncharacterized protein	-	-	IPR002172,Low-density lipoprotein (LDL) receptor class A repeat;IPR036055,LDL receptor-like superfamily;IPR023415,Low-density lipoprotein (LDL) receptor class A, conserved site	-	-	-
SERJ2_LOCUS413	0.219784072	0.18149452	0.117852643	2.384760057	5.429316891	-4.112470011	4.768141632	105.9227871	2.18E-06	1.23E-05	A0A183SJ62,Uncharacterized protein	-	-	-	-	GO:0016021,cellular_component,integral component of membrane;GO:0016020,cellular_component,membrane	-
SERJ2_LOCUS418	3.529022115	4.527653829	2.938310591	0.188711109	0.154414984	4.796709043	4.747075965	187.7991098	1.33E-07	1.47E-06	A0A0X3PWY3,Uncharacterized protein	-	PF00334,Nucleoside diphosphate kinase	IPR034907,Nucleoside diphosphate kinase-like domain;IPR037993,NDPK7, second NDPk domain;IPR011410,Nucleoside diphosphate kinase 7;IPR036850,Nucleoside diphosphate kinase-like domain superfamily;IPR006602,Uncharacterised domain DM10	-	GO:0006165,biological_process,nucleoside diphosphate phosphorylation;GO:0005524,molecular_function,ATP binding;GO:0004550,molecular_function,nucleoside diphosphate kinase activity	-
SERJ2_LOCUS420	1.219357031	1.117928484	1.633225843	7.511048069	8.783940517	-2.267566053	5.882477489	111.0385886	1.42E-06	8.78E-06	A0A183T235,Uncharacterized protein	-	PF02214,BTB/POZ domain	IPR000210,BTB/POZ domain;IPR011333,SKP1/BTB/POZ domain superfamily;IPR003131,Potassium channel tetramerisation-type BTB domain	-	GO:0051260,biological_process,protein homooligomerization	-
SERJ2_LOCUS424	0.445132292	0.320762318	0.473413173	0.138210304	0.142869052	1.908438655	2.951462502	59.48163621	2.10E-05	7.85E-05	A0A0X3PRH4,Uncharacterized protein	-	-	-	-	-	-
SERJ2_LOCUS426	0.070643081	0.080000076	0.038129454	0.617525283	0.439781006	-2.687055817	1.038519271	46.56399176	5.74E-05	0.000182001	A0A068Y550,Calbindin 32	-	PF00036,hand;PF13833,-hand domain pair;PF13202,hand	IPR002048,EF-hand domain;IPR018247,EF-Hand 1, calcium-binding site;IPR011992,EF-hand domain pair	-	GO:0005509,molecular_function,calcium ion binding	-
SERJ2_LOCUS430	0.434720189	0.605908725	0.56152996	0.116199876	0.084682276	2.76345033	0.027657429	35.31025257	0.000170883	0.000461903	A0A0X3Q2J7,RNA-directed DNA polymerase from mobile element jockey	-	PF00078,Reverse transcriptase (RNA-dependent DNA polymerase)	IPR000477,Reverse transcriptase domain	-	GO:0003964,molecular_function,RNA-directed DNA polymerase activity;GO:0006278,biological_process,RNA-dependent DNA biosynthetic process	-
SERJ2_LOCUS433	0.02521377	0.018658349	0.028136632	0.208003799	0.348103111	-3.17537282	3.586603464	136.919872	5.57E-07	4.27E-06	A0A068Y5Y7,Voltage gated potassium channel	-	PF13426,PAS domain;PF00027,Cyclic nucleotide-binding domain;PF00520,Ion transport protein	IPR000014,PAS domain;IPR014710,RmlC-like jelly roll fold;IPR000700,PAS-associated, C-terminal;IPR003949,Potassium channel, voltage-dependent, EAG;IPR000595,Cyclic nucleotide-binding domain;IPR035965,PAS domain superfamily;IPR018490,Cyclic nucleotide-binding-like;IPR005821,Ion transport domain;IPR001610,PAC motif;IPR003938,Potassium channel, voltage-dependent, EAG/ELK/ERG	-	GO:0005216,molecular_function,ion channel activity;GO:0005267,molecular_function,potassium channel activity;GO:0005244,molecular_function,voltage-gated ion channel activity;GO:0023014,biological_process,signal transduction by protein phosphorylation;GO:0000160,biological_process,phosphorelay signal transduction system;GO:0055085,biological_process,transmembrane transport;GO:0005622,cellular_compo…	-
SERJ2_LOCUS436	0.266393649	0.212663121	0.297797378	0.711710623	1.041496342	-1.401161867	4.653204162	37.26844174	0.000138695	0.000385646	A0A0X3Q5I5,Uncharacterized protein	-	PF07653,Variant SH3 domain;PF07714,Protein tyrosine kinase	IPR001245,Serine-threonine/tyrosine-protein kinase, catalytic domain;IPR013761,Sterile alpha motif/pointed domain superfamily;IPR020635,Tyrosine-protein kinase, catalytic domain;IPR011009,Protein kinase-like domain superfamily;IPR036028,SH3-like domain superfamily;IPR017441,Protein kinase, ATP binding site;IPR008266,Tyrosine-protein kinase, active site;IPR001452,SH3 domain;IPR000719,Protein kinas…	-	GO:0016301,molecular_function,kinase activity;GO:0018108,biological_process,peptidyl-tyrosine phosphorylation;GO:0016740,molecular_function,transferase activity;GO:0016310,biological_process,phosphorylation;GO:0004713,molecular_function,protein tyrosine kinase activity;GO:0004672,molecular_function,protein kinase activity;GO:0006468,biological_process,protein phosphorylation;GO:0000166,molecular_…	-
SERJ2_LOCUS442	2.632502092	2.213609646	2.494791312	1.214138146	1.048855198	1.474532837	5.410855964	45.48286081	6.31E-05	0.000196502	A0A0X3Q3M5,Uncharacterized protein	-	PF02263,uanylate-binding protein, N-terminal domain	IPR030386,GB1/RHD3-type guanine nucleotide-binding (G) domain;IPR015894,Guanylate-binding protein, N-terminal;IPR036543,Guanylate-binding protein, C-terminal domain superfamily;IPR027417,P-loop containing nucleoside triphosphate hydrolase	-	GO:0003924,molecular_function,GTPase activity;GO:0005525,molecular_function,GTP binding;GO:0000166,molecular_function,nucleotide binding;GO:0016021,cellular_component,integral component of membrane;GO:0016020,cellular_component,membrane	-
SERJ2_LOCUS448	0.808039935	0.655740185	0.78520197	2.054624249	2.052746971	-1.092765653	3.247068083	27.62079506	0.000429467	0.001019971	A0A0X3Q988,Lipopolysaccharide-induced tumor necrosis factor-alpha factor homolog	-	PF10601,LITAF-like zinc ribbon domain	IPR006629,LPS-induced tumour necrosis factor alpha factor;IPR037519,LITAF domain containing protein	-	GO:0016021,cellular_component,integral component of membrane;GO:0016020,cellular_component,membrane	-
SERJ2_LOCUS452	43.47115013	44.50502252	43.90199412	28.40363079	24.37332626	1.102865914	7.736312425	24.08209114	0.00070296	0.001568134	A0A0X3NUU3,Inorganic pyrophosphatase	-	PF00719,Inorganic pyrophosphatase	IPR008162,Inorganic pyrophosphatase;IPR036649,Inorganic pyrophosphatase superfamily	-	GO:0005737,cellular_component,cytoplasm;GO:0006796,biological_process,phosphate-containing compound metabolic process;GO:0004427,molecular_function,inorganic diphosphatase activity;GO:0000287,molecular_function,magnesium ion binding	-
SERJ2_LOCUS455	1.296276867	1.413463624	1.277319383	0.561454996	0.812136759	1.324831531	3.634532053	27.61846995	0.000429599	0.00102008	A0A183SI55,Uncharacterized protein	-	PF00018,SH3 domain;PF00621,RhoGEF domain;PF07850,Renin receptor-like protein;PF12763,Cytoskeletal-regulatory complex EF hand;PF14604,Variant SH3 domain;PF16652,Pleckstrin homology domain;PF00168,C2 domain	IPR018247,EF-Hand 1, calcium-binding site;IPR035899,Dbl homology (DH) domain superfamily;IPR001849,Pleckstrin homology domain;IPR002048,EF-hand domain;IPR012493,Renin receptor-like;IPR036028,SH3-like domain superfamily;IPR000008,C2 domain;IPR035892,C2 domain superfamily;IPR011992,EF-hand domain pair;IPR001452,SH3 domain;IPR000261,EH domain;IPR000219,Dbl homology (DH) domain	-	GO:0005089,molecular_function,Rho guanyl-nucleotide exchange factor activity;GO:0004872,-,-;GO:0065009,biological_process,regulation of molecular function;GO:0035023,biological_process,regulation of Rho protein signal transduction;GO:0016020,cellular_component,membrane;GO:0005509,molecular_function,calcium ion binding;GO:0016021,cellular_component,integral component of membrane	-
SERJ2_LOCUS457	2.994179051	4.501508275	4.050813727	2.192633258	1.958730823	1.261619114	5.029060429	23.5527655	0.000760228	0.001677504	A0A0X3PTI0,Uncharacterized protein	-	-	-	-	-	-
SERJ2_LOCUS458	0.203327627	0.389551986	0.14718326	0.049581623	0.069255486	2.446282912	1.143657717	21.12273255	0.001108532	0.002327572	A0A0X3NP35,Uncharacterized protein	-	-	-	-	-	-
SERJ2_LOCUS459	2.315527029	2.447460588	3.048077182	8.06570467	6.497592259	-1.126374548	8.540124345	25.81261965	0.000548907	0.001262889	A0A0V0J4P3,Uncharacterized protein	-	-	-	-	-	-
SERJ2_LOCUS464	2.982010849	3.853043847	2.226045377	0.242546266	0.170212337	4.25522522	5.459982853	126.643676	7.91E-07	5.56E-06	W4YX11,Uncharacterized protein	-	PF00665,Integrase core domain	IPR036397,Ribonuclease H superfamily;IPR001584,Integrase, catalytic core;IPR012337,Ribonuclease H-like superfamily	ENOG4111N1K,-;ENOG410J2M6,-	GO:0003676,molecular_function,nucleic acid binding;GO:0015074,biological_process,DNA integration	-
SERJ2_LOCUS466	0.037157881	0.031194151	0.023900545	0.48313207	0.452907715	-3.554111065	3.164125429	175.6088653	1.81E-07	1.82E-06	A0A0X3P439,Contactin	-	PF13927,Immunoglobulin domain;PF00041,ibronectin type III domain;PF07679,Immunoglobulin I-set domain	IPR016187,C-type lectin fold;IPR003961,Fibronectin type III;IPR007110,Immunoglobulin-like domain;IPR016186,C-type lectin-like/link domain superfamily;IPR036116,Fibronectin type III superfamily;IPR036179,Immunoglobulin-like domain superfamily;IPR013783,Immunoglobulin-like fold;IPR001304,C-type lectin-like;IPR003599,Immunoglobulin subtype;IPR003598,Immunoglobulin subtype 2;IPR013098,Immunoglobulin …	-	GO:0016021,cellular_component,integral component of membrane;GO:0016020,cellular_component,membrane	-
SERJ2_LOCUS467	0.022754793	0.022411708	0.015333148	0.136151548	0.127764268	-2.332058375	3.218454505	76.7496769	7.13E-06	3.25E-05	A0A0X3NYE1,Uncharacterized protein	-	PF13920,Zinc finger, C3HC4 type (RING finger);PF13637,Ankyrin repeats (many copies);PF12796,Ankyrin repeats (3 copies);PF06701,Mib_herc2;PF00023,Ankyrin repeat;PF00569,Zinc finger, ZZ type	IPR002110,Ankyrin repeat;IPR036770,Ankyrin repeat-containing domain superfamily;IPR010606,Mib-herc2;IPR001841,Zinc finger, RING-type;IPR013083,Zinc finger, RING/FYVE/PHD-type;IPR020683,Ankyrin repeat-containing domain;IPR000433,Zinc finger, ZZ-type;IPR037252,Mib/herc2 domain superfamily	-	GO:0046872,molecular_function,metal ion binding;GO:0004842,molecular_function,ubiquitin-protein transferase activity;GO:0008270,molecular_function,zinc ion binding;GO:0016567,biological_process,protein ubiquitination	-
SERJ2_LOCUS471	0.332373297	0.442300399	0.452394415	0.188307997	0.167728089	1.564482007	1.926507287	30.47461568	0.000298673	0.000747099	A0A183SDP9,Uncharacterized protein	-	PF00096,Zinc finger, C2H2 type	IPR013087,Zinc finger C2H2-type;IPR036236,Zinc finger C2H2 superfamily	-	GO:0003676,molecular_function,nucleic acid binding	-
SERJ2_LOCUS475	1.442189505	1.573464754	1.491339466	0.768231248	0.711643261	1.390253328	5.107984626	39.62661315	0.000109127	0.000313453	A0A183T2V0,Glycerol-3-phosphate dehydrogenase [NAD	-	PF07479,NAD-dependent glycerol-3-phosphate dehydrogenase C-terminus;PF01210,NAD-dependent glycerol-3-phosphate dehydrogenase N-terminus	IPR036291,NAD(P)-binding domain superfamily;IPR013328,6-phosphogluconate dehydrogenase, domain 2;IPR017751,Glycerol-3-phosphate dehydrogenase, NAD-dependent, eukaryotic;IPR011128,Glycerol-3-phosphate dehydrogenase, NAD-dependent, N-terminal;IPR006109,Glycerol-3-phosphate dehydrogenase, NAD-dependent, C-terminal;IPR006168,Glycerol-3-phosphate dehydrogenase, NAD-dependent;IPR008927,6-phosphoglucona…	-	GO:0004367,molecular_function,glycerol-3-phosphate dehydrogenase [NAD+] activity;GO:0005975,biological_process,carbohydrate metabolic process;GO:0009331,cellular_component,glycerol-3-phosphate dehydrogenase complex;GO:0042803,molecular_function,protein homodimerization activity;GO:0016491,molecular_function,oxidoreductase activity;GO:0051287,molecular_function,NAD binding;GO:0006072,biological_pr…	-
SERJ2_LOCUS476	7.548018515	6.164089416	6.385063788	27.32082685	35.60098784	-1.863784846	6.643815023	68.80616992	1.14E-05	4.76E-05	A0A0X3Q8J5,Uncharacterized protein	-	-	-	-	-	-
SERJ2_LOCUS478	2.938270086	2.118884645	3.197483873	8.154406487	9.104686526	-1.295433954	6.337299866	35.78215047	0.000162365	0.000442246	A0A0X3NSR5,Uncharacterized protein	-	PF09336,Vps4 C terminal oligomerisation domain;PF04212,MIT (microtubule interacting and transport) domain;PF00004,ATPase family associated with various cellular activities (AAA)	IPR007330,MIT;IPR003960,ATPase, AAA-type, conserved site;IPR027417,P-loop containing nucleoside triphosphate hydrolase;IPR015415,Vps4 oligomerisation, C-terminal;IPR036181,MIT domain superfamily;IPR003593,AAA+ ATPase domain;IPR003959,ATPase, AAA-type, core	-	GO:0000166,molecular_function,nucleotide binding;GO:0005524,molecular_function,ATP binding	-
SERJ2_LOCUS481	0.35598431	0.238437217	0.392272251	0.770132907	0.949948476	-1.033516039	2.178882834	16.37428978	0.002560964	0.004884239	A0A0V0J7Z3,Protein FAM49B	-	PF07159,Protein of unknown function (DUF1394)	IPR009828,Protein of unknown function DUF1394	-	-	-
SERJ2_LOCUS483	2.905696391	1.473462575	2.279854323	0.862674116	1.248516795	1.428136791	5.400942382	22.23786574	0.000928868	0.001996993	A0A0X3Q792,Uncharacterized protein	-	-	IPR008969,Carboxypeptidase-like, regulatory domain superfamily;IPR013784,Carbohydrate-binding-like fold	-	GO:0030246,molecular_function,carbohydrate binding	-
SERJ2_LOCUS484	4.448204977	4.494737453	5.918282461	0.058011932	0.018789779	7.359810065	5.165144196	276.3762271	2.25E-08	4.55E-07	A0A074ZRS1,Uncharacterized protein	XP_009166504.1,hypothetical protein T265_03698	PF01012,lectron transfer flavoprotein domain	IPR014729,Rossmann-like alpha/beta/alpha sandwich fold;IPR033948,Electron transfer flavoprotein, beta subunit, N-terminal;IPR014730,Electron transfer flavoprotein, alpha/beta-subunit, N-terminal;IPR012255,Electron transfer flavoprotein, beta subunit	-	GO:0009055,molecular_function,electron transfer activity;GO:0022900,biological_process,electron transport chain	-
SERJ2_LOCUS489	0.486106267	0.480680164	0.242192153	0.284233418	0.142038211	1.299138245	0.637735533	7.100615031	0.024583846	0.036989647	G7Y855,Transposon Ty3-G gap-Pol polyprotein	-	PF00665,Integrase core domain;PF00078,Reverse transcriptase (RNA-dependent DNA polymerase)	IPR034132,Retropepsin Saci-like domain;IPR021109,Aspartic peptidase domain superfamily;IPR001584,Integrase, catalytic core;IPR001995,Peptidase A2A, retrovirus, catalytic;IPR001969,Aspartic peptidase, active site;IPR036397,Ribonuclease H superfamily;IPR000477,Reverse transcriptase domain;IPR012337,Ribonuclease H-like superfamily	-	GO:0004190,molecular_function,aspartic-type endopeptidase activity;GO:0015074,biological_process,DNA integration;GO:0006508,biological_process,proteolysis;GO:0003676,molecular_function,nucleic acid binding	-
SERJ2_LOCUS491	0.337918195	0.219516858	0.377188791	1.222151038	1.059477397	-1.521226429	1.813776147	31.6039058	0.000260594	0.000662169	A0A0X3PJC7,Uncharacterized protein	-	-	-	-	GO:0016021,cellular_component,integral component of membrane;GO:0016020,cellular_component,membrane	-
SERJ2_LOCUS498	36.0075782	36.07641991	40.42418161	21.83176565	16.99597446	1.311111016	8.88244728	32.14301074	0.000244498	0.000625752	A0A183SGN6,Uncharacterized protein	-	PF09341,Transcription factor Pcc1;PF04969,CS domain;PF14050,N-terminal conserved domain of Nudc.	IPR025934,NudC N-terminal domain;IPR015419,CTAG/Pcc1 family;IPR007052,CS domain;IPR037898,NudC family;IPR008978,HSP20-like chaperone	-	-	-
SERJ2_LOCUS504	0.498733873	0.737541319	0.433547825	1.501394267	1.475555554	-1.033743749	2.864329021	12.2295647	0.00615798	0.010698489	A0A183T8F3,Uncharacterized protein	-	-	IPR036691,Endonuclease/exonuclease/phosphatase superfamily;IPR027124,SWR1-complex protein 5/Craniofacial development protein	-	-	-
SERJ2_LOCUS505	1.78173974	1.25681333	2.194669089	5.10062377	5.295186124	-1.227024413	4.682605078	28.70556725	0.000372858	0.000905609	A0A0X3PUK1,Uncharacterized protein	-	PF02893,RAM domain	IPR004182,GRAM domain	-	-	-
SERJ2_LOCUS507	0.756313823	0.93436618	0.647928274	2.57985648	2.253690121	-1.253083958	4.62426064	24.63506517	0.000648617	0.001463271	A0A183SSN9,Uncharacterized protein	-	PF00113,nolase, C-terminal TIM barrel domain;PF03952,nolase, N-terminal domain	IPR020811,Enolase, N-terminal;IPR029017,Enolase-like, N-terminal;IPR020809,Enolase, conserved site;IPR000941,Enolase;IPR034390,Enolase-like superfamily;IPR020810,Enolase, C-terminal TIM barrel domain;IPR036849,Enolase-like, C-terminal domain superfamily	-	GO:0004634,molecular_function,phosphopyruvate hydratase activity;GO:0000015,cellular_component,phosphopyruvate hydratase complex;GO:0006096,biological_process,glycolytic process;GO:0046872,molecular_function,metal ion binding;GO:0000287,molecular_function,magnesium ion binding	-
SERJ2_LOCUS519	0.740696508	0.488040068	0.853142925	1.297071745	3.224510282	-1.34984463	5.787885475	14.81429628	0.003635956	0.006662048	A0A0X3NFT1,Uncharacterized protein	-	PF01388,ARID/BRIGHT DNA binding domain;PF08169,RBB1NT (NUC162) domain	IPR000953,Chromo/chromo shadow domain;IPR016197,Chromo-like domain superfamily;IPR036431,ARID DNA-binding domain superfamily;IPR001606,ARID DNA-binding domain;IPR012603,RBB1NT	-	GO:0003677,molecular_function,DNA binding;GO:0005634,cellular_component,nucleus	-
SERJ2_LOCUS521	0.078289356	0.099797217	0.11287279	0.313741193	0.304193501	-1.308715743	3.133703299	32.51005514	0.000234226	0.000603933	A0A0X3QF33,Uncharacterized protein C18orf8	-	PF07035,Colon cancer-associated protein Mic1-like	IPR009755,Colon cancer-associated Mic1-like	-	-	-
SERJ2_LOCUS532	0.034641717	0.037698661	0.022160348	0.113688108	0.175450849	-1.814581649	0.905359442	23.82595657	0.000729993	0.001618795	A0A0X3NXF6,Innexin	-	PF00876,Innexin	IPR000990,Innexin	-	GO:0030054,cellular_component,cell junction;GO:0005921,cellular_component,gap junction;GO:0006811,biological_process,ion transport;GO:0005886,cellular_component,plasma membrane;GO:0016020,cellular_component,membrane;GO:0016021,cellular_component,integral component of membrane	-
SERJ2_LOCUS535	0.031563622	0.027381012	0.025960226	0.170786876	0.232940511	-2.46170723	0.985544405	61.62899437	1.81E-05	6.94E-05	A0A0X3NXF6,Innexin	-	PF00876,Innexin	IPR000990,Innexin	-	GO:0030054,cellular_component,cell junction;GO:0005921,cellular_component,gap junction;GO:0006811,biological_process,ion transport;GO:0005886,cellular_component,plasma membrane;GO:0016020,cellular_component,membrane;GO:0016021,cellular_component,integral component of membrane	-
SERJ2_LOCUS536	0.006495146	0.007421723	0.00571306	0.862825481	0.639190339	-6.467512618	4.292532151	500.4427614	1.40E-09	1.05E-07	A0A0X3P900,Innexin	-	PF00876,Innexin	IPR000990,Innexin	-	GO:0030054,cellular_component,cell junction;GO:0005921,cellular_component,gap junction;GO:0006811,biological_process,ion transport;GO:0005886,cellular_component,plasma membrane;GO:0016020,cellular_component,membrane;GO:0016021,cellular_component,integral component of membrane	-
SERJ2_LOCUS539	1.679532469	1.765806762	1.623055271	0.9715418	0.980987822	1.161102199	3.89837691	27.5751644	0.000432068	0.001025582	A0A0X3PGX6,Uncharacterized protein	-	PF01137,RNA 3'-terminal phosphate cyclase;PF05189,RNA 3'-terminal phosphate cyclase (RTC), insert domain	IPR000228,RNA 3'-terminal phosphate cyclase;IPR016443,RNA 3'-terminal phosphate cyclase type 2;IPR013791,RNA 3'-terminal phosphate cyclase, insert domain;IPR036553,RNA 3'-terminal phosphate cyclase, insert domain superfamily;IPR023797,RNA 3'-terminal phosphate cyclase domain;IPR020719,RNA 3'-terminal phosphate cyclase-like, conserved site;IPR037136,RNA 3'-terminal phosphate cyclase domain superfa…	-	GO:0042254,biological_process,ribosome biogenesis;GO:0003824,molecular_function,catalytic activity;GO:0006396,biological_process,RNA processing;GO:0005730,cellular_component,nucleolus	-
SERJ2_LOCUS542	0.116621335	0.104541512	0.094834078	0.056665556	0.058398118	1.23930759	0.930892261	14.56932681	0.003678059	0.006727306	A0A183TAA6,Uncharacterized protein	-	PF11573,Mediator complex subunit 23	IPR021629,Mediator complex, subunit Med23	-	-	-
SERJ2_LOCUS543	0.41376057	0.571685512	0.373392279	0.171162659	0.210667218	1.62918607	3.199307756	29.22419825	0.000349003	0.000855996	A0A0X3P5B3,Uncharacterized protein	-	PF01344,Kelch motif;PF00651,BTB/POZ domain;PF07707,BTB And C-terminal Kelch	IPR011705,BTB/Kelch-associated;IPR011333,SKP1/BTB/POZ domain superfamily;IPR015915,Kelch-type beta propeller;IPR017096,BTB-kelch protein;IPR006652,Kelch repeat type 1;IPR000210,BTB/POZ domain	-	-	-
SERJ2_LOCUS545	0.455185989	0.60084369	0.649973339	1.802061328	1.915351607	-1.343748836	4.385639674	36.31006425	0.000153435	0.00042133	A0A0V0J8R6,Putative phosphatidate phosphatase	-	PF01569,PAP2 superfamily	IPR036938,Phosphatidic acid phosphatase type 2/haloperoxidase superfamily;IPR000326,Phosphatidic acid phosphatase type 2/haloperoxidase	-	GO:0016021,cellular_component,integral component of membrane;GO:0016020,cellular_component,membrane	-
SERJ2_LOCUS549	1.183060102	1.132378481	1.212607963	4.484712196	5.129409624	-1.664797645	1.875603826	48.6078742	4.82E-05	0.000157432	A0A183TP46,Uncharacterized protein	-	PF15235,protein-regulated inducer of neurite outgrowth C-terminus	IPR032745,G protein-regulated inducer of neurite outgrowth, C-terminal	-	-	-
SERJ2_LOCUS551	0.325872037	0.327919117	0.455183248	0.053751487	0.034819683	3.412414609	2.946357944	124.7975567	8.45E-07	5.85E-06	A0A0X3Q1L6,Uncharacterized protein	-	PF00378,noyl-CoA hydratase/isomerase;PF00887,Acyl CoA binding protein	IPR000582,Acyl-CoA-binding protein, ACBP;IPR014748,Enoyl-CoA hydratase, C-terminal;IPR014352,FERM/acyl-CoA-binding protein superfamily;IPR029045,ClpP/crotonase-like domain superfamily;IPR035984,Acyl-CoA binding protein superfamily;IPR001753,Enoyl-CoA hydratase/isomerase	-	GO:0003824,molecular_function,catalytic activity;GO:0008152,biological_process,metabolic process;GO:0000062,molecular_function,fatty-acyl-CoA binding	-
SERJ2_LOCUS552	0.094864454	0.092912155	0.182054717	2.637137101	2.52242858	-3.992608609	-0.273979051	82.47670491	5.23E-06	2.51E-05	C7C200,Gag-Pol polyprotein	-	PF00665,Integrase core domain;PF00078,Reverse transcriptase (RNA-dependent DNA polymerase)	IPR034128,K02A2.6-like peptidase catalytic domain;IPR021109,Aspartic peptidase domain superfamily;IPR001584,Integrase, catalytic core;IPR036397,Ribonuclease H superfamily;IPR000477,Reverse transcriptase domain;IPR012337,Ribonuclease H-like superfamily	-	GO:0003676,molecular_function,nucleic acid binding;GO:0015074,biological_process,DNA integration	-
SERJ2_LOCUS555	1.110658546	0.909415898	0.897821272	5.913196172	9.881751633	-2.650398442	4.246168934	101.0779629	2.15E-06	1.22E-05	A0A0X3PQJ2,Uncharacterized protein	-	-	IPR013087,Zinc finger C2H2-type;IPR027008,Teashirt family	-	GO:0010468,biological_process,regulation of gene expression;GO:0003676,molecular_function,nucleic acid binding	-
SERJ2_LOCUS564	31.72523633	18.60459634	22.82446557	10.96930894	11.74254749	1.463447024	6.78771511	29.73568245	0.000327262	0.000809596	A0A0V0J2N7,Uncharacterized protein	-	-	-	-	-	-
SERJ2_LOCUS565	2.608606996	2.748267633	4.045540384	1.469932491	0.999818167	1.693900742	1.865846449	29.68474211	0.000329352	0.000814468	A0A0V0JA29,Mitotic spindle assembly checkpoint protein MAD2A	-	PF02301,HORMA domain	IPR003511,HORMA domain;IPR036570,HORMA domain superfamily;IPR027097,Mitotic spindle checkpoint protein Mad2	-	GO:0007094,biological_process,mitotic spindle assembly checkpoint	-
SERJ2_LOCUS566	3.60866015	2.869521042	2.460370106	0	0.002221033	11.47261436	4.937508952	407.6804422	3.67E-09	1.73E-07	A0A183S7T2,Uncharacterized protein	-	PF13424,Tetratricopeptide repeat	IPR011990,Tetratricopeptide-like helical domain superfamily	-	-	-
SERJ2_LOCUS570	0.041752647	0.044266032	0.036759594	0.104700685	0.183851681	-1.441554958	1.857785362	22.7257201	0.00086147	0.001870982	A0A0X3NWJ2,Uncharacterized protein	-	PF13927,Immunoglobulin domain	IPR003599,Immunoglobulin subtype;IPR036179,Immunoglobulin-like domain superfamily;IPR013783,Immunoglobulin-like fold;IPR000742,EGF-like domain;IPR013032,EGF-like, conserved site;IPR003598,Immunoglobulin subtype 2;IPR007110,Immunoglobulin-like domain	-	GO:0016021,cellular_component,integral component of membrane;GO:0016020,cellular_component,membrane	-
SERJ2_LOCUS572	1880.263382	2165.723008	1648.553928	6062.853114	4894.45469	-1.153585693	12.09505522	21.95268784	0.000971229	0.002077132	A0A183TGZ6,Uncharacterized protein	-	PF00262,Calreticulin family	IPR018124,Calreticulin/calnexin, conserved site;IPR013320,Concanavalin A-like lectin/glucanase domain superfamily;IPR009033,Calreticulin/calnexin, P domain superfamily;IPR009169,Calreticulin;IPR001580,Calreticulin/calnexin	-	GO:0006457,biological_process,protein folding;GO:0051082,molecular_function,unfolded protein binding;GO:0005783,cellular_component,endoplasmic reticulum;GO:0005509,molecular_function,calcium ion binding	-
SERJ2_LOCUS576	0.505259366	0.490702691	0.861680391	0.243439229	0.34048331	1.431425603	2.290911942	21.89965175	0.000979363	0.00209121	A0A183SNQ4,Gamma-tubulin complex component	-	PF04130,Spc97 / Spc98 family	IPR007259,Gamma-tubulin complex component protein	-	GO:0005874,cellular_component,microtubule;GO:0007020,biological_process,microtubule nucleation;GO:0005737,cellular_component,cytoplasm;GO:0000226,biological_process,microtubule cytoskeleton organization;GO:0043015,molecular_function,gamma-tubulin binding;GO:0005856,cellular_component,cytoskeleton;GO:0005815,cellular_component,microtubule organizing center;GO:0000922,cellular_component,spindle pole	-
SERJ2_LOCUS580	0.033721635	0.048929849	0.029361577	0.01301983	0.021085294	1.506224419	0.094899853	10.61729873	0.009110735	0.015150839	A0A183SNU1,Uncharacterized protein	-	PF12849,PBP superfamily domain;PF07714,Protein tyrosine kinase	IPR024370,PBP domain;IPR001245,Serine-threonine/tyrosine-protein kinase, catalytic domain;IPR011009,Protein kinase-like domain superfamily;IPR000719,Protein kinase domain	-	GO:0006468,biological_process,protein phosphorylation;GO:0016020,cellular_component,membrane;GO:0004672,molecular_function,protein kinase activity;GO:0016021,cellular_component,integral component of membrane;GO:0005524,molecular_function,ATP binding	-
SERJ2_LOCUS583	0.15602085	0.160086624	0.229226435	1.009834392	1.063252452	-2.156663827	4.07296156	97.17196452	2.56E-06	1.41E-05	A0A0X3P4P8,Ankyrin repeat domain-containing protein 13C-A	-	PF13857,Ankyrin repeats (many copies);PF11904,PCR-chaperone	IPR020683,Ankyrin repeat-containing domain;IPR002110,Ankyrin repeat;IPR036770,Ankyrin repeat-containing domain superfamily;IPR021832,Ankyrin repeat domain-containing protein 13	-	-	-
SERJ2_LOCUS586	0.17446422	0.346925527	0.23335585	1.26759563	1.606570345	-2.13072473	1.344911008	36.33429857	0.00015304	0.000420416	A0A0X3PCE5,Uncharacterized protein	-	PF00078,Reverse transcriptase (RNA-dependent DNA polymerase);PF14529,ndonuclease-reverse transcriptase	IPR036691,Endonuclease/exonuclease/phosphatase superfamily;IPR027124,SWR1-complex protein 5/Craniofacial development protein;IPR005135,Endonuclease/exonuclease/phosphatase;IPR000477,Reverse transcriptase domain	-	-	-
SERJ2_LOCUS587	0.728848736	0.525421937	0.908823546	8.250423933	11.07113712	-3.393138882	5.370621753	182.6988684	1.51E-07	1.62E-06	A0A0X3NXX8,Zyxin	-	PF00412,LIM domain	IPR001781,Zinc finger, LIM-type	-	GO:0046872,molecular_function,metal ion binding	-
SERJ2_LOCUS601	0.672685188	0.782986728	0.443298176	1.677781981	1.691282239	-1.025762145	5.192819482	12.63348447	0.005610286	0.009840814	A0A0X3QE50,Protein phosphatase 1 regulatory subunit 12B	-	PF15898,cGMP-dependent protein kinase interacting domain	IPR031775,cGMP-dependent protein kinase, interacting domain	-	GO:0019901,molecular_function,protein kinase binding	-
SERJ2_LOCUS605	6.813770553	3.301580712	2.651624299	0	0	12.22657946	3.150768315	128.1891488	3.63E-06	1.87E-05	A0A183SJJ1,Uncharacterized protein	-	-	-	-	-	-
SERJ2_LOCUS618	2.927900593	1.593135969	3.156320727	9.985680032	9.306276666	-1.568619481	3.482486793	34.41425528	0.000188598	0.000502034	A0A0V0JCR9,RNA 3'-terminal phosphate cyclase	-	PF01137,RNA 3'-terminal phosphate cyclase;PF05189,RNA 3'-terminal phosphate cyclase (RTC), insert domain	IPR000228,RNA 3'-terminal phosphate cyclase;IPR013791,RNA 3'-terminal phosphate cyclase, insert domain;IPR036553,RNA 3'-terminal phosphate cyclase, insert domain superfamily;IPR017770,RNA 3'-terminal phosphate cyclase type 1;IPR023797,RNA 3'-terminal phosphate cyclase domain;IPR020719,RNA 3'-terminal phosphate cyclase-like, conserved site;IPR037136,RNA 3'-terminal phosphate cyclase domain superfa…	-	GO:0000166,molecular_function,nucleotide binding;GO:0003824,molecular_function,catalytic activity;GO:0003963,molecular_function,RNA-3'-phosphate cyclase activity;GO:0005524,molecular_function,ATP binding;GO:0006396,biological_process,RNA processing	-
SERJ2_LOCUS622	0.064506976	0.107671986	0.061025985	1.386753633	1.3896689	-3.77110804	4.556974713	143.2235778	4.55E-07	3.65E-06	A0A0X3NJL3,Uncharacterized protein	-	-	-	-	-	-
SERJ2_LOCUS625	0.030203481	0.059163794	0.028981805	6.428391238	4.079263815	-6.621295888	1.283161047	219.6109153	6.49E-08	8.93E-07	A0A0X3Q8U8,Uncharacterized protein	-	PF00010,Helix-loop-helix DNA-binding domain	IPR015660,Achaete-scute transcription factor-related;IPR011598,Myc-type, basic helix-loop-helix (bHLH) domain;IPR036638,Helix-loop-helix DNA-binding domain superfamily	-	GO:0006357,biological_process,regulation of transcription by RNA polymerase II;GO:0046983,molecular_function,protein dimerization activity;GO:0003677,molecular_function,DNA binding	-
SERJ2_LOCUS627	0.005431882	0.00902103	0.002266162	5.13485112	5.527318912	-9.505231766	7.2948598	330.6851569	1.39E-08	3.48E-07	A0A0X3Q3C5,Uncharacterized protein	-	-	-	-	-	-
SERJ2_LOCUS629	0.058956549	0.116689444	0.082500633	0.285959695	0.323482075	-1.443233174	1.428514447	17.82898069	0.001949726	0.003839076	A0A0X3P711,Phospholipid scramblase	-	PF03803,Scramblase	IPR005552,Scramblase	-	-	-
SERJ2_LOCUS634	1.004778308	0.564543605	0.854939019	0.323910248	0.214772133	1.935992718	4.775769139	41.27506855	9.29E-05	0.000272965	A0A068WFP2,Mitogen-activated protein kinase	-	PF00069,Protein kinase domain	IPR011009,Protein kinase-like domain superfamily;IPR017441,Protein kinase, ATP binding site;IPR003527,Mitogen-activated protein (MAP) kinase, conserved site;IPR008271,Serine/threonine-protein kinase, active site;IPR000719,Protein kinase domain	-	GO:0016301,molecular_function,kinase activity;GO:0004707,molecular_function,MAP kinase activity;GO:0000165,biological_process,MAPK cascade;GO:0016740,molecular_function,transferase activity;GO:0005524,molecular_function,ATP binding;GO:0004672,molecular_function,protein kinase activity;GO:0005622,cellular_component,intracellular;GO:0006468,biological_process,protein phosphorylation;GO:0000166,mole…	-
SERJ2_LOCUS642	0.28761663	0.335710311	0.380189048	0.86528985	1.049912428	-1.153289572	3.715450924	28.04033346	0.000406417	0.000973436	A0A0X3NZZ0,Uncharacterized protein	-	PF12796,Ankyrin repeats (3 copies)	IPR020683,Ankyrin repeat-containing domain;IPR002110,Ankyrin repeat;IPR036770,Ankyrin repeat-containing domain superfamily	-	-	-
SERJ2_LOCUS645	15.47305967	20.80503347	32.77738573	0	0	15.84512467	6.754570475	423.232283	1.37E-08	3.45E-07	-	-	-	-	-	-	-
SERJ2_LOCUS647	23.03809361	23.09062109	37.35588375	14.40814905	10.4497061	1.509234254	5.255981236	30.54658596	0.000296054	0.000741096	A0A0X3QFA8,H/ACA ribonucleoprotein complex subunit	-	PF04410,ar1/Naf1 RNA binding region	IPR007504,H/ACA ribonucleoprotein complex, subunit Gar1/Naf1;IPR009000,Translation protein, beta-barrel domain superfamily;IPR038664,H/ACA RNP complex subunit Gar1/Naf1, Cbf5-binding domain;IPR021154,H/ACA ribonucleoprotein complex, subunit Gar1	-	GO:0042254,biological_process,ribosome biogenesis;GO:0005730,cellular_component,nucleolus;GO:0031429,cellular_component,box H/ACA snoRNP complex;GO:0003723,molecular_function,RNA binding;GO:0006364,biological_process,rRNA processing;GO:0001522,biological_process,pseudouridine synthesis;GO:0005634,cellular_component,nucleus;GO:0030529,,	-
SERJ2_LOCUS652	35.04371595	19.87359	24.28796851	0.049257113	0.034809024	9.641785367	7.100797516	455.6316296	2.18E-09	1.30E-07	A0A183T3H7,Uncharacterized protein	-	-	-	-	-	-
SERJ2_LOCUS657	0.28543058	0.249135675	0.474289399	1.007652903	0.997203078	-1.232255902	4.414234125	23.67622989	0.00074638	0.001649647	A0A0X3Q0M9,O-acyltransferase	-	PF03062,MBOAT, membrane-bound O-acyltransferase family	IPR004299,Membrane bound O-acyl transferase, MBOAT;IPR014371,Sterol O-acyltransferase, ACAT/DAG/ARE types;IPR027251,Diacylglycerol O-acyltransferase 1	-	GO:0016020,cellular_component,membrane;GO:0016740,molecular_function,transferase activity;GO:0005783,cellular_component,endoplasmic reticulum;GO:0004144,molecular_function,diacylglycerol O-acyltransferase activity;GO:0019432,biological_process,triglyceride biosynthetic process;GO:0008374,molecular_function,O-acyltransferase activity;GO:0005789,cellular_component,endoplasmic reticulum membrane;GO:…	-
SERJ2_LOCUS658	3.334856659	2.775849705	2.994407405	0.919099403	0.900696579	2.102149054	6.84151598	84.50773661	4.71E-06	2.30E-05	A0A0X3PF26,Uncharacterized protein	-	PF01490,Transmembrane amino acid transporter protein	IPR013057,Amino acid transporter, transmembrane domain	-	GO:0016021,cellular_component,integral component of membrane;GO:0016020,cellular_component,membrane	-
SERJ2_LOCUS660	3.525153235	4.226256726	3.29339578	2.177025304	1.809450238	1.26024277	5.363482376	25.12690073	0.000604505	0.001373228	A0A0X3Q3Y0,Glycerol-3-phosphate dehydrogenase [NAD	-	PF07479,NAD-dependent glycerol-3-phosphate dehydrogenase C-terminus;PF01210,NAD-dependent glycerol-3-phosphate dehydrogenase N-terminus	IPR036291,NAD(P)-binding domain superfamily;IPR013328,6-phosphogluconate dehydrogenase, domain 2;IPR011128,Glycerol-3-phosphate dehydrogenase, NAD-dependent, N-terminal;IPR006109,Glycerol-3-phosphate dehydrogenase, NAD-dependent, C-terminal;IPR006168,Glycerol-3-phosphate dehydrogenase, NAD-dependent;IPR008927,6-phosphogluconate dehydrogenase-like, C-terminal domain superfamily	-	GO:0051287,molecular_function,NAD binding;GO:0005975,biological_process,carbohydrate metabolic process;GO:0016616,molecular_function,oxidoreductase activity, acting on the CH-OH group of donors, NAD or NADP as acceptor;GO:0016491,molecular_function,oxidoreductase activity;GO:0006072,biological_process,glycerol-3-phosphate metabolic process;GO:0004367,molecular_function,glycerol-3-phosphate dehydr…	-
SERJ2_LOCUS663	8.296819087	9.622979443	5.799506798	0.465562852	0.670193392	4.179641342	3.501511802	123.5140471	8.84E-07	6.05E-06	A0A068WI10,Expressed conserved protein	-	PF14996,Retinal Maintenance	IPR029239,C8orf37 protein	-	-	-
SERJ2_LOCUS675	0.211644928	0.137219678	0.258145853	0.10876221	0.12832891	1.11749676	2.254252047	15.37787693	0.003116637	0.005815651	A0A0X3PK00,Uncharacterized protein	-	PF01448,LM2 domain	IPR009057,Homeobox-like domain superfamily;IPR000949,ELM2 domain	-	GO:0003677,molecular_function,DNA binding	-
SERJ2_LOCUS676	2.669353234	2.084034227	3.406429056	0.057022557	0.03693865	6.179522991	2.757770307	261.9616664	2.88E-08	5.36E-07	A0A0X3NQA7,Uncharacterized protein	-	PF00096,Zinc finger, C2H2 type;PF00046,Homeobox domain	IPR013087,Zinc finger C2H2-type;IPR036236,Zinc finger C2H2 superfamily;IPR001356,Homeobox domain;IPR017970,Homeobox, conserved site;IPR009057,Homeobox-like domain superfamily	-	GO:0043565,molecular_function,sequence-specific DNA binding;GO:0003676,molecular_function,nucleic acid binding;GO:0003677,molecular_function,DNA binding;GO:0005634,cellular_component,nucleus;GO:0006355,biological_process,regulation of transcription, DNA-templated	-
SERJ2_LOCUS678	18.06383353	8.090686442	13.7152519	0.059553669	0.231469677	6.827463063	3.388011819	155.9266455	3.10E-07	2.71E-06	A0A0X3P870,Uncharacterized protein	-	-	-	-	-	-
SERJ2_LOCUS679	17.06906616	7.165543321	12.65926184	0.019310719	0.00938197	10.0737823	6.879595659	311.8917198	1.28E-08	3.28E-07	A0A183SKD3,Uncharacterized protein	-	-	-	-	-	-
SERJ2_LOCUS681	0.447193329	0.417012386	0.617188998	0.242450882	0.260788153	1.325426114	3.688072974	32.91522255	0.000223486	0.000580797	A0A0V0JA55,Synaptotagmin-1	-	PF00168,C2 domain	IPR001565,Synaptotagmin;IPR000008,C2 domain;IPR015428,Synaptotagmin 1/2;IPR035892,C2 domain superfamily	-	GO:0008021,cellular_component,synaptic vesicle;GO:0007269,biological_process,neurotransmitter secretion;GO:0005544,molecular_function,calcium-dependent phospholipid binding;GO:0016021,cellular_component,integral component of membrane;GO:0016020,cellular_component,membrane	-
SERJ2_LOCUS684	0.037508966	0.040553871	0.034122092	0.261524308	0.474931707	-2.922637794	3.647836157	103.0754685	1.97E-06	1.13E-05	A0A0X3NVA8,Uncharacterized protein	-	PF00028,Cadherin domain	IPR020894,Cadherin conserved site;IPR002126,Cadherin;IPR015919,Cadherin-like	-	GO:0007155,biological_process,cell adhesion;GO:0007156,biological_process,homophilic cell adhesion via plasma membrane adhesion molecules;GO:0005509,molecular_function,calcium ion binding;GO:0005886,cellular_component,plasma membrane;GO:0016020,cellular_component,membrane;GO:0016021,cellular_component,integral component of membrane	-
SERJ2_LOCUS685	0.079700533	0.042032472	0.043140754	0.303579155	0.431262246	-2.37260138	1.686488518	48.09921702	5.03E-05	0.000163192	A0A0V0J2S5,Uncharacterized protein	-	PF00028,Cadherin domain	IPR020894,Cadherin conserved site;IPR002126,Cadherin;IPR015919,Cadherin-like	-	GO:0007155,biological_process,cell adhesion;GO:0007156,biological_process,homophilic cell adhesion via plasma membrane adhesion molecules;GO:0005509,molecular_function,calcium ion binding;GO:0005886,cellular_component,plasma membrane;GO:0016020,cellular_component,membrane;GO:0016021,cellular_component,integral component of membrane	-
SERJ2_LOCUS687	0.331449257	0.428829673	0.494733139	1.926684195	1.616526005	-1.719943807	2.134232046	44.91365789	6.64E-05	0.000204851	A0A183SJN9,Uncharacterized protein	-	-	-	-	-	-
SERJ2_LOCUS689	0.21725053	0.17918277	0.248400287	0.121581607	0.115822598	1.211490136	3.025180865	28.28131892	0.000393853	0.000947554	A0A0X3NUP9,Uncharacterized protein	-	PF09038,Tumour suppressor p53-binding protein-1 Tudor	IPR015125,Tumour suppressor p53-binding protein-1 Tudor domain;IPR036420,BRCT domain superfamily;IPR001357,BRCT domain	-	-	-
SERJ2_LOCUS694	1.863924412	2.882598758	2.047429763	0.468779953	0.727138894	2.302996148	3.824702439	49.66445164	4.42E-05	0.000146807	A0A0X3NR32,Oxalate:formate antiporter	-	-	IPR036259,MFS transporter superfamily;IPR020846,Major facilitator superfamily domain;IPR011701,Major facilitator superfamily	-	GO:0055085,biological_process,transmembrane transport;GO:0016021,cellular_component,integral component of membrane;GO:0016020,cellular_component,membrane	-
SERJ2_LOCUS697	0.032342743	0.126708533	0.046551806	4.706205428	3.931372137	-5.578122267	1.928151271	151.419396	3.54E-07	3.01E-06	A0A0X3PQJ8,Oxalate:formate antiporter	-	-	IPR036259,MFS transporter superfamily;IPR020846,Major facilitator superfamily domain;IPR011701,Major facilitator superfamily	-	GO:0055085,biological_process,transmembrane transport;GO:0016021,cellular_component,integral component of membrane;GO:0016020,cellular_component,membrane	-
SERJ2_LOCUS700	0.221933384	0.235110186	0.172755592	0.112137439	0.139548198	1.114281397	1.742898529	13.61659132	0.004505966	0.00808794	A0A0X3PNZ4,Uncharacterized protein	-	-	-	-	-	-
SERJ2_LOCUS702	39.50818021	44.42853478	35.00399027	6.243842436	6.96375164	2.961966301	5.688705138	126.8069934	7.86E-07	5.54E-06	A0A0X3PHF8,Uncharacterized protein	-	-	-	-	-	-
SERJ2_LOCUS712	2.898073006	2.764830881	1.743277483	0.00428074	0	10.53193158	6.768027543	181.9783845	3.26E-07	2.81E-06	A0A0X3PKG3,Protein argonaute-3	-	PF02170,PAZ domain;PF08699,Argonaute linker 1 domain	IPR036085,PAZ domain superfamily;IPR014811,Argonaute, linker 1 domain;IPR003100,PAZ domain	-	GO:0031047,biological_process,gene silencing by RNA	-
SERJ2_LOCUS717	0.008406727	0.008508175	0.00833558	0.022396117	0.022235062	-1.037450521	-0.016346391	8.837212513	0.014653916	0.023182113	A0A087VYC4,Solute carrier family 28	-	PF07662,Na+ dependent nucleoside transporter C-terminus;PF01773,Na+ dependent nucleoside transporter N-terminus	IPR002668,Concentrative nucleoside transporter N-terminal domain;IPR011657,Concentrative nucleoside transporter C-terminal domain;IPR008276,Concentrative nucleoside transporter	-	GO:1901642,biological_process,nucleoside transmembrane transport;GO:0005337,molecular_function,nucleoside transmembrane transporter activity;GO:0016021,cellular_component,integral component of membrane;GO:0016020,cellular_component,membrane	-
SERJ2_LOCUS722	7.001378453	2.875638124	4.016463484	0	0.050838813	7.707806489	2.075737802	107.5385783	1.64E-06	9.77E-06	A0A0X3PRA2,C2H2 type zinc-finger	-	-	IPR013087,Zinc finger C2H2-type	-	GO:0003676,molecular_function,nucleic acid binding	-
SERJ2_LOCUS723	2.356191695	0.882870668	1.712793933	0.093039455	0.075337552	4.618069978	1.385627741	72.58742934	9.06E-06	3.96E-05	A0A183THN7,Uncharacterized protein	-	-	IPR013087,Zinc finger C2H2-type	-	GO:0003676,molecular_function,nucleic acid binding	-
SERJ2_LOCUS727	12.53093258	6.341074523	6.212440796	1.088585664	0.61702818	3.647562919	1.233704859	51.46987732	3.82E-05	0.000129696	A0A0X3P2A8,Uncharacterized protein	-	-	IPR013087,Zinc finger C2H2-type	-	GO:0003676,molecular_function,nucleic acid binding	-
SERJ2_LOCUS728	4.134127498	2.001776362	2.897181094	0.121058233	0.196050826	4.565338435	0.899507336	75.16806708	7.80E-06	3.50E-05	A0A183THN7,Uncharacterized protein	-	-	IPR013087,Zinc finger C2H2-type	-	GO:0003676,molecular_function,nucleic acid binding	-
SERJ2_LOCUS741	0.825037433	0.675285436	0.986785289	1.807009403	2.639303478	-1.066833946	5.182454846	21.18686556	0.001097117	0.002306479	A0A0X3NIU8,Uncharacterized protein	-	-	-	-	-	-
SERJ2_LOCUS744	0.330737208	0.215095851	0.326725371	0.140234484	0.116616439	1.53099464	3.674345516	36.824401	0.000145301	0.000401655	A0A0X3NSF9,Uncharacterized protein	-	-	-	-	-	-
SERJ2_LOCUS748	18.27072871	21.34796758	21.35849648	11.80818998	9.773152065	1.279443149	6.658252668	30.21095126	0.000308514	0.000769147	A0A0X3PIM8,DNA-directed RNA polymerases I, II, and III subunit RPABC2	-	PF01192,RNA polymerase Rpb6	IPR012293,RNA polymerase subunit, RPB6/omega;IPR006111,Archaeal RpoK/eukaryotic RPB6 RNA polymerase subunit;IPR020708,DNA-directed RNA polymerase, 14-18kDa subunit, conserved site;IPR028363,DNA-directed RNA polymerase, subunit RPB6;IPR006110,RNA polymerase, subunit omega/K/RPB6;IPR036161,RPB6/omega subunit-like superfamily	-	GO:0006351,biological_process,transcription, DNA-templated;GO:0003677,molecular_function,DNA binding;GO:0005634,cellular_component,nucleus;GO:0005665,cellular_component,DNA-directed RNA polymerase II, core complex;GO:0003899,molecular_function,DNA-directed 5'-3' RNA polymerase activity	-
SERJ2_LOCUS749	61.49691368	42.80725563	23.72087208	0	0	13.66216742	4.576255812	179.3235124	1.02E-06	6.74E-06	A0A183TP01,Uncharacterized protein	-	-	-	-	-	-
SERJ2_LOCUS754	30.23626235	16.14316146	18.61492084	0.04472215	0.086911704	8.688434197	5.086609911	306.9968381	1.38E-08	3.46E-07	A0A0X3PAF0,Kinesin-like protein	-	PF00225,Kinesin motor domain	IPR027640,Kinesin-like protein;IPR019821,Kinesin motor domain, conserved site;IPR001752,Kinesin motor domain;IPR036961,Kinesin motor domain superfamily;IPR027417,P-loop containing nucleoside triphosphate hydrolase	-	GO:0005874,cellular_component,microtubule;GO:0003777,molecular_function,microtubule motor activity;GO:0008017,molecular_function,microtubule binding;GO:0007018,biological_process,microtubule-based movement;GO:0003774,molecular_function,motor activity;GO:0000166,molecular_function,nucleotide binding;GO:0005524,molecular_function,ATP binding	-
SERJ2_LOCUS756	8328.425816	11075.64428	4675.064689	1233.756338	1119.710026	3.165318882	10.91065402	56.83338755	2.82E-05	0.000101277	A0A183TQ04,Uncharacterized protein	-	PF00887,Acyl CoA binding protein	IPR000582,Acyl-CoA-binding protein, ACBP;IPR022408,Acyl-CoA-binding protein, ACBP, conserved site;IPR035984,Acyl-CoA binding protein superfamily;IPR014352,FERM/acyl-CoA-binding protein superfamily	-	GO:0000062,molecular_function,fatty-acyl-CoA binding	-
SERJ2_LOCUS759	100.7697602	65.74125302	92.5185406	30.92726907	37.15879884	1.699635066	9.980779872	46.28491769	5.88E-05	0.000185725	A0A0R3WHN2,Uncharacterized protein	-	PF05022,SRP40, C-terminal domain	IPR007718,SRP40, C-terminal	-	-	-
SERJ2_LOCUS764	0.904372122	0.404751373	0.698256397	0.026014737	0.075834406	4.058417017	2.648537496	69.26437881	1.17E-05	4.88E-05	A0A0V0JAJ2,Uncharacterized protein	-	PF00069,Protein kinase domain	IPR036947,POLO box domain superfamily;IPR017441,Protein kinase, ATP binding site;IPR008266,Tyrosine-protein kinase, active site;IPR033700,Serine/threonine-protein kinase Plk4;IPR011009,Protein kinase-like domain superfamily;IPR000719,Protein kinase domain	-	GO:0005814,cellular_component,centriole;GO:0007099,biological_process,centriole replication;GO:0004672,molecular_function,protein kinase activity;GO:0006468,biological_process,protein phosphorylation;GO:0005524,molecular_function,ATP binding;GO:0004674,molecular_function,protein serine/threonine kinase activity	-
SERJ2_LOCUS769	2.679800834	2.682625065	2.687585785	1.528622139	1.544389726	1.171231573	4.124317267	30.60339494	0.000294006	0.000736516	A0A0X3P8Z3,Nuclear valosin-containing protein-like	-	PF00004,ATPase family associated with various cellular activities (AAA)	IPR003959,ATPase, AAA-type, core;IPR003593,AAA+ ATPase domain;IPR003960,ATPase, AAA-type, conserved site;IPR027417,P-loop containing nucleoside triphosphate hydrolase	-	GO:0000166,molecular_function,nucleotide binding;GO:0005524,molecular_function,ATP binding	-
SERJ2_LOCUS773	0.907566741	0.80615702	0.983955655	0.003413075	0	9.152677081	2.638782159	314.7872983	1.23E-08	3.22E-07	A0A183SF04,Uncharacterized protein	-	-	IPR013032,EGF-like, conserved site;IPR000742,EGF-like domain	-	-	-
SERJ2_LOCUS775	0.106677177	0.071155691	0.137218398	0.254849289	0.342339433	-1.159644765	2.916411737	18.71040881	0.001665017	0.003332012	A0A0X3Q277,Mitogen-activated protein kinase kinase kinase kinase	-	PF00069,Protein kinase domain;PF00780,CNH domain	IPR011009,Protein kinase-like domain superfamily;IPR017441,Protein kinase, ATP binding site;IPR021160,Mitogen-activated protein (MAP) kinase kinase kinase kinase;IPR001180,Citron homology (CNH) domain;IPR000719,Protein kinase domain	-	GO:0000185,biological_process,activation of MAPKKK activity;GO:0004674,molecular_function,protein serine/threonine kinase activity;GO:0000165,biological_process,MAPK cascade;GO:0016301,molecular_function,kinase activity;GO:0016310,biological_process,phosphorylation;GO:0004672,molecular_function,protein kinase activity;GO:0016740,molecular_function,transferase activity;GO:0005622,cellular_componen…	-
SERJ2_LOCUS780	0.657153792	0.693003973	0.556286412	5.611846784	3.623140838	-2.489510235	4.49908957	87.65479543	4.01E-06	2.02E-05	-	-	-	-	-	-	-
SERJ2_LOCUS781	0.0377332	0.046195819	0.03168109	50.65258465	34.12478792	-9.724255629	6.968940589	728.7591396	2.39E-10	4.83E-08	-	-	-	-	-	-	-
SERJ2_LOCUS786	0.056298738	0.07017833	0.054021555	0.782524345	0.302418827	-2.79336546	-0.144111702	31.38167163	0.000267601	0.000677916	-	-	-	-	-	-	-
SERJ2_LOCUS787	0.016621439	0.010852914	0.010632754	0.146318808	0.059863504	-2.647644799	-0.298844138	27.83387169	0.000417568	0.000995193	A0A0V0J9G6,Uncharacterized protein	-	PF00665,Integrase core domain;PF09337,His(2)-Cys(2) zinc finger;PF00078,Reverse transcriptase (RNA-dependent DNA polymerase)	IPR036397,Ribonuclease H superfamily;IPR001584,Integrase, catalytic core;IPR015416,Zinc finger, H2C2-type, histone UAS binding;IPR000477,Reverse transcriptase domain;IPR012337,Ribonuclease H-like superfamily	-	GO:0003676,molecular_function,nucleic acid binding;GO:0015074,biological_process,DNA integration	-
SERJ2_LOCUS789	0.54912878	0.537827774	0.605086593	0.314530873	0.331093749	1.166741465	1.729936514	20.56913906	0.001213295	0.002522785	A0A183TJ87,Uncharacterized protein	-	PF00348,Polyprenyl synthetase	IPR008949,Isoprenoid synthase domain superfamily;IPR033749,Polyprenyl synthetase, conserved site;IPR000092,Polyprenyl synthetase	-	GO:0008299,biological_process,isoprenoid biosynthetic process;GO:0016740,molecular_function,transferase activity	-
SERJ2_LOCUS793	0.709790697	0.873495179	0.710767623	0.289439036	0.284256956	1.788970918	4.378140047	52.91847379	3.41E-05	0.000117784	A0A0X3PRX8,Mitogen-activated protein kinase	-	PF00069,Protein kinase domain	IPR011009,Protein kinase-like domain superfamily;IPR008352,Mitogen-activated protein (MAP) kinase, p38;IPR003527,Mitogen-activated protein (MAP) kinase, conserved site;IPR000719,Protein kinase domain	-	GO:0016301,molecular_function,kinase activity;GO:0004707,molecular_function,MAP kinase activity;GO:0000165,biological_process,MAPK cascade;GO:0016740,molecular_function,transferase activity;GO:0016310,biological_process,phosphorylation;GO:0004672,molecular_function,protein kinase activity;GO:0005622,cellular_component,intracellular;GO:0006468,biological_process,protein phosphorylation;GO:0000166,…	-
SERJ2_LOCUS800	23.7692631	27.96261821	28.95340509	77.94564939	77.87068774	-1.168428336	6.907496298	30.32529219	0.000304199	0.000759652	A0A0X3P9X9,Polyubiquitin-B	-	PF00240,Ubiquitin family	IPR000626,Ubiquitin domain;IPR029071,Ubiquitin-like domain superfamily	-	-	-
SERJ2_LOCUS805	1.075418741	1.470032218	2.039141825	0.250154568	0.200975314	3.112279402	4.773220913	99.50942848	2.31E-06	1.29E-05	A0A183T6U6,Uncharacterized protein	-	PF01221,ynein light chain type 1	IPR001372,Dynein light chain, type 1/2;IPR037177,Dynein light chain superfamily	-	GO:0007017,biological_process,microtubule-based process;GO:0030286,cellular_component,dynein complex	-
SERJ2_LOCUS806	140.2149047	164.6639519	151.7898802	439.7089189	365.158202	-1.033514355	6.4409133	21.61799484	0.001023969	0.002169617	A0A0X3PMD4,Peptidylprolyl isomerase	-	PF00254,KBP-type peptidyl-prolyl cis-trans isomerase	IPR001179,FKBP-type peptidyl-prolyl cis-trans isomerase domain;IPR023566,Peptidyl-prolyl cis-trans isomerase, FKBP-type	-	GO:0003755,molecular_function,peptidyl-prolyl cis-trans isomerase activity;GO:0016853,molecular_function,isomerase activity;GO:0000413,biological_process,protein peptidyl-prolyl isomerization	-
SERJ2_LOCUS810	2.594789452	1.124720175	1.200372381	0.008490178	0.020624452	7.132641189	3.19306936	131.3334156	7.95E-07	5.58E-06	A0A0X3PNG3,Tubulin alpha-2 chain	-	PF03953,Tubulin C-terminal domain;PF00091,Tubulin/FtsZ family, GTPase domain	IPR017975,Tubulin, conserved site;IPR018316,Tubulin/FtsZ, 2-layer sandwich domain;IPR003008,Tubulin/FtsZ, GTPase domain;IPR008280,Tubulin/FtsZ, C-terminal;IPR036525,Tubulin/FtsZ, GTPase domain superfamily;IPR037103,Tubulin/FtsZ, C-terminal domain superfamily;IPR013838,Beta tubulin, autoregulation binding site;IPR002452,Alpha tubulin;IPR000217,Tubulin;IPR023123,Tubulin, C-terminal	-	GO:0005874,cellular_component,microtubule;GO:0005525,molecular_function,GTP binding;GO:0007010,biological_process,cytoskeleton organization;GO:0007017,biological_process,microtubule-based process;GO:0003924,molecular_function,GTPase activity;GO:0000166,molecular_function,nucleotide binding;GO:0005200,molecular_function,structural constituent of cytoskeleton	-
SERJ2_LOCUS812	0.069555656	0.049544879	0.112855086	0.270261439	0.289652794	-1.515240626	2.81614739	27.44829634	0.000439402	0.001040242	A0A183SNE1,Uncharacterized protein	-	PF03982,iacylglycerol acyltransferase	IPR007130,Diacylglycerol acyltransferase	-	GO:0016747,molecular_function,transferase activity, transferring acyl groups other than amino-acyl groups;GO:0016021,cellular_component,integral component of membrane;GO:0016020,cellular_component,membrane	-
SERJ2_LOCUS817	0.731698257	1.047396913	1.890275644	6.356400273	4.466026884	-1.787939873	-0.032836183	16.71104139	0.002400877	0.004609574	-	-	-	-	-	-	-
SERJ2_LOCUS818	4.361675376	5.568743225	1.377290047	0	0	11.31646401	2.253033509	46.68012914	0.000592906	0.001350747	-	-	-	-	-	-	-
SERJ2_LOCUS819	2.894246563	3.359624664	1.851453007	0	0	8.54840621	-0.391660542	53.48539804	5.84E-05	0.000184735	-	-	-	-	-	-	-
SERJ2_LOCUS820	8.496377601	12.74900021	6.375840791	0	0.183896731	6.877357652	1.268960978	80.69210161	5.75E-06	2.72E-05	-	-	-	-	-	-	-
SERJ2_LOCUS824	1.073635987	0.861428447	1.154564017	3.505585002	3.634839644	-1.436464742	6.064279876	50.85472449	4.01E-05	0.000135214	A0A0X3NX46,Uncharacterized protein	-	PF01841,Transglutaminase-like superfamily;PF04721,PNGase C-terminal domain, mannose-binding module PAW;PF00085,Thioredoxin	IPR036249,Thioredoxin-like superfamily;IPR036339,PUB-like domain superfamily;IPR017937,Thioredoxin, conserved site;IPR013766,Thioredoxin domain;IPR038680,PAW domain superfamily;IPR006588,Peptide N glycanase, PAW domain;IPR008979,Galactose-binding-like domain superfamily;IPR002931,Transglutaminase-like	-	GO:0006516,biological_process,glycoprotein catabolic process;GO:0005737,cellular_component,cytoplasm;GO:0045454,biological_process,cell redox homeostasis	-
SERJ2_LOCUS826	0.049558493	0.04102038	0.046907828	0.249891071	0.313295601	-2.25496417	4.252878287	114.258527	1.25E-06	7.90E-06	A0A0X3PU99,Uncharacterized protein	-	PF07679,Immunoglobulin I-set domain	IPR003599,Immunoglobulin subtype;IPR013783,Immunoglobulin-like fold;IPR036179,Immunoglobulin-like domain superfamily;IPR013098,Immunoglobulin I-set;IPR007110,Immunoglobulin-like domain	-	GO:0016021,cellular_component,integral component of membrane;GO:0016020,cellular_component,membrane	-
SERJ2_LOCUS829	0.042568844	0.045827604	0.067178143	0.11246918	0.170460279	-1.090923943	2.255599885	15.78760587	0.002871997	0.005413104	A0A0X3PL39,Uncharacterized protein	-	PF00211,Adenylate and Guanylate cyclase catalytic domain	IPR001054,Adenylyl cyclase class-3/4/guanylyl cyclase;IPR029787,Nucleotide cyclase	-	GO:0009190,biological_process,cyclic nucleotide biosynthetic process;GO:0035556,biological_process,intracellular signal transduction;GO:0016020,cellular_component,membrane;GO:0016849,molecular_function,phosphorus-oxygen lyase activity;GO:0005622,cellular_component,intracellular;GO:0016021,cellular_component,integral component of membrane	-
SERJ2_LOCUS832	0.227546495	0.277341388	0.220768679	0.008785507	0.012805121	4.801237848	0.492108028	85.14826344	4.55E-06	2.24E-05	-	-	-	-	-	-	-
SERJ2_LOCUS834	3.860691418	2.372754461	1.846959353	35.09151182	31.69248641	-3.259005725	6.922503253	100.0694472	2.25E-06	1.26E-05	A0A0R3U546,Uncharacterized protein	-	PF00155,Aminotransferase class I and II	IPR015421,Pyridoxal phosphate-dependent transferase, major domain;IPR015422,Pyridoxal phosphate-dependent transferase domain 1;IPR015424,Pyridoxal phosphate-dependent transferase;IPR004839,Aminotransferase, class I/classII	-	GO:0030170,molecular_function,pyridoxal phosphate binding;GO:0003824,molecular_function,catalytic activity;GO:0009058,biological_process,biosynthetic process	-
SERJ2_LOCUS839	3.432043951	2.825841865	2.745503976	0	0	13.16459749	4.081287792	484.9120306	7.75E-09	2.52E-07	A0A0V0J5L5,Uncharacterized protein	-	-	-	-	GO:0016021,cellular_component,integral component of membrane;GO:0016020,cellular_component,membrane	-
SERJ2_LOCUS851	1.524222956	1.368128616	1.108580862	4.949772349	4.984717391	-1.523038962	5.32222233	42.86933578	7.99E-05	0.000239911	A0A0V0J3N2,Uncharacterized protein	-	PF00651,BTB/POZ domain;PF07707,BTB And C-terminal Kelch	IPR015915,Kelch-type beta propeller;IPR011333,SKP1/BTB/POZ domain superfamily;IPR000210,BTB/POZ domain;IPR011705,BTB/Kelch-associated	-	-	-
SERJ2_LOCUS852	65.81366133	70.83475405	47.30952683	13.12940514	12.48030865	2.639962462	5.489830007	81.58537005	5.48E-06	2.61E-05	A0A183SH28,Uncharacterized protein	-	-	-	-	-	-
SERJ2_LOCUS853	91.00186676	108.7253257	49.77891329	0	0	14.61366872	5.524832283	240.8690757	2.47E-07	2.29E-06	-	-	-	-	-	-	-
SERJ2_LOCUS854	51.31437255	61.34346363	27.72833377	0.076071263	0	10.53613575	4.875539854	187.1052265	2.10E-07	2.03E-06	-	-	-	-	-	-	-
SERJ2_LOCUS857	0.078250348	0.137423387	0.323643375	0.989190532	1.027234592	-2.15092516	2.794868567	23.16323935	0.000982461	0.002096166	A0A183TF54,Uncharacterized protein	-	-	-	-	GO:0016021,cellular_component,integral component of membrane;GO:0016020,cellular_component,membrane	-
SERJ2_LOCUS860	8.261239532	3.456884965	5.464661858	0	0	12.39911171	3.321804222	195.1308941	3.46E-07	2.95E-06	A0A183TM71,Uncharacterized protein	-	PF03953,Tubulin C-terminal domain;PF00091,Tubulin/FtsZ family, GTPase domain	IPR003008,Tubulin/FtsZ, GTPase domain;IPR008280,Tubulin/FtsZ, C-terminal;IPR036525,Tubulin/FtsZ, GTPase domain superfamily;IPR037103,Tubulin/FtsZ, C-terminal domain superfamily;IPR018316,Tubulin/FtsZ, 2-layer sandwich domain;IPR002452,Alpha tubulin;IPR000217,Tubulin;IPR023123,Tubulin, C-terminal	-	GO:0005874,cellular_component,microtubule;GO:0005737,cellular_component,cytoplasm;GO:0007010,biological_process,cytoskeleton organization;GO:0007017,biological_process,microtubule-based process;GO:0005856,cellular_component,cytoskeleton;GO:0005525,molecular_function,GTP binding;GO:0003924,molecular_function,GTPase activity;GO:0000166,molecular_function,nucleotide binding;GO:0005200,molecular_func…	-
SERJ2_LOCUS868	0.044250889	0.067882258	0.050646277	0.361258211	0.369030762	-2.372566455	2.616825099	76.90096907	7.07E-06	3.23E-05	A0A0X3PAM1,Uncharacterized protein	-	PF08264,Anticodon-binding domain of tRNA;PF00133,tRNA synthetases class I (I, L, M and V)	IPR002300,Aminoacyl-tRNA synthetase, class Ia;IPR009008,Valyl/Leucyl/Isoleucyl-tRNA synthetase, editing domain;IPR013155,Methionyl/Valyl/Leucyl/Isoleucyl-tRNA synthetase, anticodon-binding;IPR023586,Isoleucine-tRNA ligase, type 2;IPR009080,Aminoacyl-tRNA synthetase, class Ia, anticodon-binding;IPR002301,Isoleucine-tRNA ligase;IPR033709,Isoleucyl tRNA synthetase type 2, anticodon-binding domain;IP…	-	GO:0006428,biological_process,isoleucyl-tRNA aminoacylation;GO:0004822,molecular_function,isoleucine-tRNA ligase activity;GO:0002161,molecular_function,aminoacyl-tRNA editing activity;GO:0005737,cellular_component,cytoplasm;GO:0006418,biological_process,tRNA aminoacylation for protein translation;GO:0004812,molecular_function,aminoacyl-tRNA ligase activity;GO:0006412,biological_process,translatio…	-
SERJ2_LOCUS870	0.025547734	0.006255491	0.010214323	1.268745387	1.160936519	-6.05763155	2.009782737	214.7681877	7.19E-08	9.56E-07	A0A0X3PBD3,Uncharacterized protein	-	-	-	-	GO:0016021,cellular_component,integral component of membrane;GO:0016020,cellular_component,membrane	-
SERJ2_LOCUS871	1.748291474	1.479811771	1.545776909	4.61468547	3.700137024	-1.021461213	5.074394788	22.42901967	0.000901724	0.001946708	A0A183TTI6,Uncharacterized protein	-	-	-	-	GO:0016021,cellular_component,integral component of membrane;GO:0016020,cellular_component,membrane	-
SERJ2_LOCUS874	0.484489222	0.531877869	0.601550469	0.048563641	0.173024765	2.645683131	2.60687642	35.84843586	0.000173876	0.000468676	A0A0V0J1Y5,Uncharacterized protein	-	PF00078,Reverse transcriptase (RNA-dependent DNA polymerase);PF14529,ndonuclease-reverse transcriptase	IPR036691,Endonuclease/exonuclease/phosphatase superfamily;IPR027124,SWR1-complex protein 5/Craniofacial development protein;IPR005135,Endonuclease/exonuclease/phosphatase;IPR000477,Reverse transcriptase domain	-	-	-
SERJ2_LOCUS877	1.216873978	0.681480433	1.218278746	0.380682292	0.609868987	1.419831091	5.795183364	22.18622227	0.000936371	0.002009917	A0A0X3P492,Uncharacterized protein	-	PF13882,Bravo-like intracellular region	IPR026966,Neurofascin/L1/NrCAM, C-terminal domain	-	GO:0016021,cellular_component,integral component of membrane;GO:0016020,cellular_component,membrane	-
SERJ2_LOCUS880	1.099830739	0.692579427	1.025041292	0.496210426	0.45666147	1.33235948	3.535447808	28.63615561	0.000376199	0.000911916	A0A0V0JBY6,Protein vms-1	-	-	IPR020683,Ankyrin repeat-containing domain;IPR013087,Zinc finger C2H2-type;IPR036236,Zinc finger C2H2 superfamily;IPR036770,Ankyrin repeat-containing domain superfamily	-	GO:0003676,molecular_function,nucleic acid binding	-
SERJ2_LOCUS881	0.054420705	0.054325748	0.071299683	0.624895569	1.050088053	-3.440500503	4.241368837	170.3762291	2.07E-07	2.02E-06	A0A0X3PA59,Uncharacterized protein	-	-	-	-	-	-
SERJ2_LOCUS889	0.229114413	0.226125413	0.250287522	0.750212602	0.63375802	-1.19388049	2.1827041	26.76424296	0.000481644	0.00112679	A0A0X3PXH1,Uncharacterized protein	-	PF00078,Reverse transcriptase (RNA-dependent DNA polymerase);PF14529,ndonuclease-reverse transcriptase	IPR005135,Endonuclease/exonuclease/phosphatase;IPR000477,Reverse transcriptase domain	-	-	-
SERJ2_LOCUS890	0.162298223	0.397395362	0.233600329	1.233675771	1.198744506	-1.814896345	0.269915035	17.57499215	0.002042502	0.003998393	Q5D8Q5,Uncharacterized protein	-	PF13499,-hand domain pair;PF13202,hand	IPR002048,EF-hand domain;IPR018247,EF-Hand 1, calcium-binding site;IPR011992,EF-hand domain pair	-	GO:0005509,molecular_function,calcium ion binding	-
SERJ2_LOCUS891	43.60904809	29.38021019	37.77445164	0.279457812	0.203658768	7.595745644	4.627633602	441.6426696	2.52E-09	1.40E-07	A0A183TF96,Uncharacterized protein	-	-	-	-	-	-
SERJ2_LOCUS895	1.282742014	1.138200956	1.26755729	0.500942777	0.447023286	1.736844591	2.765428568	54.45279401	3.03E-05	0.000107344	A0A0X3PQB6,Uncharacterized protein	-	PF09445,RNA cap guanine-N2 methyltransferase	IPR019012,RNA cap guanine-N2 methyltransferase;IPR029063,S-adenosyl-L-methionine-dependent methyltransferase	-	GO:0009452,biological_process,7-methylguanosine RNA capping;GO:0001510,biological_process,RNA methylation;GO:0008168,molecular_function,methyltransferase activity	-
SERJ2_LOCUS900	80.82451513	60.49497919	57.39846415	0.052476663	0.101981595	10.05957188	5.886122611	518.8752024	1.18E-09	9.68E-08	A0A0X3P8P2,Uncharacterized protein	-	-	-	-	-	-
SERJ2_LOCUS901	0.016476176	0.014895783	0.007296805	0.072666831	0.072748961	-2.111061217	-0.837911163	18.98061745	0.001588015	0.003202161	A0A0X3PPY7,Neurogenic differentiation factor 1	-	PF00010,Helix-loop-helix DNA-binding domain;PF12533,Neuronal helix-loop-helix transcription factor	IPR032652,Neurogenic differentiation factor 1;IPR022575,Neurogenic differentiation factor, domain of unknown function;IPR011598,Myc-type, basic helix-loop-helix (bHLH) domain;IPR036638,Helix-loop-helix DNA-binding domain superfamily	-	GO:0006355,biological_process,regulation of transcription, DNA-templated;GO:0048666,biological_process,neuron development;GO:0046983,molecular_function,protein dimerization activity	-
SERJ2_LOCUS902	0.049689768	0.044068686	0.04505188	0.157030653	0.17834536	-1.490392686	3.192425876	48.54212451	4.85E-05	0.00015807	A0A0X3NV09,Uncharacterized protein	-	PF00002,7 transmembrane receptor (Secretin family);PF02793,Hormone receptor domain	IPR001879,GPCR, family 2, extracellular hormone receptor domain;IPR036445,GPCR family 2, extracellular hormone receptor domain superfamily;IPR000832,GPCR, family 2, secretin-like;IPR017981,GPCR, family 2-like;IPR017983,GPCR, family 2, secretin-like, conserved site;IPR003051,GPCR, family 2, corticotropin releasing factor receptor	-	GO:0004888,molecular_function,transmembrane signaling receptor activity;GO:0016020,cellular_component,membrane;GO:0004871,molecular_function,signal transducer activity;GO:0007166,biological_process,cell surface receptor signaling pathway;GO:0016021,cellular_component,integral component of membrane;GO:0007186,biological_process,G-protein coupled receptor signaling pathway;GO:0004930,molecular_func…	-
SERJ2_LOCUS911	0.016688297	0.016950219	0.018978709	0.040807602	0.054260828	-1.072341752	0.89251124	12.73470633	0.005482435	0.009641646	A0A0X3Q0Q2,PAN domain	-	-	IPR008979,Galactose-binding-like domain superfamily	-	GO:0016021,cellular_component,integral component of membrane;GO:0016020,cellular_component,membrane	-
SERJ2_LOCUS913	0.086108211	0.057981078	0.087215583	0.247268186	0.303866886	-1.481159415	2.302024698	36.10421461	0.000156845	0.000429816	A0A0X3P5B6,Uncharacterized protein	-	PF11701,Myosin-binding striated muscle assembly central	IPR013026,Tetratricopeptide repeat-containing domain;IPR019734,Tetratricopeptide repeat;IPR011989,Armadillo-like helical;IPR011990,Tetratricopeptide-like helical domain superfamily;IPR016024,Armadillo-type fold;IPR024660,UNC-45/Cro1/She4, central domain	-	-	-
SERJ2_LOCUS914	21.00040562	29.03827568	13.98807637	5.115541069	3.606644262	2.68105281	5.559280718	47.37364904	5.61E-05	0.000178459	W6URA4,Coiled-coil domain-containing protein	-	PF13870,omain of unknown function (DUF4201)	IPR025254,Domain of unknown function DUF4201	-	-	-
SERJ2_LOCUS916	12.73070006	16.12509464	15.99635754	0.853726212	0.520999836	4.807226931	7.102872532	200.5580657	9.85E-08	1.18E-06	-	-	-	-	-	-	-
SERJ2_LOCUS918	0.005796365	0.008515615	0.002780956	0.735170051	0.357176934	-6.128400971	0.405848981	116.549384	1.15E-06	7.38E-06	A0A0X3PC88,Solute carrier family 13 member 2	-	PF00939,Sodium:sulfate symporter transmembrane region	IPR001898,Solute carrier family 13	-	GO:0055085,biological_process,transmembrane transport;GO:0005215,molecular_function,transporter activity;GO:0006814,biological_process,sodium ion transport;GO:0016021,cellular_component,integral component of membrane;GO:0016020,cellular_component,membrane	-
SERJ2_LOCUS919	0	0	0	0.54656261	0.293994482	-8.737887182	-0.932476625	77.55971785	3.08E-05	0.000108772	A0A0V0J2Z6,Solute carrier family 13 member 2	-	PF00939,Sodium:sulfate symporter transmembrane region	IPR001898,Solute carrier family 13	-	GO:0055085,biological_process,transmembrane transport;GO:0005215,molecular_function,transporter activity;GO:0006814,biological_process,sodium ion transport;GO:0016021,cellular_component,integral component of membrane;GO:0016020,cellular_component,membrane	-
SERJ2_LOCUS921	1.229217677	1.366246885	0.781914431	0.095986022	0.02331705	4.574239125	0.285461432	49.35986686	4.53E-05	0.000149866	A0A0X3PNH0,RNA-directed DNA polymerase from mobile element jockey	-	-	-	-	GO:0003964,molecular_function,RNA-directed DNA polymerase activity;GO:0006278,biological_process,RNA-dependent DNA biosynthetic process	-
SERJ2_LOCUS922	0.283059349	0.256719876	0.315251479	0.004158968	0.01616483	5.150009872	2.718917858	141.8886283	4.75E-07	3.78E-06	A0A0X3NP27,Uncharacterized protein	-	PF00939,Sodium:sulfate symporter transmembrane region	IPR001898,Solute carrier family 13	-	GO:0055085,biological_process,transmembrane transport;GO:0005215,molecular_function,transporter activity;GO:0006814,biological_process,sodium ion transport;GO:0016021,cellular_component,integral component of membrane;GO:0016020,cellular_component,membrane	-
SERJ2_LOCUS925	0.151630205	0.214513972	0.175135322	0	0	8.889270906	-0.074955488	77.67380064	1.40E-05	5.66E-05	A0A183SYA0,Uncharacterized protein	-	-	-	-	-	-
SERJ2_LOCUS926	0.065885338	0.099957345	0.066939241	0.294035054	0.218098866	-1.3434611	1.146856478	15.58479418	0.002990059	0.005605841	A0A183SY98,Uncharacterized protein	-	-	-	-	-	-
SERJ2_LOCUS929	0.176088268	0.388044883	0.443535266	73.31144188	78.89059593	-7.445264262	4.595564345	477.300582	1.75E-09	1.20E-07	A0A0X3PFK2,Uncharacterized protein	-	-	-	-	-	-
SERJ2_LOCUS930	1.538743274	1.718595574	1.735539654	0.04690299	0.045574941	5.465946601	0.823173102	127.0301839	7.80E-07	5.51E-06	A0A183TSP5,Uncharacterized protein	-	-	IPR000477,Reverse transcriptase domain	-	-	-
SERJ2_LOCUS932	0.017933652	0.02403574	0.031156022	0.535599951	0.477728962	-4.018981538	4.347140958	241.1013775	4.22E-08	6.71E-07	A0A0V0J229,Uncharacterized protein	-	-	IPR016024,Armadillo-type fold	-	-	-
SERJ2_LOCUS934	151.3069233	176.1983006	165.4459295	0.317598845	0.118694654	9.920020953	8.298975153	401.7739033	3.93E-09	1.78E-07	A0A0X3PBS0,60S ribosomal protein L18a	-	PF01775,Ribosomal proteins 50S-L18Ae/60S-L20/60S-L18A	IPR023573,Ribosomal protein 50S-L18Ae/60S-L20/60S-L18A;IPR021138,60S ribosomal protein L18a/ L20, eukaryotes;IPR028877,50S ribosomal protein L18Ae/60S ribosomal protein L20 and L18a	-	GO:0003735,molecular_function,structural constituent of ribosome;GO:0005840,cellular_component,ribosome;GO:0006412,biological_process,translation;GO:0030529,,	-
SERJ2_LOCUS937	0.441417882	0.492624969	0.553225568	0.086084655	0.076042897	2.971326773	2.289543665	115.0136111	1.22E-06	7.73E-06	A0A0X3PJA4,PCNA-interacting partner	-	-	-	-	-	-
SERJ2_LOCUS938	0.099238398	0.115468948	0.104746823	0.035863469	0.033507695	1.986344804	2.104510299	53.54115638	3.25E-05	0.000113222	A0A0V0J854,Dual specificity protein kinase TTK	-	PF00069,Protein kinase domain	IPR000719,Protein kinase domain;IPR011009,Protein kinase-like domain superfamily;IPR017441,Protein kinase, ATP binding site;IPR008271,Serine/threonine-protein kinase, active site;IPR027084,Protein kinase Mps1 family;IPR011990,Tetratricopeptide-like helical domain superfamily	-	GO:0051304,biological_process,chromosome separation;GO:0006468,biological_process,protein phosphorylation;GO:0016301,molecular_function,kinase activity;GO:0005524,molecular_function,ATP binding;GO:0004672,molecular_function,protein kinase activity;GO:0004712,molecular_function,protein serine/threonine/tyrosine kinase activity;GO:0007093,biological_process,mitotic cell cycle checkpoint;GO:0016310,…	-
SERJ2_LOCUS945	0.380160918	0.383620198	0.38136519	0.140107305	0.262556094	1.289086759	1.223545603	14.14901684	0.004018311	0.007290356	A0A0X3PBP2,Uncharacterized protein	-	PF00318,Ribosomal protein S2	IPR023591,Ribosomal protein S2, flavodoxin-like domain superfamily;IPR001865,Ribosomal protein S2;IPR018130,Ribosomal protein S2, conserved site;IPR005706,Ribosomal protein S2, bacteria/mitochondria/plastid	-	GO:0015935,cellular_component,small ribosomal subunit;GO:0005840,cellular_component,ribosome;GO:0006412,biological_process,translation;GO:0003735,molecular_function,structural constituent of ribosome;GO:0005622,cellular_component,intracellular	-
SERJ2_LOCUS946	1.633289855	2.052918743	1.879427642	0.150895655	0.159753502	3.947165459	4.336970135	213.3793777	7.41E-08	9.74E-07	-	-	-	-	-	-	-
SERJ2_LOCUS947	5.995652856	7.855105089	3.530335611	0.202929986	0	6.195943581	2.070587691	63.39205732	2.43E-05	8.91E-05	G7Y855,Transposon Ty3-G gap-Pol polyprotein	-	PF00665,Integrase core domain;PF00078,Reverse transcriptase (RNA-dependent DNA polymerase)	IPR034132,Retropepsin Saci-like domain;IPR021109,Aspartic peptidase domain superfamily;IPR001584,Integrase, catalytic core;IPR001995,Peptidase A2A, retrovirus, catalytic;IPR001969,Aspartic peptidase, active site;IPR036397,Ribonuclease H superfamily;IPR000477,Reverse transcriptase domain;IPR012337,Ribonuclease H-like superfamily	-	GO:0004190,molecular_function,aspartic-type endopeptidase activity;GO:0015074,biological_process,DNA integration;GO:0006508,biological_process,proteolysis;GO:0003676,molecular_function,nucleic acid binding	-
SERJ2_LOCUS948	4.209610163	4.617734108	2.520547552	0	0	9.704629006	0.691148897	87.50281613	8.80E-06	3.87E-05	W4XB89,Uncharacterized protein	-	PF00665,Integrase core domain;PF00078,Reverse transcriptase (RNA-dependent DNA polymerase)	IPR021109,Aspartic peptidase domain superfamily;IPR001584,Integrase, catalytic core;IPR001969,Aspartic peptidase, active site;IPR036397,Ribonuclease H superfamily;IPR000477,Reverse transcriptase domain;IPR012337,Ribonuclease H-like superfamily	KOG0017,FOG: Transposon-encoded proteins with TYA, reverse transcriptase, integrase domains in various combinations;COG2801,Transposase and inactivated derivatives	GO:0004190,molecular_function,aspartic-type endopeptidase activity;GO:0006508,biological_process,proteolysis;GO:0003676,molecular_function,nucleic acid binding;GO:0015074,biological_process,DNA integration	-
SERJ2_LOCUS949	3.534064546	4.02323877	3.255326488	1.614797218	1.401190057	1.630533369	3.958776635	43.13860855	7.80E-05	0.000234707	A0A183SUX8,Uncharacterized protein	-	-	IPR036397,Ribonuclease H superfamily;IPR021109,Aspartic peptidase domain superfamily	-	GO:0003676,molecular_function,nucleic acid binding;GO:0016021,cellular_component,integral component of membrane;GO:0016020,cellular_component,membrane	-
SERJ2_LOCUS951	3.416340961	4.349694076	3.492614945	1.600810679	1.776229331	1.528338052	5.362898391	38.2167438	0.000125764	0.000353924	A0A0X3PFS5,Ubiquitin-conjugating enzyme E2 variant 2	-	PF00179,Ubiquitin-conjugating enzyme	IPR016135,Ubiquitin-conjugating enzyme/RWD-like;IPR000608,Ubiquitin-conjugating enzyme E2	-	-	-
SERJ2_LOCUS952	0.256887148	0.19963948	0.467539607	2.88898661	3.724058106	-3.083801087	4.271914533	100.2821869	2.23E-06	1.25E-05	A0A0X3NSJ1,PDZ domain-containing RING finger protein 4	-	PF13923,Zinc finger, C3HC4 type (RING finger)	IPR003613,U box domain;IPR001841,Zinc finger, RING-type;IPR017907,Zinc finger, RING-type, conserved site;IPR013083,Zinc finger, RING/FYVE/PHD-type	-	GO:0004842,molecular_function,ubiquitin-protein transferase activity;GO:0016567,biological_process,protein ubiquitination	-
SERJ2_LOCUS956	0.284557781	0.209419858	0.36869184	0.585380816	0.908073196	-1.02655882	5.291026612	15.45381434	0.003069442	0.00573473	A0A0V0JAU5,Macrophage mannose receptor 1	-	PF00059,Lectin C-type domain	IPR016187,C-type lectin fold;IPR018378,C-type lectin, conserved site;IPR016186,C-type lectin-like/link domain superfamily;IPR001304,C-type lectin-like	-	GO:0016021,cellular_component,integral component of membrane;GO:0016020,cellular_component,membrane	-
SERJ2_LOCUS957	0.028121408	0.029886729	0.048800756	0.481315004	0.560617933	-3.514626614	2.769319294	173.1355984	1.93E-07	1.91E-06	A0A0X3PMK4,Uncharacterized protein	-	PF02214,BTB/POZ domain;PF00520,Ion transport protein	IPR003131,Potassium channel tetramerisation-type BTB domain;IPR003971,Potassium channel, voltage dependent, Kv9;IPR011333,SKP1/BTB/POZ domain superfamily;IPR003968,Potassium channel, voltage dependent, Kv;IPR027359,Voltage-dependent channel domain superfamily;IPR005821,Ion transport domain;IPR000210,BTB/POZ domain;IPR028325,Voltage-gated potassium channel	-	GO:0005216,molecular_function,ion channel activity;GO:0005267,molecular_function,potassium channel activity;GO:0005244,molecular_function,voltage-gated ion channel activity;GO:0055085,biological_process,transmembrane transport;GO:0016020,cellular_component,membrane;GO:0051260,biological_process,protein homooligomerization;GO:0006811,biological_process,ion transport;GO:0005249,molecular_function,v…	-
SERJ2_LOCUS968	0.325275737	0.441766486	0.582621984	4.106729722	5.776997991	-3.095858988	3.213253972	123.6033845	8.82E-07	6.04E-06	A0A0V0JC26,Uncharacterized protein	-	-	-	-	-	-
SERJ2_LOCUS971	0.00127701	0.002501459	0.003676072	0.099842631	0.064677072	-4.637853509	-0.082843534	89.46608275	3.67E-06	1.88E-05	A0A183SLI2,Uncharacterized protein	-	-	IPR000477,Reverse transcriptase domain	-	-	-
SERJ2_LOCUS985	0.527393105	0.488083678	0.408353529	3.59025316	4.015061844	-2.628230771	6.889254176	125.2121265	8.32E-07	5.79E-06	A0A0V0J9P9,Nuclear factor of activated T-cells 5	-	PF00554,Rel homology DNA-binding domain;PF16179,Rel homology dimerisation domain	IPR011539,Rel homology domain (RHD), DNA-binding domain;IPR008967,p53-like transcription factor, DNA-binding;IPR032397,Rel homology dimerisation domain;IPR008366,Nuclear factor of activated T cells (NFAT);IPR013783,Immunoglobulin-like fold;IPR014756,Immunoglobulin E-set;IPR002909,IPT domain	-	GO:0006355,biological_process,regulation of transcription, DNA-templated;GO:0003700,molecular_function,DNA binding transcription factor activity;GO:0003677,molecular_function,DNA binding	-
SERJ2_LOCUS996	0.158710874	0.182380875	0.189127108	1.517124051	1.607654572	-2.777386114	4.527767853	175.1869384	1.83E-07	1.84E-06	A0A0V0J9P9,Nuclear factor of activated T-cells 5	-	PF00554,Rel homology DNA-binding domain;PF16179,Rel homology dimerisation domain	IPR011539,Rel homology domain (RHD), DNA-binding domain;IPR008967,p53-like transcription factor, DNA-binding;IPR032397,Rel homology dimerisation domain;IPR008366,Nuclear factor of activated T cells (NFAT);IPR013783,Immunoglobulin-like fold;IPR014756,Immunoglobulin E-set;IPR002909,IPT domain	-	GO:0006355,biological_process,regulation of transcription, DNA-templated;GO:0003700,molecular_function,DNA binding transcription factor activity;GO:0003677,molecular_function,DNA binding	-
SERJ2_LOCUS997	0.595034791	0.693212232	0.504854772	0.010882482	0.084594777	4.001805312	1.473868507	48.09156578	5.04E-05	0.000163219	G4VD05,Putative lsm1	XP_018650399.1,putative lsm1, partial	PF01423,LSM domain	IPR034103,Sm-like protein Lsm8;IPR010920,LSM domain superfamily;IPR001163,LSM domain, eukaryotic/archaea-type	KOG1784,Small Nuclear ribonucleoprotein splicing factor;ENOG41124H7,-	GO:0000398,biological_process,mRNA splicing, via spliceosome;GO:0071011,cellular_component,precatalytic spliceosome;GO:0005688,cellular_component,U6 snRNP;GO:0003723,molecular_function,RNA binding;GO:0046540,cellular_component,U4/U6 x U5 tri-snRNP complex	K12627,ko03040,Spliceosome;K12627,ko03018,RNA degradation
SERJ2_LOCUS999	0.01098607	0.012104975	0.008565134	0.047719026	0.074188596	-2.148395612	-0.24843382	26.81250598	0.000478507	0.001120034	A0A0R3WKK9,Uncharacterized protein	-	PF00001,7 transmembrane receptor (rhodopsin family)	IPR017452,GPCR, rhodopsin-like, 7TM;IPR000276,G protein-coupled receptor, rhodopsin-like	-	GO:0007186,biological_process,G-protein coupled receptor signaling pathway;GO:0004871,molecular_function,signal transducer activity;GO:0016021,cellular_component,integral component of membrane;GO:0016020,cellular_component,membrane;GO:0004930,molecular_function,G-protein coupled receptor activity;GO:0007165,biological_process,signal transduction	-
SERJ2_LOCUS1004	0.078954539	0.077329664	0.067786132	1.025229419	1.080386205	-3.444139989	1.996714563	177.8593891	1.71E-07	1.75E-06	A0A0X3Q8A9,Reverse transcriptase	-	PF00078,Reverse transcriptase (RNA-dependent DNA polymerase)	IPR000477,Reverse transcriptase domain	-	GO:0003964,molecular_function,RNA-directed DNA polymerase activity;GO:0006278,biological_process,RNA-dependent DNA biosynthetic process	-
SERJ2_LOCUS1005	0.015775767	0.066954784	0.065596553	0.310639995	0.235260991	-2.088698814	-0.013041681	15.95323324	0.002779756	0.005259842	A0A0X3PDA8,Uncharacterized protein	-	PF00665,Integrase core domain	IPR036397,Ribonuclease H superfamily;IPR001584,Integrase, catalytic core;IPR012337,Ribonuclease H-like superfamily	-	GO:0003676,molecular_function,nucleic acid binding;GO:0015074,biological_process,DNA integration	-
SERJ2_LOCUS1026	0.003997889	0.00626498	0.005370654	0.09655054	0.161310784	-4.24356753	1.262216177	133.0658927	6.34E-07	4.70E-06	A0A183SME8,Uncharacterized protein	-	-	IPR011009,Protein kinase-like domain superfamily;IPR000719,Protein kinase domain	-	GO:0006468,biological_process,protein phosphorylation;GO:0005524,molecular_function,ATP binding;GO:0004672,molecular_function,protein kinase activity	-
SERJ2_LOCUS1034	0.282144354	0.305256934	0.220363356	0.068401145	0.038770889	2.69379481	0.379120762	34.37864709	0.000189347	0.000503629	A0A183SS55,Uncharacterized protein	-	PF00348,Polyprenyl synthetase	IPR008949,Isoprenoid synthase domain superfamily;IPR033749,Polyprenyl synthetase, conserved site;IPR000092,Polyprenyl synthetase	-	GO:0008299,biological_process,isoprenoid biosynthetic process;GO:0016740,molecular_function,transferase activity	-
SERJ2_LOCUS1037	0.01163389	0.005697233	0.00558166	0.119594522	0.1194817	-3.586441291	-0.052332115	67.77869056	1.21E-05	5.01E-05	A0A183SWZ0,Uncharacterized protein	-	PF00076,RNA recognition motif. (a.k.a. RRM, RBD, or RNP domain)	IPR000504,RNA recognition motif domain;IPR035979,RNA-binding domain superfamily;IPR012677,Nucleotide-binding alpha-beta plait domain superfamily	-	GO:0003723,molecular_function,RNA binding;GO:0003676,molecular_function,nucleic acid binding	-
SERJ2_LOCUS1038	0.337671499	0.50492448	0.821903035	0.009293991	0.015803958	5.798400847	3.489320295	146.7111189	4.08E-07	3.35E-06	-	-	-	-	-	-	-
SERJ2_LOCUS1040	0.579602111	0.63814384	0.318352654	0.083339793	0.269933481	1.923674294	2.064199847	13.84362639	0.004782975	0.008528373	A0A147BJG6,Putative gag-pol polyprotein	-	PF00665,Integrase core domain;PF00078,Reverse transcriptase (RNA-dependent DNA polymerase)	IPR034132,Retropepsin Saci-like domain;IPR021109,Aspartic peptidase domain superfamily;IPR001584,Integrase, catalytic core;IPR001995,Peptidase A2A, retrovirus, catalytic;IPR001969,Aspartic peptidase, active site;IPR036397,Ribonuclease H superfamily;IPR000477,Reverse transcriptase domain;IPR012337,Ribonuclease H-like superfamily	-	GO:0004190,molecular_function,aspartic-type endopeptidase activity;GO:0015074,biological_process,DNA integration;GO:0003676,molecular_function,nucleic acid binding;GO:0006508,biological_process,proteolysis	-
SERJ2_LOCUS1043	9.562646622	11.19595681	4.640662206	0	0	11.75355692	2.683334704	118.4995886	4.57E-06	2.25E-05	-	-	-	-	-	-	-
SERJ2_LOCUS1045	0.115663568	0.123740139	0.072851814	0.040191646	0.040055003	1.7552705	1.550219579	23.45695593	0.000771189	0.001699465	-	-	-	-	-	-	-
SERJ2_LOCUS1046	0.127781754	0.157691546	0.137326798	0	0.004314532	6.243857172	0.665772187	85.50604395	4.47E-06	2.21E-05	A0A183SRD6,Uncharacterized protein	-	PF12874,Zinc-finger of C2H2 type	IPR013087,Zinc finger C2H2-type;IPR036236,Zinc finger C2H2 superfamily	-	GO:0003676,molecular_function,nucleic acid binding	-
SERJ2_LOCUS1052	3.13807303	2.473786129	1.725899402	0	0	8.882870025	-0.08198146	65.8852488	2.65E-05	9.60E-05	A0A183SL10,Uncharacterized protein	-	PF00076,RNA recognition motif. (a.k.a. RRM, RBD, or RNP domain)	IPR000504,RNA recognition motif domain;IPR035979,RNA-binding domain superfamily;IPR012677,Nucleotide-binding alpha-beta plait domain superfamily	-	GO:0003723,molecular_function,RNA binding;GO:0003676,molecular_function,nucleic acid binding	-
SERJ2_LOCUS1056	0.016671723	0.024492932	0.045992474	0.325868388	0.2990503	-3.060141017	0.297848631	53.56780849	3.24E-05	0.00011308	-	-	-	-	-	-	-
SERJ2_LOCUS1058	190.9689026	188.2720079	205.9127982	4.896212819	5.061252767	5.653012296	5.469154382	448.6144703	2.35E-09	1.35E-07	-	-	-	-	-	-	-
SERJ2_LOCUS1059	24.77735136	32.5296117	22.29185393	0.345313649	0.372817963	6.572921041	4.045792083	285.6272167	1.93E-08	4.17E-07	-	-	-	-	-	-	-
SERJ2_LOCUS1061	1.239309232	1.266578498	1.447699107	13.48104486	12.82642921	-2.950182077	1.015607001	99.46760101	2.31E-06	1.29E-05	A0A183T9S8,Uncharacterized protein	-	-	IPR013087,Zinc finger C2H2-type	-	GO:0003676,molecular_function,nucleic acid binding	-
SERJ2_LOCUS1063	1.651253535	2.010948725	1.876338128	0.037749342	0	6.860424238	1.258446516	120.5162247	9.87E-07	6.56E-06	Q6IFT8,Pol polyprotein	-	PF00665,Integrase core domain;PF00078,Reverse transcriptase (RNA-dependent DNA polymerase)	IPR034132,Retropepsin Saci-like domain;IPR021109,Aspartic peptidase domain superfamily;IPR001584,Integrase, catalytic core;IPR001995,Peptidase A2A, retrovirus, catalytic;IPR036397,Ribonuclease H superfamily;IPR000477,Reverse transcriptase domain;IPR012337,Ribonuclease H-like superfamily	ENOG410J48V,-;ENOG4112BX2,-	GO:0004190,molecular_function,aspartic-type endopeptidase activity;GO:0015074,biological_process,DNA integration;GO:0003676,molecular_function,nucleic acid binding;GO:0006508,biological_process,proteolysis	-
SERJ2_LOCUS1064	0.164026222	0.149009235	0.09124154	0.004130222	0.012039827	4.397921465	0.739312566	57.24247038	2.46E-05	9.01E-05	A0A0V0J3S5,Reverse transcriptase	-	PF00078,Reverse transcriptase (RNA-dependent DNA polymerase)	IPR000477,Reverse transcriptase domain	-	GO:0003964,molecular_function,RNA-directed DNA polymerase activity;GO:0006278,biological_process,RNA-dependent DNA biosynthetic process	-
SERJ2_LOCUS1066	0.301114915	0.254205419	0.345360447	0.63590499	0.941398094	-1.034037988	3.227811219	19.11670203	0.001550871	0.003136175	A0A0V0J7I8,Uncharacterized protein	-	PF00628,PHD-finger;PF14051,N-terminal domain of DPF2/REQ.	IPR013087,Zinc finger C2H2-type;IPR001965,Zinc finger, PHD-type;IPR011011,Zinc finger, FYVE/PHD-type;IPR013083,Zinc finger, RING/FYVE/PHD-type;IPR019787,Zinc finger, PHD-finger;IPR025750,Requiem/DPF N-terminal domain;IPR038045,PHD finger protein 10	-	GO:0003676,molecular_function,nucleic acid binding;GO:0071564,cellular_component,npBAF complex;GO:0046872,molecular_function,metal ion binding	-
SERJ2_LOCUS1072	1.289343456	1.4387226	1.754227234	19.35894091	22.00549152	-3.429456347	4.671153011	244.7752738	3.94E-08	6.43E-07	A0A0X3NZE0,Uncharacterized protein	-	-	-	-	-	-
SERJ2_LOCUS1078	0.519804574	0.284501003	0.44498948	0.185938119	0.163466338	1.602038949	0.482870076	16.47789975	0.002510367	0.004795882	A0A0X3PIV0,Uncharacterized protein	-	-	IPR017877,Myb-like domain;IPR009057,Homeobox-like domain superfamily	-	GO:0003677,molecular_function,DNA binding	-
SERJ2_LOCUS1079	0.514123605	0.514033481	0.421384532	0.372190699	0.12657827	1.321953993	0.68583371	8.041609142	0.018436875	0.028573129	A0A0X3PJ55,Uncharacterized protein	-	PF00665,Integrase core domain;PF09337,His(2)-Cys(2) zinc finger;PF00078,Reverse transcriptase (RNA-dependent DNA polymerase);PF13975,gag-polyprotein putative aspartyl protease	IPR015416,Zinc finger, H2C2-type, histone UAS binding;IPR021109,Aspartic peptidase domain superfamily;IPR001584,Integrase, catalytic core;IPR036397,Ribonuclease H superfamily;IPR000477,Reverse transcriptase domain;IPR012337,Ribonuclease H-like superfamily	-	GO:0015074,biological_process,DNA integration;GO:0003676,molecular_function,nucleic acid binding	-
SERJ2_LOCUS1082	5.610554873	4.061588494	3.472043525	0.423825606	0.205912537	4.142429914	0.669242341	63.81996541	1.56E-05	6.16E-05	A0A0X3PAT0,Retrovirus-related Pol polyprotein from transposon 17.6	-	PF00078,Reverse transcriptase (RNA-dependent DNA polymerase)	IPR000477,Reverse transcriptase domain	-	-	-
SERJ2_LOCUS1083	9.559637561	8.092385395	6.750765789	0.649751536	0.986490562	3.683571369	3.317508581	128.9867263	7.29E-07	5.22E-06	-	-	-	-	-	-	-
SERJ2_LOCUS1088	0.892426811	0.816230664	0.959121702	2.621841871	2.761210763	-1.235962433	5.181401117	40.22901093	0.000102838	0.000297902	-	-	-	-	-	-	-
SERJ2_LOCUS1090	112.3154665	134.8320172	95.57780986	337.3189594	276.9910574	-1.048557933	8.571260794	16.51240175	0.002493787	0.004768263	A0A0X3PHX1,Uncharacterized protein	-	PF13499,-hand domain pair	IPR002048,EF-hand domain;IPR011992,EF-hand domain pair;IPR029655,Myosin light chain alkali	-	GO:0005509,molecular_function,calcium ion binding	-
SERJ2_LOCUS1091	12.51390779	13.17127014	9.953414592	0.64342887	0.426138377	4.847322827	6.481544841	200.5345056	9.85E-08	1.18E-06	-	-	-	-	-	-	-
SERJ2_LOCUS1093	11.80307472	14.36020973	12.79525441	6.084720802	5.188461818	1.574379975	4.396449674	43.2429013	7.72E-05	0.000232899	A0A0X3PZH8,Glyoxalase domain-containing protein 4	-	-	IPR037523,Vicinal oxygen chelate (VOC) domain;IPR029068,Glyoxalase/Bleomycin resistance protein/Dihydroxybiphenyl dioxygenase	-	-	-
SERJ2_LOCUS1094	193.6073165	227.0499389	206.5837718	114.6078509	110.4027304	1.264598855	6.569796213	30.61440039	0.000293611	0.000735664	A0A183TBV3,Uncharacterized protein	-	-	IPR037523,Vicinal oxygen chelate (VOC) domain;IPR029068,Glyoxalase/Bleomycin resistance protein/Dihydroxybiphenyl dioxygenase	-	-	-
SERJ2_LOCUS1095	0.355159382	0.385025079	0.424041172	1.11872881	0.936009194	-1.041782569	3.190715875	22.85895497	0.000844103	0.001839993	A0A0R3UIP0,Uncharacterized protein	-	PF00153,Mitochondrial carrier protein	IPR018108,Mitochondrial substrate/solute carrier;IPR023395,Mitochondrial carrier domain superfamily;IPR002067,Mitochondrial carrier protein	-	GO:0055085,biological_process,transmembrane transport;GO:0016021,cellular_component,integral component of membrane;GO:0016020,cellular_component,membrane	-
SERJ2_LOCUS1097	2.175576749	2.427287367	1.478135948	0.115511479	0.076419265	4.781426847	5.322266332	153.7646892	3.30E-07	2.85E-06	-	-	-	-	-	-	-
SERJ2_LOCUS1099	2.229641797	1.592322106	3.610333364	6.133617154	12.46883251	-1.55903574	1.078076316	15.49019589	0.003047138	0.005699379	A0A0X3PD73,Formin-like protein 2	-	PF06367,iaphanous FH3 Domain;PF06371,iaphanous GTPase-binding Domain	IPR027657,Formin-like protein 1;IPR016024,Armadillo-type fold;IPR010473,Formin, GTPase-binding domain;IPR014768,Rho GTPase-binding/formin homology 3 (GBD/FH3) domain;IPR010472,Formin, FH3 domain	-	GO:0030036,biological_process,actin cytoskeleton organization;GO:0016043,biological_process,cellular component organization;GO:0007010,biological_process,cytoskeleton organization;GO:0003779,molecular_function,actin binding;GO:0008360,biological_process,regulation of cell shape;GO:0017048,molecular_function,Rho GTPase binding	-
SERJ2_LOCUS1100	0.668768364	0.713262864	0.594668863	0.261157928	0.312115285	1.57484245	3.767316694	41.54292908	9.06E-05	0.000266776	A0A183TC87,Uncharacterized protein	-	-	IPR015943,WD40/YVTN repeat-like-containing domain superfamily;IPR036322,WD40-repeat-containing domain superfamily	-	-	-
SERJ2_LOCUS1102	3.481100394	4.055733229	2.467897865	0.117250947	0.050636005	5.691162301	4.620821582	150.2316152	3.67E-07	3.08E-06	A0A183SP67,Uncharacterized protein	-	PF00078,Reverse transcriptase (RNA-dependent DNA polymerase)	IPR000477,Reverse transcriptase domain	-	-	-
SERJ2_LOCUS1108	0.014845492	0.026656619	0.061389248	1.946766153	1.86538763	-5.457233913	5.27443536	131.6065554	1.24E-06	7.84E-06	A0A183T2W8,Uncharacterized protein	-	-	IPR002048,EF-hand domain;IPR018247,EF-Hand 1, calcium-binding site;IPR011992,EF-hand domain pair	-	GO:0005509,molecular_function,calcium ion binding	-
SERJ2_LOCUS1113	0.591038502	1.02911111	0.748299247	4.050520453	2.355955076	-1.644473082	3.009365008	24.7200577	0.000640722	0.001447693	A0A0X3PWN8,Uncharacterized protein	-	-	-	-	-	-
SERJ2_LOCUS1116	0.026026448	0.02458044	0.043704019	0.06944397	0.096247232	-1.047157042	1.690113487	12.27651751	0.006091075	0.010596602	A0A0V0J5C9,Uncharacterized protein	-	PF04884,Vitamin B6 photo-protection and homoeostasis	IPR006968,Root UVB sensitive family	-	GO:0016021,cellular_component,integral component of membrane;GO:0016020,cellular_component,membrane	-
SERJ2_LOCUS1117	0.632345613	0.611236172	1.356305777	0.078988702	0.083729622	3.739317192	1.581090368	68.01287429	1.19E-05	4.94E-05	A0A0X3PCE5,Uncharacterized protein	-	PF00078,Reverse transcriptase (RNA-dependent DNA polymerase);PF14529,ndonuclease-reverse transcriptase	IPR036691,Endonuclease/exonuclease/phosphatase superfamily;IPR027124,SWR1-complex protein 5/Craniofacial development protein;IPR005135,Endonuclease/exonuclease/phosphatase;IPR000477,Reverse transcriptase domain	-	-	-
SERJ2_LOCUS1120	0.399289076	0.281297227	0.420108063	1.551786506	1.472369227	-1.687615614	2.139681426	48.61994512	4.82E-05	0.00015735	A0A0X3NIH9,UPF0577 protein KIAA1324-like homolog	-	-	IPR009030,Growth factor receptor cysteine-rich domain superfamily;IPR011641,Tyrosine-protein kinase ephrin type A/B receptor-like	-	GO:0016021,cellular_component,integral component of membrane;GO:0016020,cellular_component,membrane	-
SERJ2_LOCUS1128	9.5199345	12.00699415	7.833606744	3.157263722	2.564186905	2.153670778	2.514431015	45.24623923	6.44E-05	0.000200018	-	-	-	-	-	-	-
SERJ2_LOCUS1137	21.42530409	25.41521652	17.15599453	0.483862158	0.407473477	5.958473573	5.566101095	278.1572671	2.18E-08	4.50E-07	A0A0X3PLB0,Uncharacterized protein	-	-	-	-	-	-
SERJ2_LOCUS1138	1.173769582	0.971179609	1.396538775	0.256623413	0.321688134	2.384932409	7.107093873	95.35871835	2.78E-06	1.50E-05	A0A0X3P1X6,WD repeat and FYVE domain-containing protein 3	-	PF14844,PH domain associated with Beige/BEACH;PF01363,YVE zinc finger;PF00400,WD domain, G-beta repeat;PF02138,Beige/BEACH domain	IPR017455,Zinc finger, FYVE-related;IPR019775,WD40 repeat, conserved site;IPR011011,Zinc finger, FYVE/PHD-type;IPR017986,WD40-repeat-containing domain;IPR036372,BEACH domain superfamily;IPR000306,FYVE zinc finger;IPR000409,BEACH domain;IPR036322,WD40-repeat-containing domain superfamily;IPR015943,WD40/YVTN repeat-like-containing domain superfamily;IPR023362,PH-BEACH domain;IPR013083,Zinc finger, …	-	GO:0046872,molecular_function,metal ion binding	-
SERJ2_LOCUS1139	1.374396064	0.867143869	1.471968856	6.322337675	7.03040688	-2.081342467	8.052401342	74.04871165	8.32E-06	3.70E-05	A0A0V0J2C1,Apolipophorins	-	PF00094,von Willebrand factor type D domain;PF01347,Lipoprotein amino terminal region	IPR011030,Lipovitellin-phosvitin complex, superhelical domain;IPR001846,von Willebrand factor, type D domain;IPR001747,Lipid transport protein, N-terminal;IPR015819,Lipid transport protein, beta-sheet shell;IPR015816,Vitellinogen, beta-sheet N-terminal	-	GO:0006869,biological_process,lipid transport;GO:0005319,molecular_function,lipid transporter activity	-
SERJ2_LOCUS1141	2.534624368	1.554214577	2.500738652	8.618787524	10.23083416	-1.748765501	7.158309731	52.17814147	3.61E-05	0.000123753	A0A0V0J2C1,Apolipophorins	-	PF00094,von Willebrand factor type D domain;PF01347,Lipoprotein amino terminal region	IPR011030,Lipovitellin-phosvitin complex, superhelical domain;IPR001846,von Willebrand factor, type D domain;IPR001747,Lipid transport protein, N-terminal;IPR015819,Lipid transport protein, beta-sheet shell;IPR015816,Vitellinogen, beta-sheet N-terminal	-	GO:0006869,biological_process,lipid transport;GO:0005319,molecular_function,lipid transporter activity	-
SERJ2_LOCUS1146	3.085364262	2.48153678	2.108801826	0.267913542	0.139706615	4.01797242	6.313646275	114.1384597	1.26E-06	7.93E-06	A0A183SUN1,Uncharacterized protein	-	-	-	-	-	-
SERJ2_LOCUS1149	0.005045046	0.002823554	0.005532552	0.031305186	0.020076399	-2.159420569	-0.555707236	23.48178991	0.000768329	0.001693717	A0A183SKL1,Uncharacterized protein	-	-	-	-	-	-
SERJ2_LOCUS1152	0.041576397	0.063224337	0.125983283	0.412507831	0.631719327	-2.413404473	2.083094241	38.10350801	0.000127229	0.000357227	A0A0X3PV81,Lipopolysaccharide-induced tumor necrosis factor-alpha factor homolog	-	PF10601,LITAF-like zinc ribbon domain	IPR006629,LPS-induced tumour necrosis factor alpha factor;IPR037519,LITAF domain containing protein	-	GO:0016021,cellular_component,integral component of membrane;GO:0016020,cellular_component,membrane	-
SERJ2_LOCUS1153	0.775588782	1.519254512	5.111599931	0.070923005	0.413489014	3.644323558	0.805270835	13.89208359	0.006037898	0.010514258	A0A0V0JBX3,Reverse transcriptase	-	PF00078,Reverse transcriptase (RNA-dependent DNA polymerase)	IPR000477,Reverse transcriptase domain	-	GO:0003964,molecular_function,RNA-directed DNA polymerase activity;GO:0006278,biological_process,RNA-dependent DNA biosynthetic process	-
SERJ2_LOCUS1158	0.219318164	0.271332155	0.37658962	0.862379988	0.701549484	-1.077926291	0.712247018	10.23244185	0.010055277	0.016533927	A0A0V0J566,Putative RNA-directed DNA polymerase from transposon X-element	-	PF00078,Reverse transcriptase (RNA-dependent DNA polymerase);PF14529,ndonuclease-reverse transcriptase	IPR036691,Endonuclease/exonuclease/phosphatase superfamily;IPR005135,Endonuclease/exonuclease/phosphatase;IPR000477,Reverse transcriptase domain	-	GO:0003964,molecular_function,RNA-directed DNA polymerase activity;GO:0006278,biological_process,RNA-dependent DNA biosynthetic process	-
SERJ2_LOCUS1163	0.18513789	0.121817117	0.166301748	0.57389665	0.631999808	-1.576567259	3.948487609	50.26826263	4.21E-05	0.000140754	A0A0X3PKR9,Ferric-chelate reductase 1	-	PF03188,ukaryotic cytochrome b561	IPR006593,Cytochrome b561/ferric reductase transmembrane;IPR005018,DOMON domain	-	GO:0055114,biological_process,oxidation-reduction process;GO:0016021,cellular_component,integral component of membrane;GO:0016020,cellular_component,membrane	-
SERJ2_LOCUS1170	0.326637017	0.191504593	0.317342953	0.00078821	0.003063569	7.459252044	3.050971346	233.6041989	4.89E-08	7.43E-07	A0A183SLA9,Uncharacterized protein	-	PF02257,RFX DNA-binding domain	IPR003150,DNA-binding RFX-type winged-helix domain;IPR036388,Winged helix-like DNA-binding domain superfamily;IPR036390,Winged helix DNA-binding domain superfamily	-	GO:0006355,biological_process,regulation of transcription, DNA-templated;GO:0003677,molecular_function,DNA binding	-
SERJ2_LOCUS1171	1.877230586	1.319082021	2.264548228	4.485560093	5.317014187	-1.079546283	5.811445557	21.89268752	0.000980437	0.002092509	A0A0X3P1M5,Uncharacterized protein	-	PF00134,Cyclin, N-terminal domain	IPR013763,Cyclin-like;IPR036915,Cyclin-like superfamily;IPR006671,Cyclin, N-terminal;IPR015430,Cyclin T	-	GO:0006355,biological_process,regulation of transcription, DNA-templated;GO:0019901,molecular_function,protein kinase binding	-
SERJ2_LOCUS1173	0.153714642	0.144462745	0.193590025	0.595015352	0.893011373	-1.822406549	3.700951892	59.55116735	2.09E-05	7.82E-05	A0A0X3P0D0,Receptor protein-tyrosine kinase	-	PF01030,Receptor L domain;PF00757,urin-like cysteine rich region;PF07714,Protein tyrosine kinase	IPR001245,Serine-threonine/tyrosine-protein kinase, catalytic domain;IPR006212,Furin-like repeat;IPR000494,Receptor L-domain;IPR020635,Tyrosine-protein kinase, catalytic domain;IPR009030,Growth factor receptor cysteine-rich domain superfamily;IPR011009,Protein kinase-like domain superfamily;IPR008266,Tyrosine-protein kinase, active site;IPR006211,Furin-like cysteine-rich domain;IPR036941,Receptor…	-	GO:0016301,molecular_function,kinase activity;GO:0018108,biological_process,peptidyl-tyrosine phosphorylation;GO:0007169,biological_process,transmembrane receptor protein tyrosine kinase signaling pathway;GO:0004714,molecular_function,transmembrane receptor protein tyrosine kinase activity;GO:0016740,molecular_function,transferase activity;GO:0005524,molecular_function,ATP binding;GO:0004713,mole…	-
SERJ2_LOCUS1174	0.135387734	0.121925024	0.128447163	0.347727961	0.493940961	-1.342768814	4.414010151	36.71686301	0.000146958	0.000405609	A0A0X3PH98,Receptor protein-tyrosine kinase	-	PF01030,Receptor L domain;PF00757,urin-like cysteine rich region;PF07714,Protein tyrosine kinase	IPR001245,Serine-threonine/tyrosine-protein kinase, catalytic domain;IPR006212,Furin-like repeat;IPR000494,Receptor L-domain;IPR020635,Tyrosine-protein kinase, catalytic domain;IPR009030,Growth factor receptor cysteine-rich domain superfamily;IPR011009,Protein kinase-like domain superfamily;IPR008266,Tyrosine-protein kinase, active site;IPR006211,Furin-like cysteine-rich domain;IPR036941,Receptor…	-	GO:0016301,molecular_function,kinase activity;GO:0018108,biological_process,peptidyl-tyrosine phosphorylation;GO:0007169,biological_process,transmembrane receptor protein tyrosine kinase signaling pathway;GO:0004714,molecular_function,transmembrane receptor protein tyrosine kinase activity;GO:0016740,molecular_function,transferase activity;GO:0005524,molecular_function,ATP binding;GO:0004713,mole…	-
SERJ2_LOCUS1180	49.92584838	29.70049466	88.77938437	154.8728504	196.8195119	-1.317189565	7.574791409	14.14454372	0.004039524	0.00732483	A0A183T2Q4,Uncharacterized protein	-	PF03370,Carbohydrate/starch-binding module (family 21)	IPR005036,CBM21 (carbohydrate binding type-21) domain;IPR038175,CBM21 domain superfamily	-	-	-
SERJ2_LOCUS1181	0.078752713	0.163163828	0.50862611	0.094727024	0.040908822	2.200842263	0.393550622	7.876195156	0.020680325	0.031714537	-	-	-	-	-	-	-
SERJ2_LOCUS1185	0.091793884	0.089904777	0.044040494	2.272677566	1.162277467	-4.120953435	0.171160166	69.22095967	1.11E-05	4.66E-05	A0A0V0JBX3,Reverse transcriptase	-	PF00078,Reverse transcriptase (RNA-dependent DNA polymerase)	IPR000477,Reverse transcriptase domain	-	GO:0003964,molecular_function,RNA-directed DNA polymerase activity;GO:0006278,biological_process,RNA-dependent DNA biosynthetic process	-
SERJ2_LOCUS1191	2.531457324	3.389053553	2.009657632	0.284778719	0.307461412	3.535730759	2.092436024	83.31749582	5.00E-06	2.42E-05	A0A0X3NW89,Uncharacterized protein	-	PF16064,omain of unknown function (DUF4806)	IPR032071,Domain of unknown function DUF4806	-	-	-
SERJ2_LOCUS1193	0.085573865	0.066601215	0.110705321	0.01592992	0.042566885	1.928904756	0.899862255	19.36348485	0.001486162	0.003020727	A0A0V0JBU1,Separin	-	PF03568,Peptidase family C50	IPR005314,Peptidase C50, separase;IPR030397,SEPARIN core domain	-	GO:0006508,biological_process,proteolysis;GO:0005634,cellular_component,nucleus;GO:0008233,molecular_function,peptidase activity	-
SERJ2_LOCUS1195	6.343850598	7.374814252	5.724268593	0	0	14.62633277	5.537527208	539.0545758	4.96E-09	1.98E-07	A0A0X3PYT7,Uncharacterized protein	-	PF00078,Reverse transcriptase (RNA-dependent DNA polymerase)	IPR000477,Reverse transcriptase domain	-	-	-
SERJ2_LOCUS1196	12.33516349	14.05358182	10.9053882	0.28756495	0.341516523	5.677670464	5.215099961	316.8287657	1.19E-08	3.17E-07	A0A0X3PKR9,Ferric-chelate reductase 1	-	PF03188,ukaryotic cytochrome b561	IPR006593,Cytochrome b561/ferric reductase transmembrane;IPR005018,DOMON domain	-	GO:0055114,biological_process,oxidation-reduction process;GO:0016021,cellular_component,integral component of membrane;GO:0016020,cellular_component,membrane	-
SERJ2_LOCUS1198	2.256521996	2.176596933	2.722965597	8.197547372	9.062125978	-1.493159168	1.434928846	33.3207148	0.000213329	0.000556977	A0A068X5N1,Protein associating with the carboxyl terminal	-	-	IPR011989,Armadillo-like helical;IPR016024,Armadillo-type fold;IPR011009,Protein kinase-like domain superfamily;IPR000719,Protein kinase domain	-	GO:0006468,biological_process,protein phosphorylation;GO:0005524,molecular_function,ATP binding;GO:0004672,molecular_function,protein kinase activity	-
SERJ2_LOCUS1200	38.05177427	19.7711031	17.01104094	2.450505004	5.655158763	2.996384758	5.219566776	38.70222988	0.000161231	0.000439602	W6UMH9,Actin	-	PF00022,Actin	IPR004001,Actin, conserved site;IPR004000,Actin family;IPR020902,Actin/actin-like conserved site	-	GO:0000166,molecular_function,nucleotide binding;GO:0005524,molecular_function,ATP binding	-
SERJ2_LOCUS1203	0.069302066	0.063749214	0.057855457	0.19007806	0.36767512	-1.75697462	4.263023773	37.88322718	0.000130138	0.000364334	A0A0X3PKS7,Uncharacterized protein	-	PF07648,Kazal-type serine protease inhibitor domain;PF02210,Laminin G domain;PF00053,Laminin EGF domain	IPR002350,Kazal domain;IPR009030,Growth factor receptor cysteine-rich domain superfamily;IPR001791,Laminin G domain;IPR013320,Concanavalin A-like lectin/glucanase domain superfamily;IPR002049,Laminin EGF domain;IPR036058,Kazal domain superfamily;IPR000742,EGF-like domain;IPR013032,EGF-like, conserved site	-	-	-
SERJ2_LOCUS1204	3562.486573	3701.936496	3632.524053	0	0.136999372	15.90287962	10.23337364	761.3315009	1.94E-10	4.67E-08	A0A183SV74,Uncharacterized protein	-	-	-	-	-	-
SERJ2_LOCUS1208	2.635633867	2.654980049	2.050686334	0.978011626	0.883877611	1.7694041	5.055248561	48.09435106	5.04E-05	0.000163219	A0A0V0JAR1,Zinc finger protein 672	-	PF13894,C2H2-type zinc finger;PF16622,zinc-finger C2H2-type	IPR013087,Zinc finger C2H2-type;IPR036236,Zinc finger C2H2 superfamily	-	GO:0003676,molecular_function,nucleic acid binding	-
SERJ2_LOCUS1209	0.174869137	0.114465684	0.175626476	0.39294598	0.595363347	-1.316932334	4.236281794	27.48820546	0.000437079	0.00103547	A0A0X3NXN7,Uncharacterized protein	-	PF00640,Phosphotyrosine interaction domain (PTB/PID);PF00017,SH2 domain	IPR011993,PH-like domain superfamily;IPR006020,PTB/PI domain;IPR036860,SH2 domain superfamily;IPR000980,SH2 domain	-	-	-
SERJ2_LOCUS1211	1.774862663	1.569735029	2.808076343	4.548218995	6.393652834	-1.066797718	3.458233868	16.31943588	0.002588253	0.004932096	A0A0X3Q0P6,Dual specificity mitogen-activated protein kinase kinase 7	-	PF00069,Protein kinase domain	IPR011009,Protein kinase-like domain superfamily;IPR008271,Serine/threonine-protein kinase, active site;IPR000719,Protein kinase domain	-	GO:0005524,molecular_function,ATP binding;GO:0016301,molecular_function,kinase activity;GO:0006468,biological_process,protein phosphorylation;GO:0004672,molecular_function,protein kinase activity;GO:0016310,biological_process,phosphorylation	-
SERJ2_LOCUS1213	2.006335986	1.176908849	1.283801488	0.014407066	0.014607791	7.039447505	5.801385142	331.8558794	9.60E-09	2.87E-07	A0A183SGS2,Uncharacterized protein	-	-	-	-	-	-
SERJ2_LOCUS1216	1.079999697	0.749626549	0.95648742	0.1826499	0.157049061	2.808150426	4.174736841	122.4224401	9.20E-07	6.24E-06	A0A0X3P9K6,One cut domain family member	-	PF02376,CUT domain;PF00046,Homeobox domain	IPR001356,Homeobox domain;IPR009057,Homeobox-like domain superfamily;IPR003350,CUT domain;IPR010982,Lambda repressor-like, DNA-binding domain superfamily	-	GO:0006355,biological_process,regulation of transcription, DNA-templated;GO:0003677,molecular_function,DNA binding;GO:0005634,cellular_component,nucleus;GO:0006351,biological_process,transcription, DNA-templated	-
SERJ2_LOCUS1221	8.813770215	10.14431802	9.251689692	2.936811772	2.271277682	2.22098336	4.076689331	77.59505758	6.80E-06	3.13E-05	G7Y855,Transposon Ty3-G gap-Pol polyprotein	-	PF00665,Integrase core domain;PF00078,Reverse transcriptase (RNA-dependent DNA polymerase)	IPR034132,Retropepsin Saci-like domain;IPR021109,Aspartic peptidase domain superfamily;IPR001584,Integrase, catalytic core;IPR001995,Peptidase A2A, retrovirus, catalytic;IPR001969,Aspartic peptidase, active site;IPR036397,Ribonuclease H superfamily;IPR000477,Reverse transcriptase domain;IPR012337,Ribonuclease H-like superfamily	-	GO:0004190,molecular_function,aspartic-type endopeptidase activity;GO:0015074,biological_process,DNA integration;GO:0006508,biological_process,proteolysis;GO:0003676,molecular_function,nucleic acid binding	-
SERJ2_LOCUS1225	0.259052933	0.134958327	0.243285886	2.815445982	2.558928533	-3.304871963	1.95915248	127.0582038	7.79E-07	5.50E-06	A0A183SMQ5,Uncharacterized protein	-	PF00028,Cadherin domain	IPR020894,Cadherin conserved site;IPR002126,Cadherin;IPR015919,Cadherin-like	-	GO:0007155,biological_process,cell adhesion;GO:0007156,biological_process,homophilic cell adhesion via plasma membrane adhesion molecules;GO:0005509,molecular_function,calcium ion binding;GO:0005886,cellular_component,plasma membrane;GO:0016020,cellular_component,membrane;GO:0016021,cellular_component,integral component of membrane	-
SERJ2_LOCUS1226	0.006299323	0.004524435	0.00523859	0.049615886	0.046793052	-2.7967942	-0.034000711	56.52040357	2.60E-05	9.44E-05	A0A0X3P9J0,Uncharacterized protein	-	PF00078,Reverse transcriptase (RNA-dependent DNA polymerase);PF14529,ndonuclease-reverse transcriptase	IPR005135,Endonuclease/exonuclease/phosphatase;IPR000477,Reverse transcriptase domain	-	-	-
SERJ2_LOCUS1231	8.87723079	10.17827252	6.495713609	0.546757033	0.568341473	4.312708051	4.038549723	160.9323983	2.69E-07	2.43E-06	A0A068WPM3,Vasohibin 1	-	PF14822,Vasohibin	IPR028131,Vasohibin	-	GO:0005737,cellular_component,cytoplasm;GO:0045765,biological_process,regulation of angiogenesis	-
SERJ2_LOCUS1235	5.83884615	6.050978015	5.93085456	1.792186411	1.916970902	2.04749471	5.086711033	84.72140375	4.65E-06	2.29E-05	A0A0X3NXN0,Testis-expressed sequence 9 protein	-	-	-	-	-	-
SERJ2_LOCUS1242	3.552791851	3.947679483	4.086301113	14.90562063	15.59405706	-1.614949371	7.302184567	59.882463	2.04E-05	7.66E-05	A0A0V0J2J0,Epidermal growth factor receptor kinase substrate 8-like protein 1	-	PF07653,Variant SH3 domain	IPR001452,SH3 domain;IPR036028,SH3-like domain superfamily	-	GO:0016301,molecular_function,kinase activity;GO:0016310,biological_process,phosphorylation	-
SERJ2_LOCUS1246	0.236605723	0.432574624	0.438935201	1.918409162	2.183648071	-2.09963891	0.300799011	30.55914751	0.000295599	0.000740096	W4YUC1,Uncharacterized protein	-	PF00665,Integrase core domain;PF09337,His(2)-Cys(2) zinc finger;PF00078,Reverse transcriptase (RNA-dependent DNA polymerase)	IPR034132,Retropepsin Saci-like domain;IPR015416,Zinc finger, H2C2-type, histone UAS binding;IPR021109,Aspartic peptidase domain superfamily;IPR001584,Integrase, catalytic core;IPR001995,Peptidase A2A, retrovirus, catalytic;IPR001969,Aspartic peptidase, active site;IPR036397,Ribonuclease H superfamily;IPR000477,Reverse transcriptase domain;IPR012337,Ribonuclease H-like superfamily	KOG0017,FOG: Transposon-encoded proteins with TYA, reverse transcriptase, integrase domains in various combinations;COG2801,Transposase and inactivated derivatives	GO:0006508,biological_process,proteolysis;GO:0004190,molecular_function,aspartic-type endopeptidase activity;GO:0003676,molecular_function,nucleic acid binding;GO:0016020,cellular_component,membrane;GO:0015074,biological_process,DNA integration;GO:0016021,cellular_component,integral component of membrane	-
SERJ2_LOCUS1254	0.981171224	0.939996765	1.003153916	0.476429349	0.202535967	1.882217296	1.880790714	26.47369502	0.000501066	0.001165534	-	-	-	-	-	-	-
SERJ2_LOCUS1255	0.019891838	0.030197822	0.031493961	0.153795678	0.124254304	-1.984169578	0.436385936	31.00215029	0.000280101	0.000705751	-	-	-	-	-	-	-
SERJ2_LOCUS1260	0.030083566	0.098214834	0.076977974	0.452992099	0.279335941	-2.03715609	-0.488280835	15.33958385	0.00314077	0.00585501	A0A1X7TH22,Uncharacterized protein	XP_019859677.1,uncharacterized protein K02A2.6-like	-	IPR021109,Aspartic peptidase domain superfamily;IPR001584,Integrase, catalytic core;IPR036875,Zinc finger, CCHC-type superfamily;IPR001878,Zinc finger, CCHC-type;IPR036397,Ribonuclease H superfamily;IPR000477,Reverse transcriptase domain;IPR012337,Ribonuclease H-like superfamily	-	GO:0015074,biological_process,DNA integration;GO:0008270,molecular_function,zinc ion binding;GO:0003676,molecular_function,nucleic acid binding	-
SERJ2_LOCUS1273	0.250415212	0.205178069	0.266793955	0.691951796	0.747497751	-1.221137625	5.005657594	37.51456116	0.00013519	0.000376814	A0A0X3PTS2,Uncharacterized protein	-	PF00130,Phorbol esters/diacylglycerol binding domain (C1 domain);PF00621,RhoGEF domain;PF07653,Variant SH3 domain;PF00307,Calponin homology (CH) domain;PF00017,SH2 domain	IPR001715,Calponin homology domain;IPR001331,Guanine-nucleotide dissociation stimulator, CDC24, conserved site;IPR036860,SH2 domain superfamily;IPR036872,CH domain superfamily;IPR035899,Dbl homology (DH) domain superfamily;IPR000980,SH2 domain;IPR036028,SH3-like domain superfamily;IPR001452,SH3 domain;IPR002219,Protein kinase C-like, phorbol ester/diacylglycerol-binding domain;IPR011993,PH-like d…	-	GO:0035556,biological_process,intracellular signal transduction;GO:0005085,molecular_function,guanyl-nucleotide exchange factor activity;GO:0046872,molecular_function,metal ion binding;GO:0065009,biological_process,regulation of molecular function;GO:0035023,biological_process,regulation of Rho protein signal transduction;GO:0005622,cellular_component,intracellular;GO:0005089,molecular_function,R…	-
SERJ2_LOCUS1278	15.73428061	13.84238796	14.1972834	2.49393191	2.330112271	2.95772998	1.978296819	105.8862062	1.75E-06	1.03E-05	W6U0J1,Uncharacterized protein	-	-	IPR037659,Small integral membrane protein 7	-	GO:0016021,cellular_component,integral component of membrane;GO:0016020,cellular_component,membrane	-
SERJ2_LOCUS1279	5.561319848	4.218297082	5.967845474	18.92765839	17.75537	-1.450384248	5.99774816	48.72781147	4.78E-05	0.000156243	U6JDZ7,Rab	-	PF00071,Ras family	IPR001806,Small GTPase superfamily;IPR005225,Small GTP-binding protein domain;IPR027417,P-loop containing nucleoside triphosphate hydrolase	-	GO:0005525,molecular_function,GTP binding;GO:0003924,molecular_function,GTPase activity	-
SERJ2_LOCUS1282	0.417830519	0.381063315	0.44186024	1.515352713	1.435348265	-1.473292053	5.610869798	56.8071587	2.54E-05	9.26E-05	A0A0X3PLD5,Uncharacterized protein	-	PF00520,Ion transport protein	IPR005821,Ion transport domain	-	GO:0005216,molecular_function,ion channel activity;GO:0055085,biological_process,transmembrane transport;GO:0006811,biological_process,ion transport;GO:0016020,cellular_component,membrane;GO:0034220,biological_process,ion transmembrane transport;GO:0016021,cellular_component,integral component of membrane	-
SERJ2_LOCUS1283	0.990344802	0.724441581	1.033437266	3.505849403	3.181914808	-1.513056495	3.519329174	48.60786745	4.82E-05	0.000157432	A0A0X3PQE8,Uncharacterized protein	-	PF01476,LysM domain	IPR018392,LysM domain;IPR036779,LysM domain superfamily	-	-	-
SERJ2_LOCUS1286	0.473099045	0.402924107	0.802659292	0.119127546	0.09260358	2.733683495	0.342139182	34.89557327	0.00017882	0.000479986	A0A183TGR2,Uncharacterized protein	-	-	-	-	-	-
SERJ2_LOCUS1289	4.999951372	3.961892849	6.179222303	12.86319294	14.36517602	-1.079681471	6.745719198	24.29982441	0.000680928	0.001525749	A0A0X3NX65,Actin-related protein 3	-	PF00022,Actin	IPR004000,Actin family;IPR020902,Actin/actin-like conserved site;IPR015623,Actin-related protein 3	-	GO:0034314,biological_process,Arp2/3 complex-mediated actin nucleation;GO:0007015,biological_process,actin filament organization;GO:0005524,molecular_function,ATP binding;GO:0005885,cellular_component,Arp2/3 protein complex	-
SERJ2_LOCUS1294	0.025800638	0.037697367	0.020698516	0.011757901	0.00642655	2.002976278	0.167189164	15.87945791	0.002820392	0.005326266	A0A0X3Q4E5,Leukocyte surface antigen CD53	-	PF00335,Tetraspanin family	IPR018499,Tetraspanin/Peripherin;IPR008952,Tetraspanin, EC2 domain superfamily	-	GO:0016021,cellular_component,integral component of membrane;GO:0016020,cellular_component,membrane	-
SERJ2_LOCUS1300	1.088588377	1.211988483	1.456049069	0.008817503	0.008567837	7.506802561	4.320135642	499.7433476	1.41E-09	1.05E-07	A0A183STW0,Uncharacterized protein	-	-	-	-	-	-
SERJ2_LOCUS1303	5.479567561	6.189497791	9.370294755	0	0	13.79647038	4.71025252	437.8819218	1.19E-08	3.17E-07	-	-	-	-	-	-	-
SERJ2_LOCUS1309	0.11889455	0.1630268	0.188241042	0.588729802	0.582096185	-1.533743576	0.085565857	18.11769882	0.001850393	0.003664897	A0A0X3NIE6,Putative RNA-directed DNA polymerase from transposon X-element	-	PF00078,Reverse transcriptase (RNA-dependent DNA polymerase)	IPR000477,Reverse transcriptase domain	-	GO:0003964,molecular_function,RNA-directed DNA polymerase activity;GO:0006278,biological_process,RNA-dependent DNA biosynthetic process	-
SERJ2_LOCUS1322	3.817444526	2.707466252	3.410412624	1.372256195	0.666700527	2.049079985	-0.232937542	18.40963119	0.001756123	0.003497715	-	-	-	-	-	-	-
SERJ2_LOCUS1323	0.06904591	0.047644854	0.047431217	0.158132993	0.156304724	-1.156062234	1.234854669	14.92350358	0.003418184	0.006302438	A0A0X3Q1X8,Uncharacterized protein	-	-	-	-	GO:0016021,cellular_component,integral component of membrane;GO:0016020,cellular_component,membrane	-
SERJ2_LOCUS1325	4.649063686	4.141578328	5.246117747	31.15590943	30.96652376	-2.372308629	7.783808755	132.5832493	6.44E-07	4.76E-06	A0A0X3PWD2,ATP-binding cassette sub-family F member 3	-	PF12848,ABC transporter;PF00005,ABC transporter	IPR032781,ABC-transporter extension domain;IPR017871,ABC transporter, conserved site;IPR003593,AAA+ ATPase domain;IPR003439,ABC transporter-like;IPR027417,P-loop containing nucleoside triphosphate hydrolase	-	GO:0016887,molecular_function,ATPase activity;GO:0000166,molecular_function,nucleotide binding;GO:0005524,molecular_function,ATP binding	-
SERJ2_LOCUS1327	0.090991721	0.075970399	0.275531468	0.453543876	0.571653293	-1.472541845	2.879136735	10.7056246	0.009840246	0.016223086	A0A183SJU2,Uncharacterized protein	-	PF01369,Sec7 domain	IPR035999,Sec7 domain superfamily;IPR023394,Sec7, C-terminal domain superfamily;IPR000904,Sec7 domain	-	GO:0032012,biological_process,regulation of ARF protein signal transduction;GO:0005086,molecular_function,ARF guanyl-nucleotide exchange factor activity;GO:0065009,biological_process,regulation of molecular function	-
SERJ2_LOCUS1328	12.28043494	11.26323226	7.945268689	0.570705883	0.359631621	4.871162837	6.484097922	166.6411638	2.29E-07	2.17E-06	A0A183SJ23,Kinesin-like protein	-	PF00225,Kinesin motor domain	IPR027640,Kinesin-like protein;IPR019821,Kinesin motor domain, conserved site;IPR001752,Kinesin motor domain;IPR036961,Kinesin motor domain superfamily;IPR027417,P-loop containing nucleoside triphosphate hydrolase	-	GO:0005874,cellular_component,microtubule;GO:0003777,molecular_function,microtubule motor activity;GO:0008017,molecular_function,microtubule binding;GO:0007018,biological_process,microtubule-based movement;GO:0003774,molecular_function,motor activity;GO:0000166,molecular_function,nucleotide binding;GO:0005524,molecular_function,ATP binding	-
SERJ2_LOCUS1329	0.01252483	0.021905482	0.012876667	11.07174182	10.02270568	-9.000755446	6.359905258	656.8418298	3.90E-10	5.65E-08	A0A0V0J7H4,RNA-directed DNA polymerase from mobile element jockey	-	PF00078,Reverse transcriptase (RNA-dependent DNA polymerase)	IPR000477,Reverse transcriptase domain	-	GO:0003964,molecular_function,RNA-directed DNA polymerase activity;GO:0006278,biological_process,RNA-dependent DNA biosynthetic process	-
SERJ2_LOCUS1330	0	0.003713929	0.002425726	19.04679324	14.3847541	-12.50764948	6.523090778	648.4120672	4.15E-10	5.65E-08	A0A0X3NIE6,Putative RNA-directed DNA polymerase from transposon X-element	-	PF00078,Reverse transcriptase (RNA-dependent DNA polymerase)	IPR000477,Reverse transcriptase domain	-	GO:0003964,molecular_function,RNA-directed DNA polymerase activity;GO:0006278,biological_process,RNA-dependent DNA biosynthetic process	-
SERJ2_LOCUS1334	0.002495046	0	0	0.069359783	0.109518298	-6.143216545	-0.961157591	60.90681369	1.90E-05	7.23E-05	A0A183SQZ5,Uncharacterized protein	-	-	IPR036691,Endonuclease/exonuclease/phosphatase superfamily;IPR027124,SWR1-complex protein 5/Craniofacial development protein	-	-	-
SERJ2_LOCUS1337	0	0	0	374.5318207	190.5896636	-19.0098868	9.332866588	748.8859755	1.20E-08	3.18E-07	-	-	-	-	-	-	-
SERJ2_LOCUS1338	0.003239719	0.006346092	0	0.540365755	0.284410433	-6.470658263	-0.164222347	89.19282978	3.72E-06	1.90E-05	-	-	-	-	-	-	-
SERJ2_LOCUS1340	0	0	0	95.16836503	64.42193483	-17.67601872	7.998867569	994.5237868	2.67E-09	1.45E-07	-	-	-	-	-	-	-
SERJ2_LOCUS1342	0.052643764	0.07111774	0.045288789	221.8095489	163.9475954	-11.3615022	9.530426368	871.0460116	1.03E-10	4.41E-08	A0A0X3PDZ5,Uncharacterized protein	-	-	-	-	-	-
SERJ2_LOCUS1346	0.246989073	0.256374133	0.27130127	0.759187151	0.658385414	-1.092543867	4.829163329	28.73108952	0.000371639	0.000903136	A0A0X3Q1W6,Sodium/calcium exchanger 3	-	PF01699,Sodium/calcium exchanger protein;PF16494,C-terminal extension of sodium/calcium exchanger domain;PF03160,Calx-beta domain	IPR024361,Bacteroidetes-Associated Carbohydrate-binding Often N-terminal;IPR038081,CalX-like domain superfamily;IPR032452,Sodium/calcium exchanger domain, C-terminal extension;IPR004837,Sodium/calcium exchanger membrane region;IPR004836,Sodium/calcium exchanger protein;IPR003644,Na-Ca exchanger/integrin-beta4	-	GO:0005432,molecular_function,calcium:sodium antiporter activity;GO:0055085,biological_process,transmembrane transport;GO:0007154,biological_process,cell communication;GO:0035725,biological_process,sodium ion transmembrane transport;GO:0016020,cellular_component,membrane;GO:0006816,biological_process,calcium ion transport;GO:0016021,cellular_component,integral component of membrane	-
SERJ2_LOCUS1348	0.110063436	0.02602029	0.050984895	0.395644865	0.518997058	-2.516082158	1.079308945	27.88510889	0.000414766	0.000990136	A0A183SZ44,Uncharacterized protein	-	PF16878,Transcriptional regulator, SIX1, N-terminal SD domain;PF00046,Homeobox domain	IPR001356,Homeobox domain;IPR031701,Homeobox protein SIX1, N-terminal SD domain;IPR009057,Homeobox-like domain superfamily	-	GO:0003677,molecular_function,DNA binding;GO:0005634,cellular_component,nucleus	-
SERJ2_LOCUS1351	0.211722226	0.11849429	0.21254812	0.454408073	0.482091345	-1.021997069	2.673354874	15.15312467	0.003261572	0.006052587	A0A0X3P453,Type I inositol 3,4-bisphosphate 4-phosphatase	-	PF00169,PH domain	IPR001849,Pleckstrin homology domain;IPR011993,PH-like domain superfamily	-	-	-
SERJ2_LOCUS1352	1.355509534	1.026687624	1.508790677	3.516969068	4.485320229	-1.268468427	2.323303865	27.86981922	0.0004156	0.000991379	A0A0X3P453,Type I inositol 3,4-bisphosphate 4-phosphatase	-	PF00169,PH domain	IPR001849,Pleckstrin homology domain;IPR011993,PH-like domain superfamily	-	-	-
SERJ2_LOCUS1353	2.650829554	3.010467653	24.77296314	304.5285054	190.5547974	-4.322852201	7.488332832	14.06573378	0.015453094	0.024295278	A0A0V0JD43,Heat shock cognate protein	-	PF00012,Hsp70 protein	IPR018181,Heat shock protein 70, conserved site;IPR013126,Heat shock protein 70 family;IPR029047,Heat shock protein 70kD, peptide-binding domain superfamily;IPR029048,Heat shock protein 70kD, C-terminal domain superfamily	-	GO:0000166,molecular_function,nucleotide binding;GO:0005524,molecular_function,ATP binding	-
SERJ2_LOCUS1355	0.176068764	0.195827701	1.700925038	47.04768847	29.78009435	-5.505859743	6.531688169	21.39284647	0.007003552	0.012012709	A0A0V0JD43,Heat shock cognate protein	-	PF00012,Hsp70 protein	IPR018181,Heat shock protein 70, conserved site;IPR013126,Heat shock protein 70 family;IPR029047,Heat shock protein 70kD, peptide-binding domain superfamily;IPR029048,Heat shock protein 70kD, C-terminal domain superfamily	-	GO:0000166,molecular_function,nucleotide binding;GO:0005524,molecular_function,ATP binding	-
SERJ2_LOCUS1356	2.124846154	2.361222929	1.349438795	0.073917883	0.055863822	5.283033146	3.522239191	157.495649	2.96E-07	2.62E-06	-	-	-	-	-	-	-
SERJ2_LOCUS1357	1.722909363	1.817907725	1.205058526	0.012021877	0.032124072	6.519731846	3.654729285	196.8467619	1.07E-07	1.26E-06	A0A183TKV4,Uncharacterized protein	-	PF14469,28 kDa A-kinase anchor	IPR025663,A-kinase anchor protein 28kDa	-	-	-
SERJ2_LOCUS1361	0.354001152	0.301016913	0.467509457	1.835765602	2.439648836	-2.161019354	5.871862808	88.69923874	3.81E-06	1.94E-05	A0A0X3P3X4,Uncharacterized protein	-	PF12348,CLASP N terminal;PF02985,HEAT repeat	IPR028399,CLIP-associating protein 1;IPR011989,Armadillo-like helical;IPR000357,HEAT repeat;IPR016024,Armadillo-type fold;IPR024395,CLASP N-terminal domain;IPR034085,TOG domain	-	GO:0051010,molecular_function,microtubule plus-end binding;GO:0005881,cellular_component,cytoplasmic microtubule;GO:0043515,molecular_function,kinetochore binding;GO:0005828,cellular_component,kinetochore microtubule	-
SERJ2_LOCUS1372	0.128756131	0.096261176	0.231446919	0.340778412	0.527488322	-1.17316998	3.547806272	13.06673138	0.005087195	0.009016752	A0A0X3P6W8,Uncharacterized protein	-	PF00400,WD domain, G-beta repeat;PF03920,roucho/TLE N-terminal Q-rich domain	IPR019775,WD40 repeat, conserved site;IPR017986,WD40-repeat-containing domain;IPR009146,Groucho/transducin-like enhancer;IPR036322,WD40-repeat-containing domain superfamily;IPR015943,WD40/YVTN repeat-like-containing domain superfamily;IPR001680,WD40 repeat;IPR005617,Groucho/TLE, N-terminal Q-rich domain	-	GO:0006355,biological_process,regulation of transcription, DNA-templated;GO:0005634,cellular_component,nucleus	-
SERJ2_LOCUS1378	0.040596163	0.043593055	0.034730181	0.224346881	0.537554735	-2.884253566	3.695906805	68.19531548	1.18E-05	4.90E-05	A0A0X3NT02,Uncharacterized protein	-	PF16493,N-terminal of Homeobox Meis and PKNOX1;PF05920,Homeobox KN domain	IPR008422,Homeobox KN domain;IPR001356,Homeobox domain;IPR009057,Homeobox-like domain superfamily;IPR032453,Homeobox protein PKNOX/Meis, N-terminal	-	GO:0006355,biological_process,regulation of transcription, DNA-templated;GO:0003677,molecular_function,DNA binding;GO:0005634,cellular_component,nucleus	-
SERJ2_LOCUS1384	3.387428389	4.257348228	3.44361939	2.25334361	2.099559545	1.13853707	4.462470595	22.18769777	0.000936156	0.002009775	A0A183T6F2,Uncharacterized protein	-	PF09439,Signal recognition particle receptor beta subunit	IPR019009,Signal recognition particle receptor, beta subunit;IPR027417,P-loop containing nucleoside triphosphate hydrolase	-	-	-
SERJ2_LOCUS1385	0.015701921	0.016916655	0.020447809	0.207726145	0.288944268	-3.446255727	3.123931221	197.9082312	1.05E-07	1.24E-06	A0A0V0JBT5,Uncharacterized protein	-	PF00069,Protein kinase domain	IPR011009,Protein kinase-like domain superfamily;IPR008271,Serine/threonine-protein kinase, active site;IPR000719,Protein kinase domain	-	GO:0006468,biological_process,protein phosphorylation;GO:0005524,molecular_function,ATP binding;GO:0004672,molecular_function,protein kinase activity	-
SERJ2_LOCUS1389	1.029424319	1.49795492	1.037175261	0.498241855	0.372410957	1.824835782	1.421116669	25.88622732	0.000543314	0.001252373	G7Y855,Transposon Ty3-G gap-Pol polyprotein	-	PF00665,Integrase core domain;PF00078,Reverse transcriptase (RNA-dependent DNA polymerase)	IPR034132,Retropepsin Saci-like domain;IPR021109,Aspartic peptidase domain superfamily;IPR001584,Integrase, catalytic core;IPR001995,Peptidase A2A, retrovirus, catalytic;IPR001969,Aspartic peptidase, active site;IPR036397,Ribonuclease H superfamily;IPR000477,Reverse transcriptase domain;IPR012337,Ribonuclease H-like superfamily	-	GO:0004190,molecular_function,aspartic-type endopeptidase activity;GO:0015074,biological_process,DNA integration;GO:0006508,biological_process,proteolysis;GO:0003676,molecular_function,nucleic acid binding	-
SERJ2_LOCUS1392	1.583638642	2.155301801	2.126662507	0.805642307	0.782830718	1.666518503	3.030712234	41.72747054	8.90E-05	0.000262921	A0A0V0JBV2,NTF2-related export protein 2	-	PF02136,Nuclear transport factor 2 (NTF2) domain	IPR032710,NTF2-like domain superfamily;IPR018222,Nuclear transport factor 2, eukaryote;IPR002075,Nuclear transport factor 2	-	-	-
SERJ2_LOCUS1393	19.12851023	14.06949131	28.14961605	8.151266852	11.02115369	1.436984975	6.752448079	24.891932	0.00062511	0.001416454	A0A0V0J4W8,Uncharacterized protein	-	PF01105,emp24/gp25L/p24 family/GOLD	IPR009038,GOLD domain	-	GO:0016021,cellular_component,integral component of membrane;GO:0016020,cellular_component,membrane	-
SERJ2_LOCUS1394	0.254384922	0.245101488	0.267531564	0.103149944	0.141462838	1.428990785	3.518187455	37.08131661	0.000141434	0.000391967	A0A0V0JA78,Uncharacterized protein	-	PF00916,Sulfate permease family;PF01740,STAS domain	IPR002645,STAS domain;IPR001902,SLC26A/SulP transporter;IPR011547,SLC26A/SulP transporter domain;IPR036513,STAS domain superfamily	-	GO:1902358,biological_process,sulfate transmembrane transport;GO:0055085,biological_process,transmembrane transport;GO:0008271,molecular_function,secondary active sulfate transmembrane transporter activity;GO:0008272,biological_process,sulfate transport;GO:0015116,molecular_function,sulfate transmembrane transporter activity;GO:0016020,cellular_component,membrane;GO:0016021,cellular_component,int…	-
SERJ2_LOCUS1396	33.76820844	39.61412093	25.86272391	1.07105759	2.023643267	4.799151024	4.752596885	147.5189462	3.98E-07	3.28E-06	A0A183TM40,Uncharacterized protein	-	PF00514,Armadillo/beta-catenin-like repeat	IPR000225,Armadillo;IPR011989,Armadillo-like helical;IPR016024,Armadillo-type fold	-	-	-
SERJ2_LOCUS1405	0.181227658	0.150873312	0.181867621	1.260798948	1.401024521	-2.595628603	3.932140312	160.3821467	2.73E-07	2.46E-06	A0A0X3PAF9,Uncharacterized protein	-	PF00412,LIM domain	IPR001781,Zinc finger, LIM-type;IPR037987,Four and a half LIM domains protein 2/3/5	-	GO:0046872,molecular_function,metal ion binding	-
SERJ2_LOCUS1412	0.114249117	0.10750015	0.147447194	0.488883846	0.495255724	-1.642843342	3.343455026	60.33184475	1.98E-05	7.46E-05	A0A0X3NRU9,Palmitoyltransferase	-	PF01529,HHC palmitoyltransferase	IPR001594,Palmitoyltransferase, DHHC domain	-	GO:0016020,cellular_component,membrane;GO:0016746,molecular_function,transferase activity, transferring acyl groups;GO:0019706,molecular_function,protein-cysteine S-palmitoyltransferase activity;GO:0016021,cellular_component,integral component of membrane;GO:0016740,molecular_function,transferase activity	-
SERJ2_LOCUS1413	1.585540551	1.577756879	1.168441571	0.947643546	0.471112718	1.39680125	0.997962392	12.0335129	0.006447186	0.01115253	A0A0V0J4A8,Uncharacterized protein	-	-	-	-	-	-
SERJ2_LOCUS1417	0.690143184	0.823504511	0.86043022	0.515098051	0.410256689	1.138103516	2.527405302	20.26037743	0.001276939	0.002644512	A0A183T7T7,Uncharacterized protein	-	PF08294,TIM21	IPR038552,Tim21 IMS domain superfamily;IPR013261,Mitochondrial import inner membrane translocase subunit Tim21	-	GO:0005744,cellular_component,mitochondrial inner membrane presequence translocase complex;GO:0030150,biological_process,protein import into mitochondrial matrix	-
SERJ2_LOCUS1420	26.92437758	28.24488168	37.58203084	17.31910033	15.15885423	1.28425522	5.356269136	32.10933577	0.000245468	0.000627876	A0A0V0J698,Uncharacterized protein	-	-	-	-	-	-
SERJ2_LOCUS1422	269.7528059	148.227139	192.0639436	0.678824586	0.592977165	8.678580385	11.42965798	454.6571708	2.20E-09	1.30E-07	A0A0X3NM14,Tubulin beta chain	-	PF03953,Tubulin C-terminal domain;PF00091,Tubulin/FtsZ family, GTPase domain	IPR017975,Tubulin, conserved site;IPR018316,Tubulin/FtsZ, 2-layer sandwich domain;IPR003008,Tubulin/FtsZ, GTPase domain;IPR008280,Tubulin/FtsZ, C-terminal;IPR036525,Tubulin/FtsZ, GTPase domain superfamily;IPR037103,Tubulin/FtsZ, C-terminal domain superfamily;IPR013838,Beta tubulin, autoregulation binding site;IPR000217,Tubulin;IPR023123,Tubulin, C-terminal;IPR002453,Beta tubulin	-	GO:0005874,cellular_component,microtubule;GO:0005737,cellular_component,cytoplasm;GO:0007010,biological_process,cytoskeleton organization;GO:0007017,biological_process,microtubule-based process;GO:0005856,cellular_component,cytoskeleton;GO:0005525,molecular_function,GTP binding;GO:0003924,molecular_function,GTPase activity;GO:0000166,molecular_function,nucleotide binding;GO:0005200,molecular_func…	-
SERJ2_LOCUS1427	0.053726224	0.035245837	0.041826096	0.373383845	0.403028881	-2.791079237	2.692074379	128.5078915	7.41E-07	5.29E-06	A0A0X3PHB1,Uncharacterized protein	-	PF02036,SCP-2 sterol transfer family;PF01145,SPFH domain / Band 7 family	IPR001107,Band 7 domain;IPR036013,Band 7/SPFH domain superfamily;IPR003033,SCP2 sterol-binding domain;IPR001972,Stomatin family;IPR028517,Stomatin-like protein 1;IPR036527,SCP2 sterol-binding domain superfamily	-	GO:0016021,cellular_component,integral component of membrane;GO:0016020,cellular_component,membrane	-
SERJ2_LOCUS1431	0.107345059	0.074213584	0.04241306	0.449806998	0.330468173	-2.006413858	-0.708529502	16.62922393	0.002438628	0.004674067	-	-	-	-	-	-	-
SERJ2_LOCUS1438	0.052324544	0.046517153	0.041711353	0.193010258	0.125030143	-1.394701444	1.123142013	18.95566805	0.001594942	0.003214409	A0A183B9V1,Uncharacterized protein	-	-	-	-	-	-
SERJ2_LOCUS1440	0.073243784	0.065758399	0.005856767	0.360560091	0.649179625	-2.989205437	0.451702295	19.72724724	0.001622025	0.003261956	A0A0X3PQB9,Uncharacterized protein	-	PF04749,PLAC8 family	IPR006461,PLAC8 motif-containing protein	-	-	-
SERJ2_LOCUS1443	3.007917594	2.934462005	2.184497182	0.122966332	0.079656377	5.091312888	1.703907406	138.3532029	5.32E-07	4.11E-06	C7C1Z1,Gap-Pol polyprotein	-	PF00665,Integrase core domain;PF09337,His(2)-Cys(2) zinc finger;PF00078,Reverse transcriptase (RNA-dependent DNA polymerase);PF13975,gag-polyprotein putative aspartyl protease	IPR015416,Zinc finger, H2C2-type, histone UAS binding;IPR021109,Aspartic peptidase domain superfamily;IPR001584,Integrase, catalytic core;IPR001969,Aspartic peptidase, active site;IPR036397,Ribonuclease H superfamily;IPR000477,Reverse transcriptase domain;IPR012337,Ribonuclease H-like superfamily	-	GO:0004190,molecular_function,aspartic-type endopeptidase activity;GO:0003676,molecular_function,nucleic acid binding;GO:0006508,biological_process,proteolysis;GO:0015074,biological_process,DNA integration	-
SERJ2_LOCUS1446	0.276031768	0.262964426	0.270656219	0.026206993	0.010185979	4.241085667	1.365581229	98.48837104	2.41E-06	1.34E-05	A0A0X3PQB9,Uncharacterized protein	-	PF04749,PLAC8 family	IPR006461,PLAC8 motif-containing protein	-	-	-
SERJ2_LOCUS1449	1.44055829	0.935604614	1.137203372	0.026626384	0.025872464	5.816395345	2.656310923	242.9494518	4.08E-08	6.57E-07	A0A183SEY5,Uncharacterized protein	-	-	-	-	-	-
SERJ2_LOCUS1450	1.332938031	0.810996352	0.77516551	0.017544671	0.068191592	4.806444396	0.49501352	60.60194842	1.94E-05	7.35E-05	-	-	-	-	-	-	-
SERJ2_LOCUS1455	1.513055048	1.648586875	1.959471381	7.044516454	6.495305272	-1.627359358	5.239896073	62.50812934	1.71E-05	6.62E-05	A0A0V0JA51,Tubulin beta chain	-	PF03953,Tubulin C-terminal domain;PF00091,Tubulin/FtsZ family, GTPase domain	IPR017975,Tubulin, conserved site;IPR018316,Tubulin/FtsZ, 2-layer sandwich domain;IPR003008,Tubulin/FtsZ, GTPase domain;IPR008280,Tubulin/FtsZ, C-terminal;IPR036525,Tubulin/FtsZ, GTPase domain superfamily;IPR037103,Tubulin/FtsZ, C-terminal domain superfamily;IPR013838,Beta tubulin, autoregulation binding site;IPR000217,Tubulin;IPR023123,Tubulin, C-terminal;IPR002453,Beta tubulin	-	GO:0005874,cellular_component,microtubule;GO:0005856,cellular_component,cytoskeleton;GO:0005525,molecular_function,GTP binding;GO:0007010,biological_process,cytoskeleton organization;GO:0007017,biological_process,microtubule-based process;GO:0005737,cellular_component,cytoplasm;GO:0003924,molecular_function,GTPase activity;GO:0000166,molecular_function,nucleotide binding;GO:0005200,molecular_func…	-
SERJ2_LOCUS1456	32.15644826	37.10331264	31.61933232	249.6489789	193.5460074	-2.348893708	8.133302261	95.09809311	2.81E-06	1.51E-05	A0A0X3PBS0,60S ribosomal protein L18a	-	PF01775,Ribosomal proteins 50S-L18Ae/60S-L20/60S-L18A	IPR023573,Ribosomal protein 50S-L18Ae/60S-L20/60S-L18A;IPR021138,60S ribosomal protein L18a/ L20, eukaryotes;IPR028877,50S ribosomal protein L18Ae/60S ribosomal protein L20 and L18a	-	GO:0003735,molecular_function,structural constituent of ribosome;GO:0005840,cellular_component,ribosome;GO:0006412,biological_process,translation;GO:0030529,,	-
SERJ2_LOCUS1458	0.021371172	0.02431731	0.02985541	0.178829821	0.170317497	-2.432919924	3.301149586	119.8476179	1.01E-06	6.69E-06	A0A0V0J229,Uncharacterized protein	-	-	IPR016024,Armadillo-type fold	-	-	-
SERJ2_LOCUS1462	0.123781725	0.05819247	0.057011989	3.311970534	3.861831357	-5.120158129	2.384218474	216.681358	6.91E-08	9.27E-07	A0A0X3PFK2,Uncharacterized protein	-	-	-	-	-	-
SERJ2_LOCUS1471	0.200060681	0.228600698	0.162640053	0.00965536	0	5.60816503	0.075208359	56.05719867	2.69E-05	9.69E-05	A0A183SYA0,Uncharacterized protein	-	-	-	-	-	-
SERJ2_LOCUS1472	0.310924846	0.227418492	0.31556091	0.003462901	0.008412124	5.892095709	1.980965872	195.7363725	1.10E-07	1.28E-06	A0A0X3NWV1,Solute carrier family 13 member 5	-	PF00939,Sodium:sulfate symporter transmembrane region	IPR001898,Solute carrier family 13	-	GO:0055085,biological_process,transmembrane transport;GO:0005215,molecular_function,transporter activity;GO:0006814,biological_process,sodium ion transport;GO:0016021,cellular_component,integral component of membrane;GO:0016020,cellular_component,membrane	-
SERJ2_LOCUS1473	1.083972313	1.135330792	0.628321972	0.069183707	0.014938841	4.862889088	1.620753549	68.21676397	1.18E-05	4.89E-05	A0A0X3PC88,Solute carrier family 13 member 2	-	PF00939,Sodium:sulfate symporter transmembrane region	IPR001898,Solute carrier family 13	-	GO:0055085,biological_process,transmembrane transport;GO:0005215,molecular_function,transporter activity;GO:0006814,biological_process,sodium ion transport;GO:0016021,cellular_component,integral component of membrane;GO:0016020,cellular_component,membrane	-
SERJ2_LOCUS1483	0.04892155	0.064385445	0.03374011	0.31608683	0.580721028	-2.805139707	1.303697608	50.57151808	4.10E-05	0.00013775	A0A0X3PUW6,Solute carrier family 13 member 2	-	PF00939,Sodium:sulfate symporter transmembrane region	IPR001898,Solute carrier family 13	-	GO:0055085,biological_process,transmembrane transport;GO:0005215,molecular_function,transporter activity;GO:0006814,biological_process,sodium ion transport;GO:0016021,cellular_component,integral component of membrane;GO:0016020,cellular_component,membrane	-
SERJ2_LOCUS1484	0.0792486	0.044352956	0.090165434	0.247841094	0.259936505	-1.483670229	1.269171996	22.26730658	0.000924624	0.00199009	A0A0X3PPA8,Conserved oligomeric Golgi complex subunit 1	-	PF08700,Vps51/Vps67	IPR033370,Conserved oligomeric Golgi complex subunit 1	-	GO:0017119,cellular_component,Golgi transport complex;GO:0006891,biological_process,intra-Golgi vesicle-mediated transport	-
SERJ2_LOCUS1485	12.92468749	18.05927143	8.995225771	7.156058686	3.760264863	1.675189811	5.415693647	17.15656574	0.002346488	0.00451802	A0A0R3U3U4,Uncharacterized protein	-	PF13870,omain of unknown function (DUF4201)	IPR025254,Domain of unknown function DUF4201	-	-	-
SERJ2_LOCUS1491	0.746001857	0.57646132	0.8873831	2.116694346	2.442737101	-1.276863661	5.017976905	35.32648203	0.000170582	0.000461272	A0A0X3PMU3,alpha-1,2-Mannosidase	-	PF01532,lycosyl hydrolase family 47	IPR012341,Six-hairpin glycosidase-like superfamily;IPR036026,Seven-hairpin glycosidases;IPR001382,Glycoside hydrolase family 47	-	GO:0016798,molecular_function,hydrolase activity, acting on glycosyl bonds;GO:0016787,molecular_function,hydrolase activity;GO:0004571,molecular_function,mannosyl-oligosaccharide 1,2-alpha-mannosidase activity;GO:0003824,molecular_function,catalytic activity;GO:0005509,molecular_function,calcium ion binding;GO:0008152,biological_process,metabolic process;GO:0016020,cellular_component,membrane	-
SERJ2_LOCUS1492	0.257971099	0.283359347	0.33544684	1.920595155	1.786843857	-2.303959451	3.799794686	119.1412337	1.04E-06	6.84E-06	A0A0X3NY11,Uncharacterized protein	-	PF00400,WD domain, G-beta repeat	IPR036322,WD40-repeat-containing domain superfamily;IPR015943,WD40/YVTN repeat-like-containing domain superfamily;IPR019775,WD40 repeat, conserved site;IPR001680,WD40 repeat;IPR017986,WD40-repeat-containing domain	-	-	-
SERJ2_LOCUS1495	71.67262983	32.5809593	45.06792305	0	0	13.78384978	4.697601698	279.14834	7.84E-08	1.02E-06	A0A183T5C7,Uncharacterized protein	-	-	-	-	-	-
SERJ2_LOCUS1497	36.50407628	15.55533007	22.81977208	0.288945577	0	7.667634235	2.040239745	112.092444	1.36E-06	8.47E-06	A0A183T5C7,Uncharacterized protein	-	-	-	-	-	-
SERJ2_LOCUS1498	0.195835083	0.13492477	0.181434117	0.019945762	0.005700295	4.08386333	1.848049364	79.48451518	6.13E-06	2.87E-05	-	-	-	-	-	-	-
SERJ2_LOCUS1499	1.858917759	1.068322008	1.459413727	0	0.012968198	8.01504222	2.376357762	178.480196	1.68E-07	1.73E-06	A0A183TCI6,Uncharacterized protein	-	-	-	-	-	-
SERJ2_LOCUS1500	1.538941788	1.070681837	1.581930059	11.52199263	9.033647206	-2.526932353	7.255114602	113.406571	1.29E-06	8.11E-06	A0A0X3NM09,Uncharacterized protein	-	PF08336,Prolyl 4-Hydroxylase alpha-subunit, N-terminal region;PF13640,2OG-Fe(II) oxygenase superfamily	IPR005123,Oxoglutarate/iron-dependent dioxygenase;IPR013547,Prolyl 4-hydroxylase alpha-subunit, N-terminal;IPR006620,Prolyl 4-hydroxylase, alpha subunit;IPR011990,Tetratricopeptide-like helical domain superfamily	-	GO:0031418,molecular_function,L-ascorbic acid binding;GO:0016705,molecular_function,oxidoreductase activity, acting on paired donors, with incorporation or reduction of molecular oxygen;GO:0005783,cellular_component,endoplasmic reticulum;GO:0019511,biological_process,peptidyl-proline hydroxylation;GO:0016491,molecular_function,oxidoreductase activity;GO:0046872,molecular_function,metal ion bindin…	-
SERJ2_LOCUS1506	17.25567635	24.56272599	11.538926	129.3207256	106.3384883	-2.336677077	4.570828861	47.79763225	5.16E-05	0.000166804	A0A0X3PA68,Uncharacterized protein	-	PF01048,Phosphorylase superfamily	IPR035994,Nucleoside phosphorylase superfamily;IPR000845,Nucleoside phosphorylase domain;IPR011268,Purine nucleoside phosphorylase	-	GO:0004731,molecular_function,purine-nucleoside phosphorylase activity;GO:0003824,molecular_function,catalytic activity;GO:0009116,biological_process,nucleoside metabolic process;GO:0006139,biological_process,nucleobase-containing compound metabolic process	-
SERJ2_LOCUS1508	0.750172125	0.750269085	0.485257869	0.119962583	0.06773422	3.195547022	3.380924794	71.9632842	9.40E-06	4.08E-05	A0A0X3Q3C1,Uncharacterized protein	-	-	IPR011989,Armadillo-like helical;IPR016024,Armadillo-type fold	-	-	-
SERJ2_LOCUS1510	0.026444928	0.007554369	0.023260672	1.613867723	1.421213466	-5.953764683	3.288329686	254.380421	3.30E-08	5.77E-07	-	-	-	-	-	-	-
SERJ2_LOCUS1511	1.982397977	2.105349897	1.122993545	186.6142716	143.8707165	-6.189844193	5.616882419	307.7507385	1.36E-08	3.44E-07	-	-	-	-	-	-	-
SERJ2_LOCUS1524	0.160748837	0.220416903	0.177383862	1.424384463	1.24836182	-2.466558423	0.560838049	51.36225536	3.85E-05	0.000130582	C7C200,Gag-Pol polyprotein	-	PF00665,Integrase core domain;PF00078,Reverse transcriptase (RNA-dependent DNA polymerase)	IPR034128,K02A2.6-like peptidase catalytic domain;IPR021109,Aspartic peptidase domain superfamily;IPR001584,Integrase, catalytic core;IPR036397,Ribonuclease H superfamily;IPR000477,Reverse transcriptase domain;IPR012337,Ribonuclease H-like superfamily	-	GO:0003676,molecular_function,nucleic acid binding;GO:0015074,biological_process,DNA integration	-
SERJ2_LOCUS1532	4.214688385	5.199496614	4.349726165	2.143806765	2.258558311	1.433898236	6.354470938	35.71218753	0.000163595	0.000444877	A0A0X3P6Q4,UDP-glucose 6-dehydrogenase	-	PF03720,UDP-glucose/GDP-mannose dehydrogenase family, UDP binding domain;PF00984,UDP-glucose/GDP-mannose dehydrogenase family, central domain;PF03721,UDP-glucose/GDP-mannose dehydrogenase family, NAD binding domain	IPR017476,UDP-glucose/GDP-mannose dehydrogenase;IPR036291,NAD(P)-binding domain superfamily;IPR001732,UDP-glucose/GDP-mannose dehydrogenase, N-terminal;IPR028356,UDP-glucose 6-dehydrogenase, eukaryotic type;IPR014027,UDP-glucose/GDP-mannose dehydrogenase, C-terminal;IPR014026,UDP-glucose/GDP-mannose dehydrogenase, dimerisation;IPR008927,6-phosphogluconate dehydrogenase-like, C-terminal domain sup…	-	GO:0051287,molecular_function,NAD binding;GO:0055114,biological_process,oxidation-reduction process;GO:0003979,molecular_function,UDP-glucose 6-dehydrogenase activity;GO:0016491,molecular_function,oxidoreductase activity;GO:0016616,molecular_function,oxidoreductase activity, acting on the CH-OH group of donors, NAD or NADP as acceptor	-
SERJ2_LOCUS1538	0.055583529	0.073246043	0.075639118	0.453014755	0.516964671	-2.462281743	2.082926436	93.60757221	3.01E-06	1.60E-05	A0A0X3P008,UPF0565 protein C2orf69 homolog	-	PF10561,Uncharacterised protein family UPF0565	IPR018881,Uncharacterised protein family UPF0565	-	-	-
SERJ2_LOCUS1552	0.036908764	0.058394839	0.070831742	0.221976949	0.172553375	-1.464955078	-0.374228804	12.27830409	0.006088546	0.010594243	A0A183SZ91,Uncharacterized protein	-	PF00078,Reverse transcriptase (RNA-dependent DNA polymerase)	IPR000477,Reverse transcriptase domain	-	-	-
SERJ2_LOCUS1561	9.753423216	11.50003883	9.86967424	2.810727059	2.132052728	2.440461026	4.916697645	86.02079694	4.36E-06	2.16E-05	A0A0X3PSP0,BAG family molecular chaperone regulator 1	-	PF00240,Ubiquitin family	IPR036533,BAG domain superfamily;IPR000626,Ubiquitin domain;IPR029071,Ubiquitin-like domain superfamily;IPR017093,Molecular chaperone regulator BAG-1	-	GO:0051087,molecular_function,chaperone binding	-
SERJ2_LOCUS1562	0.604968484	0.455714978	0.661437686	1.501789386	1.58635901	-1.072775382	4.341533804	26.67920631	0.000487233	0.001138481	A0A0X3NSZ2,Uncharacterized protein	-	PF00271,Helicase conserved C-terminal domain;PF00270,AD/DEAH box helicase	IPR014001,Helicase superfamily 1/2, ATP-binding domain;IPR027417,P-loop containing nucleoside triphosphate hydrolase;IPR014014,RNA helicase, DEAD-box type, Q motif;IPR011545,DEAD/DEAH box helicase domain;IPR000629,ATP-dependent RNA helicase DEAD-box, conserved site;IPR001650,Helicase, C-terminal	-	GO:0003676,molecular_function,nucleic acid binding;GO:0005524,molecular_function,ATP binding	-
SERJ2_LOCUS1569	0.220968704	0.124544272	0.196028585	0.068815729	0.035193277	2.141881338	0.487956519	22.95486949	0.000831863	0.001817132	A0A0V0JBI3,Uncharacterized protein	-	PF00144,Beta-lactamase	IPR001466,Beta-lactamase-related;IPR012338,Beta-lactamase/transpeptidase-like	-	-	-
SERJ2_LOCUS1574	0.971863283	0.797775057	1.015338565	6.886469738	13.8220633	-3.115801348	6.050038834	114.5072018	1.24E-06	7.84E-06	A0A0X3PA65,Uncharacterized protein	-	PF00134,Cyclin, N-terminal domain	IPR013763,Cyclin-like;IPR036915,Cyclin-like superfamily;IPR006671,Cyclin, N-terminal	-	-	-
SERJ2_LOCUS1579	1.309735873	1.469368087	1.016375618	0.109228048	0.141513706	3.714172761	4.24917244	139.2439289	5.17E-07	4.04E-06	A0A183SIX7,Uncharacterized protein	-	-	IPR037383,Coiled-coil domain-containing protein 87	-	-	-
SERJ2_LOCUS1582	3.05874934	3.020807323	3.04282582	1.197733089	1.637968232	1.468564512	3.322280523	37.21360299	0.000139491	0.000387539	A0A183T680,Uncharacterized protein	-	PF08243,SPT2 chromatin protein	IPR013256,Chromatin SPT2	-	-	-
SERJ2_LOCUS1583	91.22495273	97.32341385	100.5731398	3.550432412	3.501393763	5.137500783	6.435756498	374.7410053	5.45E-09	2.09E-07	A0A0X3NRX0,Uncharacterized protein	-	PF12762,ISXO2-like transposase domain;PF02891,MIZ/SP-RING zinc finger	IPR024445,ISXO2-like transposase domain;IPR004181,Zinc finger, MIZ-type;IPR013083,Zinc finger, RING/FYVE/PHD-type	-	GO:0008270,molecular_function,zinc ion binding	-
SERJ2_LOCUS1584	0.262774958	0.358709925	0.212859952	0.130629077	0.108079301	1.603676112	2.649474608	24.05979394	0.000705264	0.001572699	A0A0X3PWX2,TBC1 domain family member 14	-	PF00566,Rab-GTPase-TBC domain	IPR035969,Rab-GTPase-TBC domain superfamily;IPR000195,Rab-GTPase-TBC domain	-	-	-
SERJ2_LOCUS1585	0.121671313	0.111719374	0.118313543	0.440723563	0.494269428	-1.629448932	3.151060448	60.04040734	2.02E-05	7.59E-05	A0A0X3NW16,Uncharacterized protein	-	PF00788,Ras association (RalGDS/AF-6) domain;PF00169,PH domain	IPR000159,Ras-associating (RA) domain;IPR029071,Ubiquitin-like domain superfamily;IPR001849,Pleckstrin homology domain;IPR011993,PH-like domain superfamily	-	GO:0007165,biological_process,signal transduction	-
SERJ2_LOCUS1586	0.966796503	0.606946028	0.889986685	0.468651278	0.479567182	1.147004486	5.122765238	23.08486863	0.000815615	0.001787722	A0A0V0JAE4,Protein lin-10	-	PF00640,Phosphotyrosine interaction domain (PTB/PID);PF00595,PDZ domain (Also known as DHR or GLGF)	IPR011993,PH-like domain superfamily;IPR036034,PDZ superfamily;IPR006020,PTB/PI domain;IPR001478,PDZ domain	-	-	-
SERJ2_LOCUS1588	0.054930923	0.051731203	0.064872697	0.293658617	0.431582401	-2.297117069	0.643576265	47.57939297	5.26E-05	0.000169234	A0A0V0J1Y5,Uncharacterized protein	-	PF00078,Reverse transcriptase (RNA-dependent DNA polymerase);PF14529,ndonuclease-reverse transcriptase	IPR036691,Endonuclease/exonuclease/phosphatase superfamily;IPR027124,SWR1-complex protein 5/Craniofacial development protein;IPR005135,Endonuclease/exonuclease/phosphatase;IPR000477,Reverse transcriptase domain	-	-	-
SERJ2_LOCUS1597	0.281657775	0.319999098	0.299994401	0.110106631	0.116499118	1.774510734	1.810634192	41.54235066	9.06E-05	0.000266776	A0A0X3PTX9,Protein HIRA	-	PF00400,WD domain, G-beta repeat;PF07569,TUP1-like enhancer of split;PF09453,HIRA B motif	IPR017986,WD40-repeat-containing domain;IPR019015,HIRA B motif;IPR036322,WD40-repeat-containing domain superfamily;IPR011494,TUP1-like enhancer of split;IPR015943,WD40/YVTN repeat-like-containing domain superfamily;IPR001680,WD40 repeat;IPR031120,WD repeat HIR1	-	GO:0006355,biological_process,regulation of transcription, DNA-templated;GO:0006351,biological_process,transcription, DNA-templated;GO:0006325,biological_process,chromatin organization;GO:0005634,cellular_component,nucleus	-
SERJ2_LOCUS1599	0.371280257	0.273117025	0.419132518	0.091289567	0.119697938	2.101781584	4.112183313	70.63011298	1.02E-05	4.35E-05	A0A0X3PSQ0,Uncharacterized protein	-	PF00122,1-E2 ATPase;PF00403,Heavy-metal-associated domain;PF00702,haloacid dehalogenase-like hydrolase	IPR023214,HAD superfamily;IPR036412,HAD-like superfamily;IPR023299,P-type ATPase, cytoplasmic domain N;IPR006121,Heavy metal-associated domain, HMA;IPR006122,Heavy metal-associated domain, copper ion-binding;IPR036163,Heavy metal-associated domain superfamily;IPR023298,P-type ATPase, transmembrane domain superfamily;IPR017969,Heavy-metal-associated, conserved site;IPR008250,P-type ATPase, A domai…	-	GO:0046872,molecular_function,metal ion binding;GO:0030001,biological_process,metal ion transport;GO:0016020,cellular_component,membrane;GO:0005507,molecular_function,copper ion binding;GO:0000166,molecular_function,nucleotide binding;GO:0016021,cellular_component,integral component of membrane	-
SERJ2_LOCUS1602	53.96020637	61.01533239	42.77764195	25.75175714	18.76695123	1.617382951	3.912830761	31.55038836	0.000262261	0.000666278	A0A183SQK5,MICOS complex subunit MIC10	-	PF04418,omain of unknown function (DUF543)	IPR007512,MICOS complex subunit Mic10	-	GO:0061617,cellular_component,MICOS complex;GO:0005743,cellular_component,mitochondrial inner membrane;GO:0005739,cellular_component,mitochondrion;GO:0016021,cellular_component,integral component of membrane;GO:0016020,cellular_component,membrane	-
SERJ2_LOCUS1605	0.44474238	0.317617441	0.636573751	1.667770342	2.749925676	-1.896365739	3.535092041	41.48988017	9.10E-05	0.000268056	A0A183T168,Uncharacterized protein	-	PF00096,Zinc finger, C2H2 type	IPR013087,Zinc finger C2H2-type;IPR036236,Zinc finger C2H2 superfamily	-	GO:0003676,molecular_function,nucleic acid binding	-
SERJ2_LOCUS1609	40.37571845	46.38013488	22.57939385	2.094986063	2.159040737	4.484968444	3.819713016	110.4610255	1.45E-06	8.92E-06	-	-	-	-	-	-	-
SERJ2_LOCUS1610	5.25743704	6.438416798	3.096826586	0.331247053	0.252344405	4.467895639	5.511406835	111.1620869	1.41E-06	8.74E-06	A0A183SIN5,Uncharacterized protein	-	PF00078,Reverse transcriptase (RNA-dependent DNA polymerase)	IPR000477,Reverse transcriptase domain	-	-	-
SERJ2_LOCUS1615	0.579242847	0.535764357	0.601487196	0.165400478	0.181734064	2.083565872	3.608757359	86.91595979	4.17E-06	2.08E-05	A0A0X3PWP9,Replication factor C subunit 4	-	PF08542,Replication factor C C-terminal domain;PF00004,ATPase family associated with various cellular activities (AAA)	IPR003959,ATPase, AAA-type, core;IPR013748,Replication factor C, C-terminal;IPR003593,AAA+ ATPase domain;IPR008921,DNA polymerase III, clamp loader complex, gamma/delta/delta subunit, C-terminal;IPR027417,P-loop containing nucleoside triphosphate hydrolase	-	GO:0006260,biological_process,DNA replication;GO:0003677,molecular_function,DNA binding;GO:0005524,molecular_function,ATP binding	-
SERJ2_LOCUS1617	5.828690995	4.059546469	14.35518946	4.05079473	4.701449606	1.208836459	1.117608596	6.164956275	0.033383775	0.048776448	-	-	-	-	-	-	-
SERJ2_LOCUS1631	0.332369032	0.376928219	0.238812488	0.180977581	0.18793476	1.158343753	2.82331982	15.44826095	0.003072864	0.005739532	A0A0X3Q2B0,Uncharacterized protein	-	PF17450,Alpha galactosidase A C-terminal beta sandwich domain;PF16499,Alpha galactosidase A	IPR035373,Alpha galactosidase A, C-terminal beta-sandwich domain;IPR017853,Glycoside hydrolase superfamily;IPR002241,Glycoside hydrolase, family 27;IPR013785,Aldolase-type TIM barrel;IPR013780,Glycosyl hydrolase, all-beta;IPR000111,Glycoside hydrolase family 27/36, conserved site	-	GO:0016798,molecular_function,hydrolase activity, acting on glycosyl bonds;GO:0005975,biological_process,carbohydrate metabolic process;GO:0016787,molecular_function,hydrolase activity;GO:0003824,molecular_function,catalytic activity;GO:0004553,molecular_function,hydrolase activity, hydrolyzing O-glycosyl compounds;GO:0008152,biological_process,metabolic process	-
SERJ2_LOCUS1647	0.113178578	0.162892717	0.150658278	0.420925882	0.534699958	-1.375897962	4.124429741	31.94561615	0.000250248	0.000638407	A0A0X3PTZ6,Uncharacterized protein	-	PF14670,Coagulation Factor Xa inhibitory site;PF00053,Laminin EGF domain;PF12662,Complement Clr-like EGF-like	IPR018097,EGF-like calcium-binding, conserved site;IPR009030,Growth factor receptor cysteine-rich domain superfamily;IPR001881,EGF-like calcium-binding domain;IPR026823,Complement Clr-like EGF domain;IPR002049,Laminin EGF domain;IPR000152,EGF-type aspartate/asparagine hydroxylation site;IPR000742,EGF-like domain;IPR013032,EGF-like, conserved site	-	GO:0005509,molecular_function,calcium ion binding	-
SERJ2_LOCUS1648	0.041697393	0.047645809	0.040010808	0.143035629	0.18591581	-1.556969734	1.69574818	33.05251049	0.000219983	0.000572279	A0A0X3PT21,Uncharacterized protein	-	PF14670,Coagulation Factor Xa inhibitory site;PF12662,Complement Clr-like EGF-like	IPR018097,EGF-like calcium-binding, conserved site;IPR009030,Growth factor receptor cysteine-rich domain superfamily;IPR001881,EGF-like calcium-binding domain;IPR026823,Complement Clr-like EGF domain;IPR002049,Laminin EGF domain;IPR000152,EGF-type aspartate/asparagine hydroxylation site;IPR000742,EGF-like domain;IPR013032,EGF-like, conserved site	-	GO:0005509,molecular_function,calcium ion binding	-
SERJ2_LOCUS1658	0.589456056	0.592928502	0.616569805	2.777180863	3.164739503	-1.941486512	2.434776346	75.5497634	7.63E-06	3.43E-05	A0A0X3NX39,Uncharacterized protein	-	-	-	-	-	-
SERJ2_LOCUS1662	0.261163789	0.177940222	0.130747922	1.79529462	1.725291334	-2.838058957	1.380047048	69.52716416	1.09E-05	4.59E-05	A0A0X3NX39,Uncharacterized protein	-	-	-	-	-	-
SERJ2_LOCUS1664	0.286377404	0.334422982	0.375199439	0.08611665	0.046487931	2.671976385	-0.048248767	32.28599125	0.000240433	0.000617105	-	-	-	-	-	-	-
SERJ2_LOCUS1677	0.040121009	0.061126058	0.039924045	0.327884596	0.155537307	-1.982691148	0.65457467	21.57316951	0.001031293	0.002183763	C7C200,Gag-Pol polyprotein	-	PF00665,Integrase core domain;PF00078,Reverse transcriptase (RNA-dependent DNA polymerase)	IPR034128,K02A2.6-like peptidase catalytic domain;IPR021109,Aspartic peptidase domain superfamily;IPR001584,Integrase, catalytic core;IPR036397,Ribonuclease H superfamily;IPR000477,Reverse transcriptase domain;IPR012337,Ribonuclease H-like superfamily	-	GO:0003676,molecular_function,nucleic acid binding;GO:0015074,biological_process,DNA integration	-
SERJ2_LOCUS1689	0.148415743	0.16914777	0.203908941	0.058605248	0.056945853	1.94720323	2.043227498	52.11480324	3.63E-05	0.000124276	-	-	-	-	-	-	-
SERJ2_LOCUS1690	0.052973629	0.057071782	0.038123206	0.128853725	0.131912684	-1.021718639	1.26643949	10.74448408	0.008822581	0.014726151	A0A0X3P538,Uncharacterized protein	-	PF12796,Ankyrin repeats (3 copies)	IPR020683,Ankyrin repeat-containing domain;IPR002110,Ankyrin repeat;IPR036770,Ankyrin repeat-containing domain superfamily	-	-	-
SERJ2_LOCUS1691	0.402862809	0.325168407	0.459600076	0.155037561	0.152124644	1.720329517	3.865805855	58.98775221	2.17E-05	8.10E-05	A0A183SQM9,Uncharacterized protein	-	PF00018,SH3 domain;PF00400,WD domain, G-beta repeat	IPR019775,WD40 repeat, conserved site;IPR017986,WD40-repeat-containing domain;IPR036322,WD40-repeat-containing domain superfamily;IPR036028,SH3-like domain superfamily;IPR001452,SH3 domain;IPR001680,WD40 repeat	-	-	-
SERJ2_LOCUS1693	4.579370182	2.216161426	3.36982451	0.069173294	0.109223833	5.600874457	5.788154702	193.0593005	1.17E-07	1.33E-06	A0A0X3Q185,Adenylate kinase 7	-	PF05186,py-30 motif;PF00406,Adenylate kinase	IPR000850,Adenylate kinase/UMP-CMP kinase;IPR007858,Dpy-30 motif;IPR036291,NAD(P)-binding domain superfamily;IPR026867,Adenylate kinase 7;IPR027417,P-loop containing nucleoside triphosphate hydrolase	-	GO:0004127,molecular_function,cytidylate kinase activity;GO:0046939,biological_process,nucleotide phosphorylation;GO:0016301,molecular_function,kinase activity;GO:0004017,molecular_function,adenylate kinase activity;GO:0005524,molecular_function,ATP binding;GO:0019205,molecular_function,nucleobase-containing compound kinase activity;GO:0016310,biological_process,phosphorylation;GO:0006139,biologi…	-
SERJ2_LOCUS1695	0.159073315	0.133364462	0.263760341	0.004422079	0.019335911	4.289630431	2.027085351	68.74842382	1.14E-05	4.77E-05	-	-	-	-	-	-	-
SERJ2_LOCUS1699	0.149387191	0.139264997	0.173449908	0.440086341	0.676425618	-1.49529943	4.365287603	41.92765527	8.73E-05	0.000258601	A0A0X3QAK2,Uncharacterized protein	-	PF08205,CD80-like C2-set immunoglobulin domain	IPR003599,Immunoglobulin subtype;IPR013162,CD80-like, immunoglobulin C2-set;IPR036179,Immunoglobulin-like domain superfamily;IPR013783,Immunoglobulin-like fold;IPR007110,Immunoglobulin-like domain	-	GO:0016021,cellular_component,integral component of membrane;GO:0016020,cellular_component,membrane	-
SERJ2_LOCUS1700	2.574961142	2.597743117	2.169018139	18.13203246	23.75178435	-2.721748868	6.727954858	127.946377	7.55E-07	5.37E-06	A0A183SLQ4,Uncharacterized protein	-	PF01221,ynein light chain type 1	IPR001372,Dynein light chain, type 1/2;IPR037177,Dynein light chain superfamily	-	GO:0007017,biological_process,microtubule-based process;GO:0030286,cellular_component,dynein complex	-
SERJ2_LOCUS1701	0.065432988	0.096646403	0.074938537	0.436406522	0.486410024	-2.168660726	3.017552327	69.90922617	1.06E-05	4.50E-05	A0A183T7F4,Uncharacterized protein	-	-	-	-	-	-
SERJ2_LOCUS1702	1.394031364	1.34689179	1.831730514	0.183653372	0.372808308	2.812202501	4.416203194	75.62509432	7.60E-06	3.42E-05	A0A183T9C9,Uncharacterized protein	-	-	-	-	-	-
SERJ2_LOCUS1704	1.296847692	1.361030753	1.326057895	0.208471765	0.127194446	3.348902376	4.774492759	129.0121601	7.28E-07	5.22E-06	A0A183TB14,Uncharacterized protein	-	PF00852,lycosyltransferase family 10 (fucosyltransferase) C-term	IPR001503,Glycosyl transferase family 10;IPR038577,GT10-like superfamily	-	GO:0016757,molecular_function,transferase activity, transferring glycosyl groups;GO:0016021,cellular_component,integral component of membrane;GO:0032580,cellular_component,Golgi cisterna membrane;GO:0006486,biological_process,protein glycosylation;GO:0005794,cellular_component,Golgi apparatus;GO:0016740,molecular_function,transferase activity;GO:0008417,molecular_function,fucosyltransferase activ…	-
SERJ2_LOCUS1707	6.427292944	7.120281783	5.255384423	0.079440185	0.143354442	6.183985466	4.718067994	260.8280242	2.94E-08	5.41E-07	A0A0V0JDF1,Intraflagellar transport protein 56	-	-	IPR030511,Tetratricopeptide repeat protein 26;IPR011990,Tetratricopeptide-like helical domain superfamily	-	GO:0031514,cellular_component,motile cilium	-
SERJ2_LOCUS1708	0.112246373	0.108191334	0.116254321	0.23526351	0.372982331	-1.070321425	1.040462494	11.97602451	0.006535105	0.011283875	-	-	-	-	-	-	-
SERJ2_LOCUS1709	1.541668015	1.650868465	1.459586187	4.964249628	3.678495856	-1.108869861	1.324093233	14.62814141	0.003633285	0.00665806	A0A0X3P2T0,Uncharacterized protein	-	PF16064,omain of unknown function (DUF4806)	IPR032071,Domain of unknown function DUF4806	-	-	-
SERJ2_LOCUS1710	5.733806145	2.82043303	3.976116114	0.054618335	0.064179886	6.48976432	6.264625227	266.2101484	2.67E-08	5.09E-07	A0A0X3PP11,Uncharacterized protein	-	PF03133,Tubulin-tyrosine ligase family	IPR013815,ATP-grasp fold, subdomain 1;IPR004344,Tubulin-tyrosine ligase/Tubulin polyglutamylase	-	GO:0005524,molecular_function,ATP binding;GO:0006464,biological_process,cellular protein modification process	-
SERJ2_LOCUS1711	0.070946879	0.067245291	0.070273244	0.230626287	0.231823606	-1.366227932	0.182791894	16.74157076	0.002386972	0.004586437	A0A0X3NZB6,Uncharacterized protein	-	-	-	-	GO:0016021,cellular_component,integral component of membrane;GO:0016020,cellular_component,membrane	-
SERJ2_LOCUS1713	0.397620936	0.502585455	0.505279904	0.268401282	0.24492668	1.233970259	2.605451634	24.36362993	0.000674631	0.001514156	A0A0X3PTI7,NADH dehydrogenase [ubiquinone] 1 alpha subcomplex assembly factor 5	-	PF08241,Methyltransferase domain;PF13649,Methyltransferase domain;PF13489,Methyltransferase domain;PF01209,ubiE/COQ5 methyltransferase family	IPR013216,Methyltransferase type 11;IPR029063,S-adenosyl-L-methionine-dependent methyltransferase	-	GO:0032259,biological_process,methylation;GO:0008168,molecular_function,methyltransferase activity;GO:0008152,biological_process,metabolic process	-
SERJ2_LOCUS1714	1.021412971	1.016068078	1.008952466	0.096063204	0.126095193	3.560266915	4.89854815	194.0582302	1.15E-07	1.31E-06	A0A0X3NH44,Tetratricopeptide repeat protein 19	-	PF13424,Tetratricopeptide repeat	IPR011990,Tetratricopeptide-like helical domain superfamily	-	-	-
SERJ2_LOCUS1720	0.066358387	0.061093175	0.069404998	1.736320946	1.293935449	-4.166981336	4.102795682	314.4585718	1.23E-08	3.23E-07	A0A0X3NWM4,Uncharacterized protein	-	PF04587,ADP-specific Phosphofructokinase/Glucokinase conserved region	IPR007666,ADP-specific phosphofructokinase/glucokinase;IPR029056,Ribokinase-like	-	GO:0005975,biological_process,carbohydrate metabolic process;GO:0016773,molecular_function,phosphotransferase activity, alcohol group as acceptor	-
SERJ2_LOCUS1721	0.018450277	0.012047049	0.017703997	68.64836395	38.31789666	-11.30847693	6.921018891	744.0552756	2.17E-10	4.78E-08	A0A0X3NTZ2,Prostasin	-	PF00089,Trypsin	IPR009003,Peptidase S1, PA clan;IPR018114,Serine proteases, trypsin family, histidine active site;IPR001314,Peptidase S1A, chymotrypsin family;IPR001254,Serine proteases, trypsin domain	-	GO:0006508,biological_process,proteolysis;GO:0004252,molecular_function,serine-type endopeptidase activity	-
SERJ2_LOCUS1722	0	0	0	4.005403821	4.51749033	-11.78562264	2.098853102	478.7315553	4.12E-08	6.61E-07	A0A0X3NWN7,Chymotrypsin-like protease CTRL-1	-	PF00089,Trypsin	IPR009003,Peptidase S1, PA clan;IPR001254,Serine proteases, trypsin domain	-	GO:0006508,biological_process,proteolysis;GO:0004252,molecular_function,serine-type endopeptidase activity;GO:0008233,molecular_function,peptidase activity	-
SERJ2_LOCUS1723	0.017181223	0.019797218	0.010182698	2.633060473	3.047343508	-7.112785291	5.30021074	430.6093036	2.84E-09	1.49E-07	A0A183TMQ7,Uncharacterized protein	-	PF00078,Reverse transcriptase (RNA-dependent DNA polymerase);PF14529,ndonuclease-reverse transcriptase	IPR036691,Endonuclease/exonuclease/phosphatase superfamily;IPR027124,SWR1-complex protein 5/Craniofacial development protein;IPR005135,Endonuclease/exonuclease/phosphatase;IPR000477,Reverse transcriptase domain	-	-	-
SERJ2_LOCUS1745	34.39341069	42.52806793	41.25282409	17.67793634	15.06045757	1.634022823	4.173456044	47.21971568	5.42E-05	0.000173681	A0A0X3PE22,Retrovirus-related Pol polyprotein from type-2 retrotransposable element R2DM	-	PF00078,Reverse transcriptase (RNA-dependent DNA polymerase)	IPR000477,Reverse transcriptase domain	-	-	-
SERJ2_LOCUS1750	6.308017043	7.324078017	5.818987018	3.455635745	2.682940176	1.452695297	5.485149656	32.2320119	0.000241958	0.000620547	A0A183T8F0,Uncharacterized protein	-	-	-	-	-	-
SERJ2_LOCUS1756	43.68534771	44.1760759	37.12561037	21.33367986	16.32178193	1.517175362	5.198331693	36.49243215	0.00015049	0.000414085	A0A0X3P462,Retrovirus-related Pol polyprotein from type-2 retrotransposable element R2DM	-	PF00078,Reverse transcriptase (RNA-dependent DNA polymerase)	IPR000477,Reverse transcriptase domain	-	-	-
SERJ2_LOCUS1757	15.79329606	16.78762449	13.95104127	7.18278851	4.705219814	1.754065308	2.452776241	35.36557673	0.000169857	0.000459682	A0A0X3P462,Retrovirus-related Pol polyprotein from type-2 retrotransposable element R2DM	-	PF00078,Reverse transcriptase (RNA-dependent DNA polymerase)	IPR000477,Reverse transcriptase domain	-	-	-
SERJ2_LOCUS1765	2.493884057	2.886662075	2.755588362	1.477148148	1.212050546	1.379021644	2.300133701	28.49657674	0.000383027	0.000925305	A0A183SLF3,Uncharacterized protein	-	PF00078,Reverse transcriptase (RNA-dependent DNA polymerase)	IPR000477,Reverse transcriptase domain	-	-	-
SERJ2_LOCUS1766	11.60208498	14.34332035	8.865602786	7.842410095	6.848910694	1.042505508	4.233085033	13.08775519	0.005063354	0.008980792	A0A183SLF3,Uncharacterized protein	-	PF00078,Reverse transcriptase (RNA-dependent DNA polymerase)	IPR000477,Reverse transcriptase domain	-	-	-
SERJ2_LOCUS1767	13.37785078	15.87772615	10.25156387	8.393370843	6.587307739	1.193473919	2.333100207	14.80873468	0.003499879	0.006434585	A0A0X3P462,Retrovirus-related Pol polyprotein from type-2 retrotransposable element R2DM	-	PF00078,Reverse transcriptase (RNA-dependent DNA polymerase)	IPR000477,Reverse transcriptase domain	-	-	-
SERJ2_LOCUS1774	58.34900845	38.96405816	42.53665698	2.907464459	2.434561484	4.48815281	9.621123349	214.1417166	7.29E-08	9.64E-07	A0A183TAJ2,Uncharacterized protein	-	PF00078,Reverse transcriptase (RNA-dependent DNA polymerase)	IPR000477,Reverse transcriptase domain	-	-	-
SERJ2_LOCUS1781	0	0	0.002816506	0.094345936	0.116451456	-6.289525668	0.008580912	79.25941586	6.21E-06	2.90E-05	A0A0R3VXA2,Uncharacterized protein	-	PF00001,7 transmembrane receptor (rhodopsin family)	IPR000611,Neuropeptide Y receptor family;IPR017452,GPCR, rhodopsin-like, 7TM;IPR000276,G protein-coupled receptor, rhodopsin-like	-	GO:0007186,biological_process,G-protein coupled receptor signaling pathway;GO:0007218,biological_process,neuropeptide signaling pathway;GO:0004983,molecular_function,neuropeptide Y receptor activity;GO:0016020,cellular_component,membrane;GO:0004930,molecular_function,G-protein coupled receptor activity;GO:0016021,cellular_component,integral component of membrane	-
SERJ2_LOCUS1786	1.134629125	1.449937764	0.873655991	0.150945428	0.058668576	3.839468561	3.2539049	69.97060138	1.20E-05	4.94E-05	A7S2N6,Predicted protein	XP_001634099.1,predicted protein	PF01166,TSC-22/dip/bun family	IPR026060,Associate of Myc 1;IPR000580,TSC-22 / Dip / Bun	ENOG410J2G0,-;ENOG41126S1,-	GO:0006355,biological_process,regulation of transcription, DNA-templated;GO:0003700,molecular_function,DNA binding transcription factor activity;GO:0003713,molecular_function,transcription coactivator activity	-
SERJ2_LOCUS1793	0.195202411	0.179938982	0.147641851	0.009310055	0.01292349	4.325481601	1.706578645	129.0909468	7.26E-07	5.21E-06	-	-	-	-	-	-	-
SERJ2_LOCUS1794	17.15421002	21.99631972	16.54990896	5.486295762	4.438083585	2.280052448	6.523266542	67.2003687	1.26E-05	5.15E-05	A0A0X3PQX4,NADH:ubiquinone oxidoreductase, NDUFB6/B17 subunit	-	PF09782,NADH:ubiquinone oxidoreductase, NDUFB6/B17 subunit	IPR019174,NADH dehydrogenase 1, beta subcomplex, subunit 6	-	-	-
SERJ2_LOCUS1798	14.19210428	5.952595388	9.265404576	0.00539442	0	12.06019107	6.396167544	275.1282274	2.89E-08	5.37E-07	A0A0X3NZK6,Lebercilin-like protein	-	PF15619,Ciliary protein causing Leber congenital amaurosis disease	IPR026188,Lebercilin-like;IPR028933,Lebercilin domain	-	-	-
SERJ2_LOCUS1801	0.713402793	0.933573007	0.728849557	0.090568369	0.057831164	3.788923573	3.923495654	132.6532348	6.43E-07	4.76E-06	A0A183SPY9,Uncharacterized protein	-	PF07714,Protein tyrosine kinase	IPR001245,Serine-threonine/tyrosine-protein kinase, catalytic domain;IPR011009,Protein kinase-like domain superfamily;IPR008266,Tyrosine-protein kinase, active site;IPR000719,Protein kinase domain	-	GO:0006468,biological_process,protein phosphorylation;GO:0004672,molecular_function,protein kinase activity;GO:0005524,molecular_function,ATP binding	-
SERJ2_LOCUS1802	16.05908183	8.725654685	7.382299434	0.049691278	0	9.002900148	3.352581675	150.8964993	4.39E-07	3.55E-06	A0A183SKB8,Uncharacterized protein	-	-	-	-	-	-
SERJ2_LOCUS1803	20.46958738	7.382091942	5.517682152	0	0	12.80280864	3.721780836	61.19820369	0.000504746	0.001172695	A0A0X3PL37,Uncharacterized protein	-	-	-	-	-	-
SERJ2_LOCUS1804	0.049587765	0.03772635	0.059052697	0.124617989	0.202563229	-1.388799978	2.016679162	24.30718086	0.000680198	0.001524368	A0A0X3P8Y3,Uncharacterized protein	-	-	-	-	-	-
SERJ2_LOCUS1808	1.018796409	1.413592074	0.923277492	0.098338621	0.191108368	3.305356155	0.289334432	41.1426187	9.41E-05	0.000275977	W4YUC1,Uncharacterized protein	-	PF00665,Integrase core domain;PF09337,His(2)-Cys(2) zinc finger;PF00078,Reverse transcriptase (RNA-dependent DNA polymerase)	IPR034132,Retropepsin Saci-like domain;IPR015416,Zinc finger, H2C2-type, histone UAS binding;IPR021109,Aspartic peptidase domain superfamily;IPR001584,Integrase, catalytic core;IPR001995,Peptidase A2A, retrovirus, catalytic;IPR001969,Aspartic peptidase, active site;IPR036397,Ribonuclease H superfamily;IPR000477,Reverse transcriptase domain;IPR012337,Ribonuclease H-like superfamily	KOG0017,FOG: Transposon-encoded proteins with TYA, reverse transcriptase, integrase domains in various combinations;COG2801,Transposase and inactivated derivatives	GO:0006508,biological_process,proteolysis;GO:0004190,molecular_function,aspartic-type endopeptidase activity;GO:0003676,molecular_function,nucleic acid binding;GO:0016020,cellular_component,membrane;GO:0015074,biological_process,DNA integration;GO:0016021,cellular_component,integral component of membrane	-
SERJ2_LOCUS1809	1.221367275	1.343137326	1.007478832	0.037228937	0	6.254198637	0.679801746	80.1427197	5.92E-06	2.78E-05	W4XB89,Uncharacterized protein	-	PF00665,Integrase core domain;PF00078,Reverse transcriptase (RNA-dependent DNA polymerase)	IPR021109,Aspartic peptidase domain superfamily;IPR001584,Integrase, catalytic core;IPR001969,Aspartic peptidase, active site;IPR036397,Ribonuclease H superfamily;IPR000477,Reverse transcriptase domain;IPR012337,Ribonuclease H-like superfamily	KOG0017,FOG: Transposon-encoded proteins with TYA, reverse transcriptase, integrase domains in various combinations;COG2801,Transposase and inactivated derivatives	GO:0004190,molecular_function,aspartic-type endopeptidase activity;GO:0006508,biological_process,proteolysis;GO:0003676,molecular_function,nucleic acid binding;GO:0015074,biological_process,DNA integration	-
SERJ2_LOCUS1811	1.587103648	0.977705093	2.373153719	4.150855993	6.43817199	-1.34449032	3.382004749	17.72274561	0.001987897	0.003902832	A0A0X3PTW7,Uncharacterized protein	-	PF05225,helix-turn-helix, Psq domain;PF02127,Aminopeptidase I zinc metalloprotease (M18)	IPR007889,DNA binding HTH domain, Psq-type;IPR023358,Peptidase M18, domain 2;IPR001948,Peptidase M18	-	GO:0006508,biological_process,proteolysis;GO:0004177,molecular_function,aminopeptidase activity;GO:0003677,molecular_function,DNA binding;GO:0008270,molecular_function,zinc ion binding	-
SERJ2_LOCUS1813	1.361295356	1.455340909	1.126856291	0.512174971	0.578595261	1.644742654	3.181497763	39.60581554	0.000109353	0.0003139	A0A0V0J5D6,Cob	-	PF01923,Cobalamin adenosyltransferase	IPR029499,ATP:cob(I)alamin adenosyltransferase, PduO-type;IPR036451,Cobalamin adenosyltransferase-like superfamily;IPR016030,Cobalamin adenosyltransferase-like	-	GO:0016740,molecular_function,transferase activity	-
SERJ2_LOCUS1815	0.00893286	0.012248632	0.018857392	0.10243389	0.105565829	-2.593135843	0.025681245	43.3082524	7.68E-05	0.00023176	A0A183SUD6,Uncharacterized protein	-	PF00282,Pyridoxal-dependent decarboxylase conserved domain	IPR010977,Aromatic-L-amino-acid decarboxylase;IPR015421,Pyridoxal phosphate-dependent transferase, major domain;IPR002129,Pyridoxal phosphate-dependent decarboxylase;IPR015424,Pyridoxal phosphate-dependent transferase;IPR015422,Pyridoxal phosphate-dependent transferase domain 1	-	GO:0019752,biological_process,carboxylic acid metabolic process;GO:0003824,molecular_function,catalytic activity;GO:0016831,molecular_function,carboxy-lyase activity;GO:0006520,biological_process,cellular amino acid metabolic process;GO:0030170,molecular_function,pyridoxal phosphate binding	-
SERJ2_LOCUS1816	0.198857473	0.138259112	0.270908832	0.71659767	0.648643464	-1.406423859	2.600650305	28.49674347	0.000383019	0.000925305	A0A0X3PL61,AP-3 complex subunit sigma-2	-	PF01217,Clathrin adaptor complex small chain	IPR011012,Longin-like domain superfamily;IPR022775,AP complex, mu/sigma subunit;IPR000804,Clathrin adaptor complex, small chain;IPR016635,Adaptor protein complex, sigma subunit	-	GO:0016192,biological_process,vesicle-mediated transport;GO:0016020,cellular_component,membrane;GO:0030117,cellular_component,membrane coat;GO:0006886,biological_process,intracellular protein transport;GO:0015031,biological_process,protein transport	-
SERJ2_LOCUS1817	0.007893327	0.012369414	0.004544434	0.137141637	0.131925916	-3.630050295	0.405335268	66.97116693	1.28E-05	5.22E-05	A0A0V0J7J4,Aromatic-L-amino-acid decarboxylase	-	PF00282,Pyridoxal-dependent decarboxylase conserved domain	IPR010977,Aromatic-L-amino-acid decarboxylase;IPR015421,Pyridoxal phosphate-dependent transferase, major domain;IPR002129,Pyridoxal phosphate-dependent decarboxylase;IPR015424,Pyridoxal phosphate-dependent transferase;IPR015422,Pyridoxal phosphate-dependent transferase domain 1	-	GO:0030170,molecular_function,pyridoxal phosphate binding;GO:0006520,biological_process,cellular amino acid metabolic process;GO:0016831,molecular_function,carboxy-lyase activity;GO:0003824,molecular_function,catalytic activity;GO:0019752,biological_process,carboxylic acid metabolic process;GO:0016829,molecular_function,lyase activity	-
SERJ2_LOCUS1820	0.086358943	0.085190187	0.090615926	0.229922426	0.224461106	-1.013280096	2.155020548	20.1277827	0.001305508	0.002696636	A0A0X3NRR1,Wiskott-Aldrich syndrome protein	-	PF00568,WH1 domain;PF00786,P21-Rho-binding domain	IPR036936,CRIB domain superfamily;IPR011993,PH-like domain superfamily;IPR000095,CRIB domain;IPR000697,WH1/EVH1 domain	-	-	-
SERJ2_LOCUS1822	0.444303023	0.45407929	0.531370029	0.044750653	0.130450645	2.796018749	1.17260632	42.05365745	8.63E-05	0.000256215	A0A0X3PCI3,Uncharacterized protein	-	PF08449,UAA transporter family	IPR013657,UAA transporter	-	GO:0055085,biological_process,transmembrane transport;GO:0016021,cellular_component,integral component of membrane;GO:0016020,cellular_component,membrane	-
SERJ2_LOCUS1824	0.100111202	0.110436305	0.098589828	0.961230594	0.899321623	-2.803495045	3.896570902	163.4213565	2.51E-07	2.32E-06	A0A0X3P1Z2,Voltage-gated potassium channel subunit beta-2	-	PF00248,Aldo/keto reductase family	IPR005983,Potassium channel, voltage-dependent, beta subunit, KCNAB;IPR005399,Potassium channel, voltage-dependent, beta subunit, KCNAB-related;IPR036812,NADP-dependent oxidoreductase domain superfamily;IPR005400,Potassium channel, voltage-dependent, beta subunit, KCNAB1;IPR023210,NADP-dependent oxidoreductase domain	-	GO:0055085,biological_process,transmembrane transport;GO:0005249,molecular_function,voltage-gated potassium channel activity;GO:0005737,cellular_component,cytoplasm;GO:0071805,biological_process,potassium ion transmembrane transport;GO:0006813,biological_process,potassium ion transport;GO:0016021,cellular_component,integral component of membrane	-
SERJ2_LOCUS1825	1.076455633	1.486221312	1.511170726	0.812757971	0.840154152	1.083274701	4.972533177	20.37179296	0.001253517	0.002600001	-	-	-	-	-	-	-
SERJ2_LOCUS1839	0.16664693	0.094163859	0.293041071	0.928226817	1.148912783	-2.161293823	4.673442949	36.89629065	0.000157368	0.000431076	A0A0X3P489,Uncharacterized protein	-	PF01369,Sec7 domain;PF16453,PH domain	IPR033742,IQ motif and SEC7 domain-containing protein, PH domain;IPR000904,Sec7 domain;IPR023394,Sec7, C-terminal domain superfamily;IPR000048,IQ motif, EF-hand binding site;IPR030737,IQ motif and SEC7 domain-containing protein 1;IPR035999,Sec7 domain superfamily	-	GO:0032012,biological_process,regulation of ARF protein signal transduction;GO:0005086,molecular_function,ARF guanyl-nucleotide exchange factor activity;GO:0043547,biological_process,positive regulation of GTPase activity	-
SERJ2_LOCUS1859	0.041364706	0.051940289	0.050886639	0.676301914	0.583737706	-3.342847242	2.240351994	172.4173053	1.96E-07	1.94E-06	A0A0V0J212,Phosphopantothenate--cysteine ligase CAB2	-	PF04127,NA / pantothenate metabolism flavoprotein	IPR035929,CoaB-like superfamily;IPR007085,DNA/pantothenate metabolism flavoprotein, C-terminal	-	GO:0016874,molecular_function,ligase activity	-
SERJ2_LOCUS1861	45.38708771	28.42949509	48.74780762	161.1117841	188.0036436	-1.745263483	10.66466412	51.36360277	3.85E-05	0.000130582	A0A0X3P614,Uncharacterized protein	-	PF03810,Importin-beta N-terminal domain	IPR011989,Armadillo-like helical;IPR016024,Armadillo-type fold;IPR001494,Importin-beta, N-terminal domain	-	GO:0008536,molecular_function,Ran GTPase binding;GO:0006886,biological_process,intracellular protein transport;GO:0005622,cellular_component,intracellular	-
SERJ2_LOCUS1864	1.995297373	1.531661195	2.055638839	4.422058462	5.243534232	-1.018775852	5.423230688	24.08809883	0.00070234	0.001567472	A0A0X3PL24,Uncharacterized protein	-	PF01163,RIO1 family;PF09202,Rio2, N-terminal	IPR000687,RIO kinase;IPR018935,RIO kinase, conserved site;IPR036388,Winged helix-like DNA-binding domain superfamily;IPR011009,Protein kinase-like domain superfamily;IPR030484,Serine/threonine-protein kinase Rio2;IPR015285,RIO2 kinase winged helix domain, N-terminal;IPR036390,Winged helix DNA-binding domain superfamily	-	GO:0005524,molecular_function,ATP binding;GO:0006468,biological_process,protein phosphorylation;GO:0004672,molecular_function,protein kinase activity;GO:0004674,molecular_function,protein serine/threonine kinase activity	-
SERJ2_LOCUS1867	12.74900467	15.98668799	12.89486492	6.641150597	5.33547085	1.5862718	6.765361363	37.12100084	0.000140848	0.000390583	A0A0X3PQP3,Uncharacterized protein	-	PF08659,KR domain;PF13561,noyl-(Acyl carrier protein) reductase;PF00106,short chain dehydrogenase	IPR036291,NAD(P)-binding domain superfamily;IPR002347,Short-chain dehydrogenase/reductase SDR	-	-	-
SERJ2_LOCUS1868	10.96839412	8.96183567	10.66965139	5.001026	4.62996443	1.443186036	6.815211057	43.21051909	7.75E-05	0.000233335	A0A0X3PVM3,RuvB-like helicase	-	PF06068,TIP49 C-terminus	IPR037938,RuvB-like helicase 1;IPR003593,AAA+ ATPase domain;IPR027238,RuvB-like;IPR010339,TIP49, C-terminal;IPR027417,P-loop containing nucleoside triphosphate hydrolase	-	GO:0006355,biological_process,regulation of transcription, DNA-templated;GO:0043141,molecular_function,ATP-dependent 5'-3' DNA helicase activity;GO:0004386,molecular_function,helicase activity;GO:0035267,cellular_component,NuA4 histone acetyltransferase complex;GO:0005634,cellular_component,nucleus;GO:0005524,molecular_function,ATP binding;GO:0016787,molecular_function,hydrolase activity;GO:00310…	-
SERJ2_LOCUS1889	0.01980993	0	0	0.688370346	0.869543073	-6.277019539	-0.837306951	69.30302809	1.10E-05	4.64E-05	A0A0V0J5K4,Alpha-1-inhibitor 3	-	-	IPR013032,EGF-like, conserved site;IPR000742,EGF-like domain	-	-	-
SERJ2_LOCUS1890	0.047881822	0.01563214	0.061260118	1.303336272	0.943088095	-4.328418697	-0.90880723	60.83679513	1.91E-05	7.26E-05	A0A0X3NWZ2,Alpha-1-macroglobulin	-	PF10569,Alpha-macro-globulin thiol-ester bond-forming region;PF00207,Alpha-2-macroglobulin family;PF07678,A-macroglobulin complement component;PF07677,A-macroglobulin receptor	IPR011626,Alpha-macroglobulin complement component;IPR009048,Alpha-macroglobulin, receptor-binding;IPR001599,Alpha-2-macroglobulin;IPR013783,Immunoglobulin-like fold;IPR019565,Alpha-2-macroglobulin, thiol-ester bond-forming;IPR036595,Alpha-macroglobulin, receptor-binding domain superfamily;IPR019742,Alpha-2-macroglobulin, conserved site;IPR008930,Terpenoid cyclases/protein prenyltransferase alpha…	-	GO:0004866,molecular_function,endopeptidase inhibitor activity;GO:0010951,biological_process,negative regulation of endopeptidase activity;GO:0005576,cellular_component,extracellular region;GO:0005615,cellular_component,extracellular space	-
SERJ2_LOCUS1893	0.344964505	0.134441136	0.226922808	0.065652073	0.092001003	1.93215351	3.847273831	26.86082995	0.000475391	0.0011139	A0A0X3PSN0,Uncharacterized protein	-	PF00620,RhoGAP domain	IPR008936,Rho GTPase activation protein;IPR000198,Rho GTPase-activating protein domain	-	GO:0007165,biological_process,signal transduction	-
SERJ2_LOCUS1894	5.719837538	5.802449387	9.326993559	0.917340991	0.722729738	3.430064452	5.367002635	137.519142	5.47E-07	4.20E-06	A0A0X3PHY4,Dihydropteridine reductase	-	PF13561,noyl-(Acyl carrier protein) reductase;PF01370,NAD dependent epimerase/dehydratase family;PF00106,short chain dehydrogenase	IPR036291,NAD(P)-binding domain superfamily;IPR020904,Short-chain dehydrogenase/reductase, conserved site;IPR002347,Short-chain dehydrogenase/reductase SDR	-	GO:0055114,biological_process,oxidation-reduction process;GO:0016491,molecular_function,oxidoreductase activity	-
SERJ2_LOCUS1900	0.015716053	0.018471142	0.01809644	0.251212076	0.175114543	-3.233436755	0.130240499	69.95614871	1.06E-05	4.49E-05	A0A0X3PCE5,Uncharacterized protein	-	PF00078,Reverse transcriptase (RNA-dependent DNA polymerase);PF14529,ndonuclease-reverse transcriptase	IPR036691,Endonuclease/exonuclease/phosphatase superfamily;IPR027124,SWR1-complex protein 5/Craniofacial development protein;IPR005135,Endonuclease/exonuclease/phosphatase;IPR000477,Reverse transcriptase domain	-	-	-
SERJ2_LOCUS1901	0.373673717	0.376854355	0.386960025	1.189192386	0.965015901	-1.141218221	2.77038414	26.00460582	0.000534464	0.001233871	A0A0R3UGC6,Uncharacterized protein	-	PF09335,SNARE associated Golgi protein	IPR032816,SNARE associated Golgi protein	-	GO:0016021,cellular_component,integral component of membrane;GO:0016020,cellular_component,membrane	-
SERJ2_LOCUS1903	0.100740048	0.113846342	0.122690566	0.350059091	0.320523363	-1.208966213	0.027909121	12.04006039	0.006437265	0.011142056	A0A0X3NVG0,Pleiotropic regulator 1	-	PF00400,WD domain, G-beta repeat	IPR019775,WD40 repeat, conserved site;IPR017986,WD40-repeat-containing domain;IPR036322,WD40-repeat-containing domain superfamily;IPR015943,WD40/YVTN repeat-like-containing domain superfamily;IPR020472,G-protein beta WD-40 repeat;IPR001680,WD40 repeat	-	-	-
SERJ2_LOCUS1904	0.083980696	0.085542479	0.095984294	0.201681729	0.260244651	-1.018969648	2.906143339	21.19231853	0.001096153	0.002304811	A0A0X3PHX9,Tyrosine-protein kinase	-	PF12796,Ankyrin repeats (3 copies);PF00017,SH2 domain;PF00023,Ankyrin repeat;PF07714,Protein tyrosine kinase	IPR001245,Serine-threonine/tyrosine-protein kinase, catalytic domain;IPR036860,SH2 domain superfamily;IPR002110,Ankyrin repeat;IPR020635,Tyrosine-protein kinase, catalytic domain;IPR000980,SH2 domain;IPR011009,Protein kinase-like domain superfamily;IPR017441,Protein kinase, ATP binding site;IPR008266,Tyrosine-protein kinase, active site;IPR036770,Ankyrin repeat-containing domain superfamily;IPR02…	-	GO:0016301,molecular_function,kinase activity;GO:0018108,biological_process,peptidyl-tyrosine phosphorylation;GO:0016740,molecular_function,transferase activity;GO:0005524,molecular_function,ATP binding;GO:0004715,molecular_function,non-membrane spanning protein tyrosine kinase activity;GO:0004713,molecular_function,protein tyrosine kinase activity;GO:0004672,molecular_function,protein kinase act…	-
SERJ2_LOCUS1912	0.42708128	0.529514148	0.649057873	0.29809758	0.208386339	1.436701179	2.867689119	26.64525297	0.000489486	0.001142359	A0A0X3PLQ4,Uncharacterized protein	-	PF08542,Replication factor C C-terminal domain;PF00004,ATPase family associated with various cellular activities (AAA)	IPR003959,ATPase, AAA-type, core;IPR013748,Replication factor C, C-terminal;IPR003593,AAA+ ATPase domain;IPR008921,DNA polymerase III, clamp loader complex, gamma/delta/delta subunit, C-terminal;IPR027417,P-loop containing nucleoside triphosphate hydrolase	-	GO:0006260,biological_process,DNA replication;GO:0003677,molecular_function,DNA binding;GO:0005524,molecular_function,ATP binding	-
SERJ2_LOCUS1914	1.031555797	0.818931874	1.090639687	0.511538834	0.585371346	1.195764019	5.290523435	30.9113382	0.000283197	0.000712617	A0A0V0J9L4,Uncharacterized protein	-	PF10189,Integrator complex subunit 3	IPR019333,Integrator complex subunit 3	-	-	-
SERJ2_LOCUS1917	0.230269274	0.263118753	0.810169423	2.367131077	3.174794566	-2.324127781	0.389835386	22.76695581	0.000856049	0.001861217	A0A183SBT0,Uncharacterized protein	-	-	-	-	-	-
SERJ2_LOCUS1919	1.55210615	1.868730439	1.355835442	0.598530293	0.492881163	1.922377974	7.263156331	48.31820227	4.94E-05	0.00016056	A0A085LZV6,Uncharacterized protein	-	PF00665,Integrase core domain;PF09337,His(2)-Cys(2) zinc finger;PF00078,Reverse transcriptase (RNA-dependent DNA polymerase)	IPR015416,Zinc finger, H2C2-type, histone UAS binding;IPR021109,Aspartic peptidase domain superfamily;IPR001584,Integrase, catalytic core;IPR036397,Ribonuclease H superfamily;IPR000477,Reverse transcriptase domain;IPR012337,Ribonuclease H-like superfamily	-	GO:0003676,molecular_function,nucleic acid binding;GO:0015074,biological_process,DNA integration	-
SERJ2_LOCUS1926	0.612405382	0.671396573	1.232941749	0.180628733	0.126150881	2.791977658	2.921595746	61.51456683	1.82E-05	6.99E-05	A0A0X3NZD9,Uncharacterized protein	-	-	-	-	GO:0016021,cellular_component,integral component of membrane;GO:0016020,cellular_component,membrane	-
SERJ2_LOCUS1927	3.659734045	3.955946843	3.666815024	12.54111646	12.32428815	-1.355117128	5.990536481	42.73151788	8.10E-05	0.000242359	A0A0X3NRA8,Beta-hexosaminidase subunit alpha	-	PF00728,lycosyl hydrolase family 20, catalytic domain;PF14845,beta-acetyl hexosaminidase like	IPR025705,Beta-hexosaminidase;IPR015883,Glycoside hydrolase family 20, catalytic domain;IPR029018,Beta-hexosaminidase-like, domain 2;IPR029019,Beta-hexosaminidase, eukaryotic type, N-terminal;IPR017853,Glycoside hydrolase superfamily	-	GO:0004553,molecular_function,hydrolase activity, hydrolyzing O-glycosyl compounds;GO:0005975,biological_process,carbohydrate metabolic process;GO:0004563,molecular_function,beta-N-acetylhexosaminidase activity	-
SERJ2_LOCUS1930	2.676274298	2.59594451	2.17713003	1.290134445	1.053376058	1.454939901	4.020675292	34.47360358	0.000187358	0.000499127	A0A183SW07,Uncharacterized protein	-	-	IPR036322,WD40-repeat-containing domain superfamily	-	-	-
SERJ2_LOCUS1931	10.47442147	7.537358274	6.839451022	0.215284774	0.243010012	5.546280564	8.252854158	273.4900128	2.36E-08	4.67E-07	A0A183SUH8,Uncharacterized protein	-	-	IPR036322,WD40-repeat-containing domain superfamily	-	-	-
SERJ2_LOCUS1932	0.0324988	0.039787473	0.015592141	0.621111	0.67210669	-4.048345702	-0.71356608	63.18343653	1.63E-05	6.39E-05	A0A183TJ64,Uncharacterized protein	-	PF00157,Pou domain - N-terminal to homeobox domain	IPR013847,POU domain;IPR001387,Cro/C1-type helix-turn-helix domain;IPR010982,Lambda repressor-like, DNA-binding domain superfamily;IPR000327,POU-specific domain	-	GO:0043565,molecular_function,sequence-specific DNA binding;GO:0006355,biological_process,regulation of transcription, DNA-templated;GO:0003700,molecular_function,DNA binding transcription factor activity;GO:0003677,molecular_function,DNA binding;GO:0005634,cellular_component,nucleus	-
SERJ2_LOCUS1934	0.948437068	0.854560484	1.026416162	4.680721479	4.468797822	-1.917875121	6.292220448	92.94105676	3.11E-06	1.64E-05	A0A0X3PP28,Uncharacterized protein	-	PF02759,RUN domain	IPR004012,RUN domain;IPR037213,RUN domain superfamily	-	-	-
SERJ2_LOCUS1935	1.899867496	2.334325009	1.583481834	0.091311237	0.108689079	4.655683923	4.368325716	195.3074113	1.11E-07	1.29E-06	A0A183SGM1,Uncharacterized protein	-	PF00581,Rhodanese-like domain	IPR001763,Rhodanese-like domain;IPR036873,Rhodanese-like domain superfamily	-	-	-
SERJ2_LOCUS1941	1.794055828	1.217311988	1.934836496	5.810075571	7.751055918	-1.686830595	7.338665612	49.09382444	4.63E-05	0.000152375	A0A0X3NQ18,Uncharacterized protein	-	PF12455,ynein associated protein;PF01302,CAP-Gly domain	IPR000938,CAP Gly-rich domain;IPR027663,Dynactin subunit 1;IPR022157,Dynein associated protein;IPR036859,CAP Gly-rich domain superfamily	-	GO:0010970,biological_process,transport along microtubule;GO:0005869,cellular_component,dynactin complex;GO:0070840,molecular_function,dynein complex binding	-
SERJ2_LOCUS1942	24.86205906	26.10887529	12.35161741	0	0.025687382	10.78384424	4.251662533	195.2090669	1.44E-07	1.56E-06	A0A183SL17,Uncharacterized protein	-	-	IPR036691,Endonuclease/exonuclease/phosphatase superfamily;IPR027124,SWR1-complex protein 5/Craniofacial development protein	-	-	-
SERJ2_LOCUS1949	0.74556318	0.461034764	0.811571114	2.295257553	2.619923815	-1.519483482	4.097960132	39.96513866	0.000105537	0.000304504	A0A0X3PN88,RAF proto-oncogene serine/threonine-protein kinase	-	PF00130,Phorbol esters/diacylglycerol binding domain (C1 domain);PF02196,Raf-like Ras-binding domain;PF07714,Protein tyrosine kinase	IPR001245,Serine-threonine/tyrosine-protein kinase, catalytic domain;IPR011009,Protein kinase-like domain superfamily;IPR017441,Protein kinase, ATP binding site;IPR008271,Serine/threonine-protein kinase, active site;IPR003116,Raf-like Ras-binding;IPR002219,Protein kinase C-like, phorbol ester/diacylglycerol-binding domain;IPR029071,Ubiquitin-like domain superfamily;IPR000719,Protein kinase domain	-	GO:0016301,molecular_function,kinase activity;GO:0005057,molecular_function,signal transducer activity, downstream of receptor;GO:0035556,biological_process,intracellular signal transduction;GO:0016310,biological_process,phosphorylation;GO:0004672,molecular_function,protein kinase activity;GO:0005622,cellular_component,intracellular;GO:0006468,biological_process,protein phosphorylation;GO:0005524…	-
SERJ2_LOCUS1951	3.501741735	5.110890178	12.95098369	27.93213052	19.49068785	-1.395733019	4.723506082	9.233348148	0.015658887	0.024584417	A0A0V0J5R2,Basic region leucine zipper	-	PF07716,Basic region leucine zipper	IPR004827,Basic-leucine zipper domain	-	GO:0006355,biological_process,regulation of transcription, DNA-templated;GO:0003700,molecular_function,DNA binding transcription factor activity	-
SERJ2_LOCUS1952	0	0.057781866	0.0495335	1.998786305	0.734546633	-4.84757375	0.427769596	43.89402437	8.28E-05	0.000247335	-	-	-	-	-	-	-
SERJ2_LOCUS1955	0.072267624	0.064345786	0.071284236	0.360876643	0.398436785	-2.088884304	2.819150159	94.9571174	2.83E-06	1.52E-05	A0A0X3PYL9,Protein c-ets-1-B	-	PF00178,ts-domain	IPR036390,Winged helix DNA-binding domain superfamily;IPR036388,Winged helix-like DNA-binding domain superfamily;IPR000418,Ets domain	-	GO:0006355,biological_process,regulation of transcription, DNA-templated;GO:0043565,molecular_function,sequence-specific DNA binding;GO:0003700,molecular_function,DNA binding transcription factor activity;GO:0003677,molecular_function,DNA binding;GO:0005634,cellular_component,nucleus	-
SERJ2_LOCUS1962	3.88334325	5.086256835	3.620968803	2.226470451	2.02597302	1.35989549	4.344839416	26.14388389	0.000524274	0.001213671	A0A0V0J5N3,Uncharacterized protein	-	PF01965,J-1/PfpI family	IPR029062,Class I glutamine amidotransferase-like;IPR002818,DJ-1/PfpI	-	-	-
SERJ2_LOCUS1967	0.819178766	0.588230619	0.752905313	2.972406571	2.987789082	-1.690305157	6.169861023	64.12472331	1.53E-05	6.05E-05	A0A0V0J7M2,Huntingtin-interacting protein 1	-	PF01608,I/LWEQ domain;PF07651,ANTH domain	IPR035964,I/LWEQ domain superfamily;IPR008942,ENTH/VHS;IPR030224,Sla2 family;IPR011417,AP180 N-terminal homology (ANTH) domain;IPR013809,ENTH domain;IPR002558,I/LWEQ domain	-	GO:0003779,molecular_function,actin binding;GO:0005543,molecular_function,phospholipid binding;GO:0030276,molecular_function,clathrin binding;GO:0006897,biological_process,endocytosis	-
SERJ2_LOCUS1970	0.165163605	0.176827654	0.096244758	0.027882894	0.024835613	2.849981468	1.735965586	49.00033131	4.67E-05	0.000153299	A0A183SKS6,Uncharacterized protein	-	-	IPR006553,Leucine-rich repeat, cysteine-containing subtype;IPR032675,Leucine-rich repeat domain superfamily	-	-	-
SERJ2_LOCUS1974	0.359053143	0.422290926	0.219115372	1.312919293	1.410166622	-1.641795248	3.222052146	27.62061069	0.000429477	0.001019971	A0A0V0J2N4,Uncharacterized protein	-	PF00005,ABC transporter;PF00664,ABC transporter transmembrane region	IPR003439,ABC transporter-like;IPR027417,P-loop containing nucleoside triphosphate hydrolase;IPR011527,ABC transporter type 1, transmembrane domain;IPR036640,ABC transporter type 1, transmembrane domain superfamily;IPR003593,AAA+ ATPase domain;IPR017871,ABC transporter, conserved site	-	GO:0042626,molecular_function,ATPase activity, coupled to transmembrane movement of substances;GO:0055085,biological_process,transmembrane transport;GO:0016887,molecular_function,ATPase activity;GO:0016020,cellular_component,membrane;GO:0000166,molecular_function,nucleotide binding;GO:0005524,molecular_function,ATP binding;GO:0016021,cellular_component,integral component of membrane	-
SERJ2_LOCUS1976	0.054076454	0.077077061	0.048092392	0.230684945	0.270913576	-1.685672622	2.540673219	33.9911271	0.000197733	0.000521408	A0A0V0J2N4,Uncharacterized protein	-	PF00005,ABC transporter;PF00664,ABC transporter transmembrane region	IPR003439,ABC transporter-like;IPR027417,P-loop containing nucleoside triphosphate hydrolase;IPR011527,ABC transporter type 1, transmembrane domain;IPR036640,ABC transporter type 1, transmembrane domain superfamily;IPR003593,AAA+ ATPase domain;IPR017871,ABC transporter, conserved site	-	GO:0042626,molecular_function,ATPase activity, coupled to transmembrane movement of substances;GO:0055085,biological_process,transmembrane transport;GO:0016887,molecular_function,ATPase activity;GO:0016020,cellular_component,membrane;GO:0000166,molecular_function,nucleotide binding;GO:0005524,molecular_function,ATP binding;GO:0016021,cellular_component,integral component of membrane	-
SERJ2_LOCUS1981	0.948427338	1.226677495	0.954458586	3.803796398	3.0461383	-1.340064162	4.521664232	30.01404597	0.000316119	0.000785056	A0A0X3PB79,4-hydroxybutyrate coenzyme A transferase	-	PF13336,Acetyl-CoA hydrolase/transferase C-terminal domain;PF02550,Acetyl-CoA hydrolase/transferase N-terminal domain	IPR037171,NagB/RpiA transferase-like;IPR038460,Acetyl-CoA hydrolase/transferase, C-terminal domain superfamily;IPR003702,Acetyl-CoA hydrolase/transferase;IPR026888,Acetyl-CoA hydrolase/transferase C-terminal domain	-	GO:0006084,biological_process,acetyl-CoA metabolic process;GO:0003824,molecular_function,catalytic activity;GO:0016740,molecular_function,transferase activity	-
SERJ2_LOCUS1987	0.323929307	0.31726288	0.496127634	1.57658102	1.493379036	-1.665658567	2.920865544	49.08637761	4.64E-05	0.000152414	A0A0X3NZK5,Uncharacterized protein	-	PF13336,Acetyl-CoA hydrolase/transferase C-terminal domain;PF02550,Acetyl-CoA hydrolase/transferase N-terminal domain	IPR037171,NagB/RpiA transferase-like;IPR038460,Acetyl-CoA hydrolase/transferase, C-terminal domain superfamily;IPR003702,Acetyl-CoA hydrolase/transferase;IPR026888,Acetyl-CoA hydrolase/transferase C-terminal domain	-	GO:0006084,biological_process,acetyl-CoA metabolic process;GO:0003824,molecular_function,catalytic activity	-
SERJ2_LOCUS1993	9.424612425	11.13721846	10.83007866	3.054835246	2.484370048	2.284488378	5.875038555	87.94173989	3.96E-06	1.99E-05	A0A068XDV9,Eukaryotic translation initiation factor 4E	-	PF05456,ukaryotic translation initiation factor 4E binding protein (EIF4EBP)	IPR008606,Eukaryotic translation initiation factor 4E binding	-	GO:0006413,biological_process,translational initiation;GO:0003743,molecular_function,translation initiation factor activity;GO:0045947,biological_process,negative regulation of translational initiation;GO:0008190,molecular_function,eukaryotic initiation factor 4E binding	-
SERJ2_LOCUS2001	0.747122779	0.523577652	0.885313416	1.821227497	2.056448021	-1.081912071	4.83718269	22.68244124	0.000867204	0.001880617	A0A0V0J7N1,ER membrane protein complex subunit 2-A	-	PF14559,Tetratricopeptide repeat	IPR011990,Tetratricopeptide-like helical domain superfamily;IPR019734,Tetratricopeptide repeat;IPR013026,Tetratricopeptide repeat-containing domain	-	-	-
SERJ2_LOCUS2003	0.155463439	0.144197051	0.133368577	0.57956953	0.557944707	-1.608966566	2.520496147	49.37063437	4.53E-05	0.00014977	A0A0X3Q676,Uncharacterized protein	-	-	-	-	-	-
SERJ2_LOCUS2011	0.412530848	0.351284064	0.361807116	0	0.031052003	4.929401279	2.003923863	51.20135008	5.54E-05	0.000176436	A0A183SZJ8,Uncharacterized protein	-	PF00069,Protein kinase domain	IPR011009,Protein kinase-like domain superfamily;IPR017441,Protein kinase, ATP binding site;IPR008271,Serine/threonine-protein kinase, active site;IPR000719,Protein kinase domain	-	GO:0005524,molecular_function,ATP binding;GO:0006468,biological_process,protein phosphorylation;GO:0000166,molecular_function,nucleotide binding;GO:0004674,molecular_function,protein serine/threonine kinase activity;GO:0004672,molecular_function,protein kinase activity	-
SERJ2_LOCUS2016	19.28300615	26.1526493	15.78007774	0	0.057720548	9.561901767	3.040084047	210.4403753	7.90E-08	1.02E-06	A0A183T530,Uncharacterized protein	-	-	-	-	GO:0016021,cellular_component,integral component of membrane;GO:0016020,cellular_component,membrane	-
SERJ2_LOCUS2022	0.199823943	0.211602702	0.328036255	12.13503652	12.60742193	-5.2984925	8.291360577	391.5667574	4.43E-09	1.88E-07	A0A0X3NQ55,V-type proton ATPase subunit a	-	PF01496,V-type ATPase 116kDa subunit family	IPR002490,V-type ATPase, V0 complex, 116kDa subunit family;IPR026028,ATPase, V0 complex, subunit 116kDa, eukaryotic	-	GO:0015991,biological_process,ATP hydrolysis coupled proton transport;GO:0000220,cellular_component,vacuolar proton-transporting V-type ATPase, V0 domain;GO:0033179,cellular_component,proton-transporting V-type ATPase, V0 domain;GO:0015078,molecular_function,proton transmembrane transporter activity;GO:0006811,biological_process,ion transport;GO:0016020,cellular_component,membrane;GO:0016021,cell…	-
SERJ2_LOCUS2023	31.6826931	43.88057959	35.60193185	7.2304334	6.33722247	2.824050723	8.669808641	100.74498	2.18E-06	1.23E-05	A0A0V0JA54,Uncharacterized protein	-	-	-	-	-	-
SERJ2_LOCUS2024	104.1031322	70.11315535	76.95575701	0.125606038	0.034871294	10.37998806	7.7655846	362.3695094	6.37E-09	2.27E-07	H3AF19,Tubulin alpha chain	XP_006008956.1,tubulin alpha-1A chain-like	PF03953,Tubulin C-terminal domain;PF00091,Tubulin/FtsZ family, GTPase domain	IPR017975,Tubulin, conserved site;IPR003008,Tubulin/FtsZ, GTPase domain;IPR008280,Tubulin/FtsZ, C-terminal;IPR036525,Tubulin/FtsZ, GTPase domain superfamily;IPR037103,Tubulin/FtsZ, C-terminal domain superfamily;IPR018316,Tubulin/FtsZ, 2-layer sandwich domain;IPR002452,Alpha tubulin;IPR000217,Tubulin;IPR023123,Tubulin, C-terminal	KOG1376,Alpha tubulin;COG5023,Tubulin	GO:0005874,cellular_component,microtubule;GO:0005856,cellular_component,cytoskeleton;GO:0005525,molecular_function,GTP binding;GO:0007010,biological_process,cytoskeleton organization;GO:0007017,biological_process,microtubule-based process;GO:0005737,cellular_component,cytoplasm;GO:0003924,molecular_function,GTPase activity;GO:0000166,molecular_function,nucleotide binding;GO:0005200,molecular_func…	K07374,ko04145,Phagosome;K07374,ko04210,Apoptosis;K07374,ko05130,Pathogenic Escherichia coli infection;K07374,ko04540,Gap junction
SERJ2_LOCUS2025	0.119217376	0.12867858	0.16575638	0.101452776	0.061612601	1.112644284	0.076230971	7.58317815	0.021162101	0.032342984	A0A0X3PCE5,Uncharacterized protein	-	PF00078,Reverse transcriptase (RNA-dependent DNA polymerase);PF14529,ndonuclease-reverse transcriptase	IPR036691,Endonuclease/exonuclease/phosphatase superfamily;IPR027124,SWR1-complex protein 5/Craniofacial development protein;IPR005135,Endonuclease/exonuclease/phosphatase;IPR000477,Reverse transcriptase domain	-	-	-
SERJ2_LOCUS2032	67.39448814	94.32757455	76.44909403	28.45562925	19.09525922	2.112259164	9.627248777	49.5244207	4.47E-05	0.000148249	A0A0X3P5J1,Uncharacterized protein	-	-	-	-	-	-
SERJ2_LOCUS2034	0.216648986	0.264732754	0.146510081	0.050188546	0.031350515	2.734669541	0.67390877	32.35723341	0.000238438	0.000612918	-	-	-	-	-	-	-
SERJ2_LOCUS2037	0.339366251	0.340941331	0.31026596	1.11599059	0.978657231	-1.295910956	3.012436302	33.41173086	0.000211126	0.000552189	A0A0X3PQF9,Leucine carboxyl methyltransferase 1	-	PF04072,Leucine carboxyl methyltransferase	IPR016651,Leucine carboxyl methyltransferase 1, LCMT1;IPR007213,Methyltransferase Ppm1/Ppm2/Tcmp;IPR029063,S-adenosyl-L-methionine-dependent methyltransferase	-	GO:0032259,biological_process,methylation;GO:0008168,molecular_function,methyltransferase activity;GO:0016740,molecular_function,transferase activity	-
SERJ2_LOCUS2051	24.40433406	23.75473825	17.22504324	0.440922604	0.63653642	5.717450218	7.365904181	248.6589746	3.66E-08	6.13E-07	A0A0X3PZQ3,Uncharacterized protein	-	-	-	-	-	-
SERJ2_LOCUS2056	0.359220067	0.246279152	0.034469026	1.310657139	1.819351661	-2.485719139	-0.354995662	15.19418788	0.003234491	0.006006466	A0A183T098,Uncharacterized protein	-	PF00069,Protein kinase domain	IPR011009,Protein kinase-like domain superfamily;IPR008271,Serine/threonine-protein kinase, active site;IPR000719,Protein kinase domain	-	GO:0006468,biological_process,protein phosphorylation;GO:0004672,molecular_function,protein kinase activity;GO:0005524,molecular_function,ATP binding	-
SERJ2_LOCUS2062	2.466704557	2.26279366	1.901590253	0.549252602	0.44570698	2.522779432	4.880770303	90.79362155	3.44E-06	1.78E-05	-	-	-	-	-	-	-
SERJ2_LOCUS2063	2.429982717	2.38813154	1.880140819	0.719937206	0.539604441	2.19907463	5.056381605	64.17125324	1.53E-05	6.04E-05	A0A0X3NRZ8,Major facilitator superfamily domain-containing protein 10	-	-	IPR036259,MFS transporter superfamily;IPR020846,Major facilitator superfamily domain;IPR011701,Major facilitator superfamily	-	GO:0055085,biological_process,transmembrane transport;GO:0016021,cellular_component,integral component of membrane;GO:0016020,cellular_component,membrane	-
SERJ2_LOCUS2064	0.257762761	0.241218464	0.265971681	0.748456146	0.791346439	-1.23001929	3.314533362	36.3751731	0.000152376	0.000418847	A0A0X3NH58,Beta-arrestin-1	-	PF00339,Arrestin (or S-antigen), N-terminal domain;PF02752,Arrestin (or S-antigen), C-terminal domain	IPR011022,Arrestin C-terminal-like domain;IPR014752,Arrestin, C-terminal;IPR000698,Arrestin;IPR011021,Arrestin-like, N-terminal;IPR014756,Immunoglobulin E-set	-	GO:0007165,biological_process,signal transduction	-
SERJ2_LOCUS2068	0.689476166	0.664762877	0.675335384	0.404493078	0.374899638	1.161150386	2.734804517	25.59925425	0.000565517	0.001296237	A0A0X3NFA6,Putative tRNA N6-adenosine threonylcarbamoyltransferase	-	PF00814,lycoprotease family	IPR034680,tRNA N6-adenosine threonylcarbamoyltransferase Kae1/OSGEP;IPR000905,Gcp-like domain;IPR017861,Kae1/TsaD family	-	GO:0002949,biological_process,tRNA threonylcarbamoyladenosine modification;GO:0000408,cellular_component,EKC/KEOPS complex;GO:0016740,molecular_function,transferase activity	-
SERJ2_LOCUS2078	0.187167357	0.210985735	0.245674834	0.72401149	0.620043822	-1.285750515	3.098266301	33.48556736	0.00020936	0.000548255	A0A0X3P790,Uncharacterized protein	-	PF08659,KR domain;PF13561,noyl-(Acyl carrier protein) reductase;PF00106,short chain dehydrogenase	IPR036291,NAD(P)-binding domain superfamily;IPR020904,Short-chain dehydrogenase/reductase, conserved site;IPR002347,Short-chain dehydrogenase/reductase SDR	-	GO:0055114,biological_process,oxidation-reduction process;GO:0016491,molecular_function,oxidoreductase activity	-
SERJ2_LOCUS2083	0.068492683	0.083275587	0.087629703	0.422661431	0.419997607	-2.034072372	2.34577599	75.35847302	7.71E-06	3.46E-05	A0A0X3NUA0,Potassium voltage-gated channel subfamily D member 2	-	PF02214,BTB/POZ domain;PF00520,Ion transport protein;PF11601,Shal-type voltage-gated potassium channels, N-terminal	IPR003975,Potassium channel, voltage dependent, Kv4;IPR003131,Potassium channel tetramerisation-type BTB domain;IPR011333,SKP1/BTB/POZ domain superfamily;IPR021645,Shal-type voltage-gated potassium channels, N-terminal;IPR003968,Potassium channel, voltage dependent, Kv;IPR027359,Voltage-dependent channel domain superfamily;IPR005821,Ion transport domain;IPR000210,BTB/POZ domain;IPR028325,Voltage-…	-	GO:0005216,molecular_function,ion channel activity;GO:0005267,molecular_function,potassium channel activity;GO:0055085,biological_process,transmembrane transport;GO:0016020,cellular_component,membrane;GO:0005249,molecular_function,voltage-gated potassium channel activity;GO:0051260,biological_process,protein homooligomerization;GO:0006811,biological_process,ion transport;GO:0005244,molecular_func…	-
SERJ2_LOCUS2095	0.155591664	0.157325302	0.210045126	0.54449221	0.671047927	-1.44364061	4.377624419	45.78620867	6.14E-05	0.000192412	A0A0X3NWK8,Tyrosine-protein kinase	-	PF00018,SH3 domain;PF00779,BTK motif;PF07714,Protein tyrosine kinase;PF00017,SH2 domain;PF00169,PH domain	IPR001245,Serine-threonine/tyrosine-protein kinase, catalytic domain;IPR036860,SH2 domain superfamily;IPR001849,Pleckstrin homology domain;IPR000980,SH2 domain;IPR011009,Protein kinase-like domain superfamily;IPR036028,SH3-like domain superfamily;IPR017441,Protein kinase, ATP binding site;IPR008266,Tyrosine-protein kinase, active site;IPR020635,Tyrosine-protein kinase, catalytic domain;IPR001452,…	-	GO:0016301,molecular_function,kinase activity;GO:0018108,biological_process,peptidyl-tyrosine phosphorylation;GO:0035556,biological_process,intracellular signal transduction;GO:0016740,molecular_function,transferase activity;GO:0016310,biological_process,phosphorylation;GO:0004715,molecular_function,non-membrane spanning protein tyrosine kinase activity;GO:0004713,molecular_function,protein tyros…	-
SERJ2_LOCUS2097	5.140897326	3.530529339	3.7250743	0.044520814	0.004326022	7.762504435	6.44185519	89.47120825	2.55E-05	9.29E-05	A0A158QRY7,Uncharacterized protein	-	-	-	-	-	-
SERJ2_LOCUS2103	0.052688486	0.040136571	0.05291305	0.171602029	0.263983425	-1.803432887	3.515680993	55.00495243	2.91E-05	0.000103699	A0A0X3Q471,Uncharacterized protein	-	PF08313,SCA7, zinc-binding domain	IPR013243,SCA7 domain	-	-	-
SERJ2_LOCUS2111	0.745845545	0.541934091	0.609299372	1.794598539	2.218375092	-1.301239574	5.500488032	34.36824929	0.000189566	0.000504113	A0A0X3PEA9,Uncharacterized protein	-	PF00435,Spectrin repeat;PF08726,Ca2+ insensitive EF hand;PF00307,Calponin homology (CH) domain	IPR001715,Calponin homology domain;IPR002017,Spectrin repeat;IPR018159,Spectrin/alpha-actinin;IPR036872,CH domain superfamily;IPR002048,EF-hand domain;IPR014837,EF-hand, Ca insensitive;IPR011992,EF-hand domain pair	-	GO:0003779,molecular_function,actin binding;GO:0005509,molecular_function,calcium ion binding	-
SERJ2_LOCUS2113	0.755358077	1.051498776	0.721348265	0.045902266	0.044602553	4.593802706	3.304639245	168.9324975	2.16E-07	2.07E-06	A0A0X3P1N0,Transmembrane protein 231	-	PF10149,Transmembrane protein 231	IPR019306,Transmembrane protein 231	-	GO:0016021,cellular_component,integral component of membrane;GO:0016020,cellular_component,membrane	-
SERJ2_LOCUS2119	0.58272902	0.62630824	0.64376822	1.992938335	1.981814732	-1.319872069	4.849923608	43.3161644	7.67E-05	0.000231643	A0A0X3PKQ5,Uncharacterized protein	-	PF06046,xocyst complex component Sec6	IPR010326,Exocyst complex component EXOC3/Sec6	-	GO:0000145,cellular_component,exocyst;GO:0006887,biological_process,exocytosis	-
SERJ2_LOCUS2123	3.144307485	1.581495689	2.184790166	0.066042529	0.062889098	5.513376389	5.362106665	221.6968271	6.22E-08	8.72E-07	A0A0X3PP55,Uncharacterized protein	-	PF15619,Ciliary protein causing Leber congenital amaurosis disease	IPR026188,Lebercilin-like;IPR028933,Lebercilin domain	-	-	-
SERJ2_LOCUS2124	3.313901935	1.718661555	3.39662527	16.69136613	17.18922287	-2.246462133	6.262334488	68.28531359	1.17E-05	4.88E-05	A0A0V0J8C3,Serine/threonine-protein phosphatase	-	PF00149,Calcineurin-like phosphoesterase	IPR029052,Metallo-dependent phosphatase-like;IPR004843,Calcineurin-like phosphoesterase domain, ApaH type;IPR006186,Serine/threonine-specific protein phosphatase/bis(5-nucleosyl)-tetraphosphatase	-	GO:0006470,biological_process,protein dephosphorylation;GO:0016787,molecular_function,hydrolase activity;GO:0004721,molecular_function,phosphoprotein phosphatase activity	-
SERJ2_LOCUS2125	1.45223318	1.040151273	1.071188472	0.008582192	0.025017568	6.479345798	3.301186538	224.2561282	5.90E-08	8.41E-07	A0A183SYU6,Uncharacterized protein	-	-	-	-	-	-
SERJ2_LOCUS2130	0.150955396	0.208794039	0.232201525	15.96477458	11.60828845	-5.764489159	6.417741119	394.5976334	4.28E-09	1.85E-07	A0A0X3P784,Thymidylate synthase	-	PF00303,Thymidylate synthase	IPR023451,Thymidylate synthase/dCMP hydroxymethylase domain;IPR020940,Thymidylate synthase, active site;IPR000398,Thymidylate synthase;IPR036926,Thymidylate synthase/dCMP hydroxymethylase superfamily	-	GO:0032259,biological_process,methylation;GO:0004799,molecular_function,thymidylate synthase activity;GO:0006231,biological_process,dTMP biosynthetic process	-
SERJ2_LOCUS2132	0.652650247	0.550464623	0.761770005	1.98899948	1.759350381	-1.162110661	5.49685066	32.08367877	0.000246209	0.000629415	A0A0X3PHR9,Glutamine--fructose-6-phosphate aminotransferase [isomerizing] 2	-	PF13522,lutamine amidotransferase domain;PF01380,SIS domain	IPR035490,GlmS/FrlB, SIS domain 2;IPR017932,Glutamine amidotransferase type 2 domain;IPR001347,Sugar isomerase (SIS);IPR005855,Glucosamine-fructose-6-phosphate aminotransferase, isomerising;IPR035466,GlmS/AgaS, SIS domain 1;IPR029055,Nucleophile aminohydrolases, N-terminal	-	GO:0004360,molecular_function,glutamine-fructose-6-phosphate transaminase (isomerizing) activity;GO:1901137,biological_process,carbohydrate derivative biosynthetic process;GO:0016740,molecular_function,transferase activity;GO:1901135,biological_process,carbohydrate derivative metabolic process;GO:0008483,molecular_function,transaminase activity;GO:0097367,molecular_function,carbohydrate derivativ…	-
SERJ2_LOCUS2133	3.15819786	3.747903293	2.33256671	0.073406979	0.112087605	5.433465597	4.821121768	194.7787637	1.13E-07	1.30E-06	A0A1I8H651,Uncharacterized protein	-	-	IPR018902,Uncharacterised protein family UPF0573/UPF0605	-	-	-
SERJ2_LOCUS2134	0.28078948	0.216860714	0.299416541	0.760866401	1.022691959	-1.388801686	4.446799552	40.07981484	0.000104354	0.000301347	A0A0X3PNQ5,Alpha-mannosidase	-	PF01074,lycosyl hydrolases family 38 N-terminal domain;PF07748,lycosyl hydrolases family 38 C-terminal domain;PF09261,Alpha mannosidase middle domain	IPR000602,Glycoside hydrolase family 38, N-terminal domain;IPR011013,Galactose mutarotase-like domain superfamily;IPR037094,Glycoside hydrolase family 38, central domain superfamily;IPR027291,Glycoside hydrolase 38, N-terminal domain superfamily;IPR011330,Glycoside hydrolase/deacetylase, beta/alpha-barrel;IPR015341,Glycoside hydrolase family 38, central domain;IPR011682,Glycosyl hydrolase family …	-	GO:0016798,molecular_function,hydrolase activity, acting on glycosyl bonds;GO:0005975,biological_process,carbohydrate metabolic process;GO:0016787,molecular_function,hydrolase activity;GO:0006013,biological_process,mannose metabolic process;GO:0004559,molecular_function,alpha-mannosidase activity;GO:0003824,molecular_function,catalytic activity;GO:0046872,molecular_function,metal ion binding;GO:0…	-
SERJ2_LOCUS2135	0.129806557	0.158372292	0.126698359	0.723139269	0.837273647	-2.119753987	4.513572697	83.84520909	4.87E-06	2.37E-05	A0A0X3Q555,Calbindin-32	-	PF13499,-hand domain pair;PF13202,hand	IPR002048,EF-hand domain;IPR018247,EF-Hand 1, calcium-binding site;IPR011992,EF-hand domain pair	-	GO:0005509,molecular_function,calcium ion binding	-
SERJ2_LOCUS2137	0.736883775	1.139555991	1.761492949	7.524508871	5.674561324	-2.094595945	3.262060692	42.54354029	8.24E-05	0.00024621	A0A0X3P6Z3,Membrane-associating domain	-	PF01284,Membrane-associating domain	IPR008253,Marvel domain	-	GO:0016021,cellular_component,integral component of membrane;GO:0016020,cellular_component,membrane	-
SERJ2_LOCUS2139	0	0.007106028	0.006961877	0.510531041	0.563443737	-6.321986241	0.052567279	119.3179325	1.03E-06	6.80E-06	A0A0V0J3S5,Reverse transcriptase	-	PF00078,Reverse transcriptase (RNA-dependent DNA polymerase)	IPR000477,Reverse transcriptase domain	-	GO:0003964,molecular_function,RNA-directed DNA polymerase activity;GO:0006278,biological_process,RNA-dependent DNA biosynthetic process	-
SERJ2_LOCUS2140	3.354685473	3.030945168	4.516573675	17.28234817	15.27833924	-1.810772519	3.635461168	67.62391251	1.22E-05	5.04E-05	A0A183SB05,Uncharacterized protein	-	-	-	-	-	-
SERJ2_LOCUS2146	1.638334766	1.553677775	2.370577343	13.1707307	10.33922095	-2.312103597	3.032294505	89.51076493	3.66E-06	1.88E-05	A0A183SB05,Uncharacterized protein	-	-	-	-	-	-
SERJ2_LOCUS2148	0.095626539	0.076737052	0.192770206	0.312743799	0.434804788	-1.281753213	3.385180139	14.8873733	0.003443651	0.006341586	A0A0X3PWQ8,VWFA and cache domain-containing protein 1	-	-	IPR029151,Periplasmic sensor-like domain superfamily	-	-	-
SERJ2_LOCUS2150	1.098800591	1.319183855	0.617073164	0.014967444	0.00654464	6.939853164	5.017343962	152.4747408	4.45E-07	3.59E-06	A0A0X3P5Y1,Reverse transcriptase	-	PF00078,Reverse transcriptase (RNA-dependent DNA polymerase)	IPR000477,Reverse transcriptase domain	-	GO:0003964,molecular_function,RNA-directed DNA polymerase activity;GO:0006278,biological_process,RNA-dependent DNA biosynthetic process	-
SERJ2_LOCUS2161	0.137653306	0.107856334	0.080572142	0.356354402	0.483375671	-1.57363054	1.677543047	25.207232	0.00059765	0.001360177	A0A0V0JBJ6,Uncharacterized protein	-	-	-	-	-	-
SERJ2_LOCUS2168	0.047387169	0.043474482	0.080580533	0.669079792	0.614691447	-3.140858268	3.118218032	137.1574427	5.53E-07	4.24E-06	A0A183T4X6,Uncharacterized protein	-	-	-	-	-	-
SERJ2_LOCUS2169	0.122574035	0.097910835	0.112795803	0.059350828	0.066999345	1.175764029	1.965198852	21.30107486	0.00107714	0.002268606	A0A0X3NXG6,Uncharacterized protein	-	PF00082,Subtilase family	IPR015500,Peptidase S8, subtilisin-related;IPR000209,Peptidase S8/S53 domain;IPR022398,Peptidase S8, subtilisin, His-active site;IPR036852,Peptidase S8/S53 domain superfamily;IPR023828,Peptidase S8, subtilisin, Ser-active site	-	GO:0006508,biological_process,proteolysis;GO:0004252,molecular_function,serine-type endopeptidase activity;GO:0016021,cellular_component,integral component of membrane;GO:0016020,cellular_component,membrane	-
SERJ2_LOCUS2173	96.51979559	57.37368198	451.8130404	0.214721025	0	11.05043982	5.388613557	35.33969699	0.002465701	0.004719916	A0A183SLS1,Uncharacterized protein	-	-	IPR023395,Mitochondrial carrier domain superfamily	-	GO:0016021,cellular_component,integral component of membrane;GO:0016020,cellular_component,membrane	-
SERJ2_LOCUS2174	0.054049406	0.057240903	0.058187986	0.200794021	0.284873365	-1.734621191	2.477882542	51.17348279	3.91E-05	0.000132299	G7YE93,Monocyte to macrophage differentiation protein	-	PF03006,Haemolysin-III related	IPR004254,AdipoR/Haemolysin-III-related	-	GO:0016021,cellular_component,integral component of membrane;GO:0016020,cellular_component,membrane	-
SERJ2_LOCUS2176	16.62823403	15.3384397	12.0955471	0.007137868	0.026355889	10.14521118	8.917291452	280.148749	2.66E-08	5.08E-07	A0A0X3NVT6,Uncharacterized protein	-	-	-	-	-	-
SERJ2_LOCUS2177	362.3098933	415.5307553	307.4696874	1.390371788	2.251672848	8.002095523	6.204503504	402.2279002	3.91E-09	1.78E-07	A0A0X3Q1G0,Uncharacterized protein	-	-	-	-	-	-
SERJ2_LOCUS2178	20.17322293	24.11272021	10.61658559	0.047082712	0.140516551	7.997165689	7.020789338	144.2092618	9.11E-07	6.18E-06	A0A183T3I7,Uncharacterized protein	-	-	IPR036116,Fibronectin type III superfamily	-	GO:0016021,cellular_component,integral component of membrane;GO:0016020,cellular_component,membrane	-
SERJ2_LOCUS2180	99.58214105	125.2940639	55.21719118	0.19705574	0.262595862	9.059981566	9.626046922	260.2481132	3.49E-08	5.96E-07	A0A183T3I7,Uncharacterized protein	-	-	IPR036116,Fibronectin type III superfamily	-	GO:0016021,cellular_component,integral component of membrane;GO:0016020,cellular_component,membrane	-
SERJ2_LOCUS2181	75.97758315	109.0542541	32.9695592	0.068045699	0.113998274	10.0430897	9.536956245	161.7596792	1.11E-06	7.22E-06	-	-	-	-	-	-	-
SERJ2_LOCUS2182	1.572370068	1.922401638	1.091146126	0.244647301	0.190896496	3.194747043	3.400279503	77.96309661	6.67E-06	3.08E-05	A0A0X3PD45,Mitochondrial dicarboxylate carrier	-	PF00153,Mitochondrial carrier protein	IPR018108,Mitochondrial substrate/solute carrier;IPR023395,Mitochondrial carrier domain superfamily;IPR002067,Mitochondrial carrier protein	-	GO:0055085,biological_process,transmembrane transport;GO:0016021,cellular_component,integral component of membrane;GO:0016020,cellular_component,membrane	-
SERJ2_LOCUS2183	64.54808194	83.42814386	44.84903029	26.62411087	32.23239582	1.517423195	9.540241815	21.26996146	0.001082538	0.00227796	-	-	-	-	-	-	-
SERJ2_LOCUS2191	0.052290587	0.050190164	0.025087764	2.814583561	4.359226281	-6.012697417	4.602699625	251.6791257	3.46E-08	5.95E-07	A0A183T3I7,Uncharacterized protein	-	-	IPR036116,Fibronectin type III superfamily	-	GO:0016021,cellular_component,integral component of membrane;GO:0016020,cellular_component,membrane	-
SERJ2_LOCUS2194	0.106789658	0.09338566	0.142726362	0.013252883	0.032194077	2.663105979	-0.063359303	28.97883627	0.000360051	0.000878618	-	-	-	-	-	-	-
SERJ2_LOCUS2195	2.615285243	2.81605058	1.664517337	0.672828249	0.456748497	2.446927264	2.783896856	46.02930645	6.01E-05	0.000189074	A0A0X3P5A4,Uncharacterized protein	-	-	-	-	-	-
SERJ2_LOCUS2200	90.97190616	123.056458	62.43948374	506.6624131	457.0522376	-1.996121338	9.400214465	38.82925271	0.000118184	0.000336101	K7XJH2,Glycine C-acetyltransferase	-	PF00155,Aminotransferase class I and II	IPR015424,Pyridoxal phosphate-dependent transferase;IPR001917,Aminotransferase, class-II, pyridoxal-phosphate binding site;IPR004839,Aminotransferase, class I/classII;IPR015421,Pyridoxal phosphate-dependent transferase, major domain;IPR015422,Pyridoxal phosphate-dependent transferase domain 1;IPR011282,2-amino-3-ketobutyrate coenzyme A ligase	-	GO:0030170,molecular_function,pyridoxal phosphate binding;GO:0009058,biological_process,biosynthetic process;GO:0003824,molecular_function,catalytic activity;GO:0016740,molecular_function,transferase activity;GO:0008890,molecular_function,glycine C-acetyltransferase activity;GO:0008152,biological_process,metabolic process;GO:0006567,biological_process,threonine catabolic process	-
SERJ2_LOCUS2206	2.951006073	2.270599817	4.378853046	0.992623766	0.645668965	2.306294741	4.352005894	54.40878034	3.04E-05	0.00010759	A0A0X3PED7,Uncharacterized protein	-	PF15247,Histone RNA hairpin-binding protein RNA-binding domain	IPR029344,Histone RNA hairpin-binding protein, RNA-binding domain;IPR026502,Histone RNA stem-loop-binding protein SLBP1/SLBP2;IPR038294,SLBP, RNA-binding domain superfamily	-	GO:0003723,molecular_function,RNA binding;GO:0003729,molecular_function,mRNA binding	-
SERJ2_LOCUS2209	12.39419648	15.95118925	15.44219444	7.52975596	6.710723341	1.402844834	3.166690345	32.11804181	0.000245217	0.000627352	A0A183SRJ7,Uncharacterized protein	-	PF04900,cf1	IPR006984,rRNA-processing protein Fcf1/Utp23;IPR037503,rRNA-processing protein Fcf1, PIN domain;IPR029060,PIN-like domain superfamily	-	GO:0032040,cellular_component,small-subunit processome	-
SERJ2_LOCUS2224	0.274924065	0.182992664	0.296779368	0.138632195	0.143376107	1.185801588	3.46121721	23.58812505	0.00075623	0.001669776	A0A0X3PFK1,Uncharacterized protein	-	PF16687,beta-propeller of ELYS nucleoporin;PF13934,Nuclear pore complex assembly	IPR032040,ELYS, beta-propeller domain;IPR025151,ELYS-like domain	-	-	-
SERJ2_LOCUS2225	405.3471895	506.4514876	281.6520939	0.664903175	1.292153169	9.043754437	7.149505578	298.7136562	1.57E-08	3.72E-07	A0A0X3PSS5,Tubulin polymerization-promoting protein family member 3	-	PF05517,p25-alpha	IPR011992,EF-hand domain pair;IPR008907,P25-alpha	-	-	-
SERJ2_LOCUS2227	3.637804782	2.638705205	3.009307574	9.544685082	9.428410953	-1.253235455	4.936553545	34.24078728	0.00019228	0.000509721	A0A068WSV4,Elongin b	-	PF00240,Ubiquitin family	IPR000626,Ubiquitin domain;IPR029071,Ubiquitin-like domain superfamily	-	-	-
SERJ2_LOCUS2228	0.184421963	0.16116251	0.189166733	0.475107965	0.499231985	-1.088341458	2.864199361	26.96144184	0.000468981	0.001099836	A0A0X3PPN3,Uncharacterized protein	-	PF00178,ts-domain	IPR036390,Winged helix DNA-binding domain superfamily;IPR036388,Winged helix-like DNA-binding domain superfamily;IPR000418,Ets domain;IPR033077,Ets DNA-binding protein pokkuri	-	GO:0003677,molecular_function,DNA binding;GO:0001709,biological_process,cell fate determination;GO:0045596,biological_process,negative regulation of cell differentiation;GO:0043565,molecular_function,sequence-specific DNA binding;GO:0003700,molecular_function,DNA binding transcription factor activity;GO:0045892,biological_process,negative regulation of transcription, DNA-templated;GO:0000122,biol…	-
SERJ2_LOCUS2234	5.698441718	7.873835265	3.889805085	3.093274388	3.331359726	1.250148546	8.526444627	13.39023101	0.004734923	0.008452756	A0A183SYU2,Uncharacterized protein	-	PF02735,Ku70/Ku80 beta-barrel domain	IPR016194,SPOC-like, C-terminal domain superfamily;IPR006164,Ku70/Ku80 beta-barrel domain;IPR036465,von Willebrand factor A-like domain superfamily;IPR024193,Ku80	-	GO:0043564,cellular_component,Ku70:Ku80 complex;GO:0003677,molecular_function,DNA binding;GO:0003684,molecular_function,damaged DNA binding;GO:0006303,biological_process,double-strand break repair via nonhomologous end joining;GO:0042162,molecular_function,telomeric DNA binding;GO:0000723,biological_process,telomere maintenance;GO:0005634,cellular_component,nucleus;GO:0006310,biological_process,D…	-
SERJ2_LOCUS2235	0.490020241	0.283692254	0.590279528	0.061074576	0.106821472	2.780094133	3.242581997	60.39261957	1.97E-05	7.44E-05	A0A0X3Q5B4,Uncharacterized protein	-	-	-	-	GO:0016021,cellular_component,integral component of membrane;GO:0016020,cellular_component,membrane	-
SERJ2_LOCUS2236	0.075666896	0.020029643	0.072606306	0.005329723	0.020715253	2.42415278	-0.17465017	11.59114506	0.007162821	0.012248488	A0A0X3NV67,Uncharacterized protein	-	PF00078,Reverse transcriptase (RNA-dependent DNA polymerase);PF14529,ndonuclease-reverse transcriptase	IPR005135,Endonuclease/exonuclease/phosphatase;IPR000477,Reverse transcriptase domain	-	-	-
SERJ2_LOCUS2243	0.023420607	0.020914618	0.043294124	0.089163009	0.075590531	-1.151698106	1.489340179	12.77919794	0.00542736	0.00955102	A0A0X3PWE1,Uncharacterized protein	-	-	IPR002172,Low-density lipoprotein (LDL) receptor class A repeat	-	-	-
SERJ2_LOCUS2245	0.478758953	0.27644467	0.464536487	0.117943748	0.078413397	2.396803292	1.803584165	47.75002935	5.18E-05	0.000167238	A0A183THG6,Uncharacterized protein	-	PF06886,Targeting protein for Xklp2 (TPX2)	IPR009675,TPX2;IPR027329,TPX2, C-terminal	-	GO:0032147,biological_process,activation of protein kinase activity;GO:0005874,cellular_component,microtubule;GO:0060236,biological_process,regulation of mitotic spindle organization;GO:0005819,cellular_component,spindle	-
SERJ2_LOCUS2246	3.350552063	3.051930397	2.292492572	0.224079849	0.182714749	4.207295205	5.496074601	177.9631396	1.70E-07	1.75E-06	A0A0X3P5I5,Intraflagellar transport protein 74 homolog	-	-	IPR029602,Intraflagellar transport protein 74	-	GO:0048487,molecular_function,beta-tubulin binding;GO:0031514,cellular_component,motile cilium;GO:0042073,biological_process,intraciliary transport;GO:0060271,biological_process,cilium assembly;GO:0030992,cellular_component,intraciliary transport particle B	-
SERJ2_LOCUS2250	1.843614553	1.352868042	2.371632663	7.071811393	7.562437343	-1.631431361	6.734904324	48.59232137	4.83E-05	0.000157599	A0A0X3P4F5,Uncharacterized protein	-	PF00240,Ubiquitin family	IPR006636,Heat shock chaperonin-binding;IPR015496,Ubiquilin;IPR009060,UBA-like superfamily;IPR015940,Ubiquitin-associated domain;IPR000626,Ubiquitin domain;IPR029071,Ubiquitin-like domain superfamily	-	-	-
SERJ2_LOCUS2253	1.678191746	0.92576122	1.829709043	4.289997046	5.101227621	-1.321746556	5.575245142	25.03594215	0.000612383	0.001389249	A0A183T880,Uncharacterized protein	-	PF00400,WD domain, G-beta repeat;PF04053,Coatomer WD associated region	IPR019775,WD40 repeat, conserved site;IPR017986,WD40-repeat-containing domain;IPR006692,Coatomer, WD associated region;IPR036322,WD40-repeat-containing domain superfamily;IPR015943,WD40/YVTN repeat-like-containing domain superfamily;IPR020472,G-protein beta WD-40 repeat;IPR001680,WD40 repeat	-	GO:0016192,biological_process,vesicle-mediated transport;GO:0005198,molecular_function,structural molecule activity;GO:0030117,cellular_component,membrane coat;GO:0006886,biological_process,intracellular protein transport	-
SERJ2_LOCUS2267	0.040560077	0.034428641	0.034595106	0.253694165	0.176513956	-2.191167873	1.144673801	50.45938111	4.14E-05	0.000138901	A0A0X3PJR5,Tetraspanin-7	-	PF00335,Tetraspanin family	IPR018499,Tetraspanin/Peripherin;IPR008952,Tetraspanin, EC2 domain superfamily	-	GO:0016021,cellular_component,integral component of membrane;GO:0016020,cellular_component,membrane	-
SERJ2_LOCUS2268	0.769918442	0.921875706	1.045247155	0.099223905	0.082130787	3.688063755	2.625334089	156.1872946	3.08E-07	2.70E-06	A0A183SCU8,Uncharacterized protein	-	-	-	-	-	-
SERJ2_LOCUS2270	1.261407143	1.682598591	0.998898486	0.071800218	0.073089459	4.560237081	3.239092845	141.2301055	4.85E-07	3.85E-06	-	-	-	-	-	-	-
SERJ2_LOCUS2273	0.528850828	0.65862201	0.585109859	0.0132018	0.019241991	5.552698877	4.417105181	296.2313382	1.63E-08	3.79E-07	A0A0R3S7V1,Uncharacterized protein	-	PF00335,Tetraspanin family	IPR018499,Tetraspanin/Peripherin;IPR008952,Tetraspanin, EC2 domain superfamily	-	GO:0016021,cellular_component,integral component of membrane;GO:0016020,cellular_component,membrane	-
SERJ2_LOCUS2274	0.396392282	0.568261009	0.37953475	0.18803264	0.241436279	1.444645173	4.146768785	24.52499179	0.000659017	0.001483311	A0A0X3PJ75,Tetraspanin-1	-	PF00335,Tetraspanin family	IPR018499,Tetraspanin/Peripherin;IPR008952,Tetraspanin, EC2 domain superfamily	-	GO:0016021,cellular_component,integral component of membrane;GO:0016020,cellular_component,membrane	-
SERJ2_LOCUS2275	0.654370668	0.528841005	1.017071326	0.499943871	0.366601486	1.10025851	4.709850936	15.20649686	0.003226426	0.00599562	A0A0X3PJR5,Tetraspanin-7	-	PF00335,Tetraspanin family	IPR018499,Tetraspanin/Peripherin;IPR008952,Tetraspanin, EC2 domain superfamily	-	GO:0016021,cellular_component,integral component of membrane;GO:0016020,cellular_component,membrane	-
SERJ2_LOCUS2276	0.081074746	0.109306117	0.100365694	0.027824654	0.033796006	2.02073525	1.639028052	42.52740317	8.25E-05	0.000246527	A0A183TJY2,Uncharacterized protein	-	-	IPR000477,Reverse transcriptase domain	-	-	-
SERJ2_LOCUS2277	0.086659594	0.134387238	0.117802024	0.015056564	0.019506987	3.060421396	0.28263658	42.87243092	7.99E-05	0.000239896	A0A0V0JBV9,Tetraspanin family	-	-	IPR008952,Tetraspanin, EC2 domain superfamily	-	GO:0016021,cellular_component,integral component of membrane;GO:0016020,cellular_component,membrane	-
SERJ2_LOCUS2283	0.046665424	0.030470037	0.03731491	0.270260875	0.384064926	-2.730160917	0.521000591	58.71812247	2.22E-05	8.23E-05	A0A0X3PPZ5,Uncharacterized protein	-	PF00041,ibronectin type III domain;PF06583,Neogenin C-terminus	IPR010560,Neogenin, C-terminal;IPR003961,Fibronectin type III;IPR036116,Fibronectin type III superfamily;IPR013783,Immunoglobulin-like fold	-	GO:0016021,cellular_component,integral component of membrane;GO:0016020,cellular_component,membrane	-
SERJ2_LOCUS2284	0.053379529	0.038726655	0.073985056	0.685272158	0.879480877	-3.46685624	2.636506935	159.5241113	2.80E-07	2.50E-06	A0A0X3PPZ5,Uncharacterized protein	-	PF00041,ibronectin type III domain;PF06583,Neogenin C-terminus	IPR010560,Neogenin, C-terminal;IPR003961,Fibronectin type III;IPR036116,Fibronectin type III superfamily;IPR013783,Immunoglobulin-like fold	-	GO:0016021,cellular_component,integral component of membrane;GO:0016020,cellular_component,membrane	-
SERJ2_LOCUS2287	0	0	0	0.203291554	0.121560245	-8.68598972	-0.981283839	80.33572537	2.73E-05	9.82E-05	-	-	-	-	-	-	-
SERJ2_LOCUS2291	0.521902209	0.48397208	0.323206317	0.054663591	0.059364722	3.329327245	1.825802488	77.23049074	6.94E-06	3.18E-05	A0A183TCJ7,Uncharacterized protein	-	-	-	-	-	-
SERJ2_LOCUS2292	0.480882275	0.906425452	0.539787739	0.22069889	0.398264003	1.433255787	0.340846763	8.95013525	0.014197126	0.022528224	A0A183TKI5,Uncharacterized protein	-	PF03372,ndonuclease/Exonuclease/phosphatase family	IPR036691,Endonuclease/exonuclease/phosphatase superfamily;IPR027124,SWR1-complex protein 5/Craniofacial development protein;IPR005135,Endonuclease/exonuclease/phosphatase	-	-	-
SERJ2_LOCUS2293	0.344259648	0.276816369	0.334413176	0.199376551	0.165030321	1.164637444	2.398468953	22.71655215	0.000862681	0.001873218	A0A0X3NJS5,Uncharacterized protein	-	-	-	-	-	-
SERJ2_LOCUS2295	0.067679627	0.050886828	0.114796657	0.190043036	0.322004377	-1.373455254	2.041158279	16.44065378	0.002528415	0.004828993	A0A0X3PIQ5,Uncharacterized protein	-	PF00400,WD domain, G-beta repeat	IPR036322,WD40-repeat-containing domain superfamily;IPR037289,Elongator complex protein 2;IPR015943,WD40/YVTN repeat-like-containing domain superfamily;IPR001680,WD40 repeat;IPR017986,WD40-repeat-containing domain	-	GO:0002098,biological_process,tRNA wobble uridine modification;GO:0033588,cellular_component,Elongator holoenzyme complex	-
SERJ2_LOCUS2304	11.33203115	10.44226941	10.04665934	0.443688944	0.485016734	4.864736778	2.221900875	215.7780354	7.04E-08	9.39E-07	A0A183SYW5,Uncharacterized protein	-	-	IPR011992,EF-hand domain pair	-	-	-
SERJ2_LOCUS2307	0.755007447	0.76222239	1.148004339	4.449955676	4.889371411	-2.04151279	5.514014236	82.89491663	5.12E-06	2.46E-05	A0A0X3PTP0,Serine/threonine-protein kinase PAK 3	-	PF00069,Protein kinase domain;PF00786,P21-Rho-binding domain	IPR000095,CRIB domain;IPR036936,CRIB domain superfamily;IPR011009,Protein kinase-like domain superfamily;IPR033923,p21 activated kinase binding domain;IPR017441,Protein kinase, ATP binding site;IPR008271,Serine/threonine-protein kinase, active site;IPR000719,Protein kinase domain	-	GO:0016301,molecular_function,kinase activity;GO:0005524,molecular_function,ATP binding;GO:0004672,molecular_function,protein kinase activity;GO:0006468,biological_process,protein phosphorylation;GO:0016310,biological_process,phosphorylation;GO:0004674,molecular_function,protein serine/threonine kinase activity	-
SERJ2_LOCUS2319	22.37432475	26.3573101	26.34712604	14.15038664	15.34924164	1.130395025	4.594105042	26.47253876	0.000501145	0.001165534	A0A0X3NU74,Ragulator complex protein LAMTOR5	-	-	-	-	-	-
SERJ2_LOCUS2326	0.022954989	0.044965155	0.044053002	4.9055918	3.58470666	-6.435191323	2.379661233	345.555586	7.95E-09	2.55E-07	A0A0X3P4Z5,Chymotrypsin B	-	PF00089,Trypsin	IPR009003,Peptidase S1, PA clan;IPR001314,Peptidase S1A, chymotrypsin family;IPR001254,Serine proteases, trypsin domain	-	GO:0006508,biological_process,proteolysis;GO:0004252,molecular_function,serine-type endopeptidase activity	-
SERJ2_LOCUS2327	0.005579106	0.009562506	0.002676721	34.00669252	24.69631423	-11.86082556	7.193992695	711.3468217	2.68E-10	5.11E-08	A0A0X3NYH4,Chymotrypsin-like elastase family member 2A	-	PF00089,Trypsin	IPR009003,Peptidase S1, PA clan;IPR001314,Peptidase S1A, chymotrypsin family;IPR001254,Serine proteases, trypsin domain	-	GO:0006508,biological_process,proteolysis;GO:0004252,molecular_function,serine-type endopeptidase activity	-
SERJ2_LOCUS2328	1.754816309	1.322522045	1.371910909	0.015333867	0.05214892	5.809365485	3.786079502	170.3485255	2.08E-07	2.02E-06	A0A0X3PBX4,Uncharacterized protein	-	-	-	-	-	-
SERJ2_LOCUS2342	0.100239281	0.077507659	0.058217106	0.013749434	0.017813495	2.671170823	-0.056208195	28.56719801	0.000379554	0.000918891	A0A183TBJ9,Uncharacterized protein	-	PF00078,Reverse transcriptase (RNA-dependent DNA polymerase)	IPR000477,Reverse transcriptase domain	-	-	-
SERJ2_LOCUS2349	0.032458602	0.033825206	0.045846485	0.105571056	0.211739427	-1.723941645	2.623592783	32.15003629	0.000244296	0.000625354	A0A0X3P2V8,Uncharacterized protein	-	PF00017,SH2 domain	IPR036860,SH2 domain superfamily;IPR000980,SH2 domain	-	-	-
SERJ2_LOCUS2351	29.23439909	30.55764994	19.91922078	12.37811237	12.23500167	1.490224239	2.874976727	25.19963355	0.000598295	0.001361059	A0A183TQ04,Uncharacterized protein	-	PF00887,Acyl CoA binding protein	IPR000582,Acyl-CoA-binding protein, ACBP;IPR022408,Acyl-CoA-binding protein, ACBP, conserved site;IPR035984,Acyl-CoA binding protein superfamily;IPR014352,FERM/acyl-CoA-binding protein superfamily	-	GO:0000062,molecular_function,fatty-acyl-CoA binding	-
SERJ2_LOCUS2353	74.44962379	84.90312733	82.79848514	29.27222182	20.56379871	2.061356464	4.472570326	64.58567122	1.49E-05	5.92E-05	A0A183TQ04,Uncharacterized protein	-	PF00887,Acyl CoA binding protein	IPR000582,Acyl-CoA-binding protein, ACBP;IPR022408,Acyl-CoA-binding protein, ACBP, conserved site;IPR035984,Acyl-CoA binding protein superfamily;IPR014352,FERM/acyl-CoA-binding protein superfamily	-	GO:0000062,molecular_function,fatty-acyl-CoA binding	-
SERJ2_LOCUS2354	0.087938948	0.084440368	0.088518348	0.952680827	0.896595626	-3.044313119	3.136456654	196.7124258	1.08E-07	1.26E-06	A0A183SNJ5,Uncharacterized protein	-	PF00028,Cadherin domain	IPR020894,Cadherin conserved site;IPR002126,Cadherin;IPR015919,Cadherin-like	-	GO:0007155,biological_process,cell adhesion;GO:0007156,biological_process,homophilic cell adhesion via plasma membrane adhesion molecules;GO:0005509,molecular_function,calcium ion binding;GO:0005886,cellular_component,plasma membrane;GO:0016020,cellular_component,membrane;GO:0016021,cellular_component,integral component of membrane	-
SERJ2_LOCUS2359	26.25069722	17.98604616	19.05739438	0	0	11.39021404	2.326535681	254.8540216	1.15E-07	1.31E-06	-	-	-	-	-	-	-
SERJ2_LOCUS2361	0.028169788	0.022893877	0.037382427	0.477977677	0.350103637	-3.456869105	2.444445349	162.9645135	2.54E-07	2.34E-06	A0A0V0J1P2,von Willebrand factor A domain-containing protein 5A	-	PF13768,von Willebrand factor type A domain;PF08487,Vault protein inter-alpha-trypsin domain	IPR002035,von Willebrand factor, type A;IPR013694,VIT domain;IPR036465,von Willebrand factor A-like domain superfamily	-	-	-
SERJ2_LOCUS2363	0.379310237	0.292482492	0.506237013	1.095952415	1.243586864	-1.226179022	4.669849333	28.55371403	0.000380214	0.000920324	A0A0V0J1P2,von Willebrand factor A domain-containing protein 5A	-	PF13768,von Willebrand factor type A domain;PF08487,Vault protein inter-alpha-trypsin domain	IPR002035,von Willebrand factor, type A;IPR013694,VIT domain;IPR036465,von Willebrand factor A-like domain superfamily	-	-	-
SERJ2_LOCUS2364	2082.173633	1493.222383	2358.434244	5094.077938	5247.384125	-1.035118815	12.47064479	21.90108196	0.000979142	0.00209107	A0A0X3PPB0,Uncharacterized protein	-	PF04774,Hyaluronan / mRNA binding family	IPR006861,Hyaluronan/mRNA-binding protein	-	-	-
SERJ2_LOCUS2370	3.500985679	2.928673178	3.060382708	0.45130037	0.3795901	3.292856613	6.466631136	169.892726	2.10E-07	2.03E-06	A0A0V0J1P2,von Willebrand factor A domain-containing protein 5A	-	PF13768,von Willebrand factor type A domain;PF08487,Vault protein inter-alpha-trypsin domain	IPR002035,von Willebrand factor, type A;IPR013694,VIT domain;IPR036465,von Willebrand factor A-like domain superfamily	-	-	-
SERJ2_LOCUS2382	0.010765119	0.008434859	0.004131876	232.7902745	174.9369141	-14.26748976	9.363341373	1147.388237	2.78E-11	3.98E-08	A0A0X3PWG6,Tenascin	-	PF00041,ibronectin type III domain	IPR003961,Fibronectin type III;IPR036116,Fibronectin type III superfamily;IPR013783,Immunoglobulin-like fold	-	-	-
SERJ2_LOCUS2383	0	0	0	1.54440171	1.02484938	-9.400028824	-0.290103025	122.3561362	6.16E-06	2.88E-05	-	-	-	-	-	-	-
SERJ2_LOCUS2385	0.867528819	1.11826777	0.825878468	0.232954836	0.242389844	2.357899272	5.242410184	76.42304595	7.26E-06	3.29E-05	A0A0X3PQL6,ATP-binding cassette sub-family B member 8	-	PF00005,ABC transporter;PF00664,ABC transporter transmembrane region	IPR003439,ABC transporter-like;IPR027417,P-loop containing nucleoside triphosphate hydrolase;IPR011527,ABC transporter type 1, transmembrane domain;IPR036640,ABC transporter type 1, transmembrane domain superfamily;IPR003593,AAA+ ATPase domain;IPR017871,ABC transporter, conserved site	-	GO:0042626,molecular_function,ATPase activity, coupled to transmembrane movement of substances;GO:0055085,biological_process,transmembrane transport;GO:0016887,molecular_function,ATPase activity;GO:0016020,cellular_component,membrane;GO:0000166,molecular_function,nucleotide binding;GO:0005524,molecular_function,ATP binding;GO:0016021,cellular_component,integral component of membrane	-
SERJ2_LOCUS2386	46.36038205	54.27336842	44.8209255	0	0	12.99612851	3.913825997	436.5466882	1.21E-08	3.19E-07	A0A183TTJ9,Uncharacterized protein	-	-	-	-	GO:0016021,cellular_component,integral component of membrane;GO:0016020,cellular_component,membrane	-
SERJ2_LOCUS2397	0.406539283	0.330974832	0.459860693	1.76673117	2.083213896	-1.912772645	4.189632992	84.7084174	4.66E-06	2.29E-05	A0A0V0J5K8,Sec1 family domain-containing protein 1	-	PF00995,Sec1 family	IPR036045,Sec1-like superfamily;IPR001619,Sec1-like protein	-	GO:0016192,biological_process,vesicle-mediated transport;GO:0006904,biological_process,vesicle docking involved in exocytosis	-
SERJ2_LOCUS2414	1.711301871	1.949148096	1.542999359	0.74046583	0.740102113	1.603761228	4.932276607	43.32080232	7.67E-05	0.000231596	A0A183TCW6,Uncharacterized protein	-	-	IPR036028,SH3-like domain superfamily	-	-	-
SERJ2_LOCUS2420	0.034693681	0.031963944	0.024262483	0.248264058	0.254140065	-2.675996468	2.87205475	109.2688243	1.53E-06	9.29E-06	A0A0V0J5G1,Uncharacterized protein	-	PF13426,PAS domain;PF00027,Cyclic nucleotide-binding domain;PF00520,Ion transport protein	IPR000014,PAS domain;IPR014710,RmlC-like jelly roll fold;IPR003967,Potassium channel, voltage-dependent, ERG;IPR000595,Cyclic nucleotide-binding domain;IPR035965,PAS domain superfamily;IPR018490,Cyclic nucleotide-binding-like;IPR005821,Ion transport domain;IPR001610,PAC motif;IPR003938,Potassium channel, voltage-dependent, EAG/ELK/ERG;IPR000700,PAS-associated, C-terminal	-	GO:0005216,molecular_function,ion channel activity;GO:0005267,molecular_function,potassium channel activity;GO:0023014,biological_process,signal transduction by protein phosphorylation;GO:0000160,biological_process,phosphorelay signal transduction system;GO:0055085,biological_process,transmembrane transport;GO:0005622,cellular_component,intracellular;GO:0005249,molecular_function,voltage-gated po…	-
SERJ2_LOCUS2422	12.99292205	13.03171863	12.24788564	9.300013259	6.745332103	1.036284409	4.902444459	18.7140055	0.001663963	0.003330891	A0A0X3Q9K1,Uncharacterized protein	-	PF08790,LYAR-type C2HC zinc finger	IPR014898,Zinc finger, C2H2, LYAR-type;IPR036236,Zinc finger C2H2 superfamily	-	-	-
SERJ2_LOCUS2423	8.196965222	11.28082655	8.694843405	5.018937139	3.642029377	1.491750787	5.414025045	28.62377373	0.000376799	0.000913205	A0A0R3VTY0,NADH dehydrogenase [ubiquinone] 1 alpha subcomplex subunit 8	-	-	IPR016680,NADH dehydrogenase [ubiquinone] (complex I), alpha subcomplex, subunit 8	-	GO:0006120,biological_process,mitochondrial electron transport, NADH to ubiquinone;GO:0070469,cellular_component,respiratory chain;GO:0005747,cellular_component,mitochondrial respiratory chain complex I;GO:0005743,cellular_component,mitochondrial inner membrane;GO:0005739,cellular_component,mitochondrion;GO:0016020,cellular_component,membrane;GO:0055114,biological_process,oxidation-reduction proc…	-
SERJ2_LOCUS2426	0.231592842	0.186758501	0.198938244	0.130110287	0.114720108	1.112502008	2.399836856	20.43153909	0.001241171	0.002575583	A0A0X3NGS7,Uncharacterized protein	-	-	IPR011989,Armadillo-like helical;IPR016024,Armadillo-type fold	-	-	-
SERJ2_LOCUS2429	1.779584819	2.098565321	2.129597872	0.88552045	1.156855336	1.339741746	4.32293906	32.80357436	0.000226385	0.000587085	A0A0V0JBM0,Uncharacterized protein	-	-	-	-	-	-
SERJ2_LOCUS2433	0.333315835	0.239401239	0.388190449	0.733546251	0.920209322	-1.015968024	3.93672684	19.63304462	0.00141918	0.002904287	A0A0X3P7Q3,Eukaryotic translation initiation factor 2-alpha kinase 3	-	PF00069,Protein kinase domain	IPR011009,Protein kinase-like domain superfamily;IPR017441,Protein kinase, ATP binding site;IPR008271,Serine/threonine-protein kinase, active site;IPR000719,Protein kinase domain	-	GO:0016301,molecular_function,kinase activity;GO:0003743,molecular_function,translation initiation factor activity;GO:0016310,biological_process,phosphorylation;GO:0006413,biological_process,translational initiation;GO:0004672,molecular_function,protein kinase activity;GO:0006468,biological_process,protein phosphorylation;GO:0005524,molecular_function,ATP binding	-
SERJ2_LOCUS2442	56.66728007	79.26875171	57.93600292	5.755174451	3.92618335	4.115433769	8.932424457	143.3115874	4.54E-07	3.64E-06	A0A0V0J443,Intraflagellar transport protein 27 homolog	-	PF07653,Variant SH3 domain;PF00018,SH3 domain	IPR001452,SH3 domain;IPR036028,SH3-like domain superfamily	-	GO:0031514,cellular_component,motile cilium	-
SERJ2_LOCUS2446	2.224431677	2.653948926	1.732988136	0.268896063	0.239139758	3.497458802	4.600326967	123.2105579	8.94E-07	6.09E-06	A0A183SEB1,Uncharacterized protein	-	-	-	-	-	-
SERJ2_LOCUS2455	0.056788303	0.051454261	0.066973911	0.316427067	0.258053082	-1.940938359	3.473068868	80.54721138	5.79E-06	2.74E-05	A0A0X3NML1,Uncharacterized protein	-	-	-	-	-	-
SERJ2_LOCUS2459	0.163041794	0.113675074	0.251906263	0.604960044	0.513185558	-1.32115963	1.183167765	15.77622833	0.002878469	0.005423027	W4YUC1,Uncharacterized protein	-	PF00665,Integrase core domain;PF09337,His(2)-Cys(2) zinc finger;PF00078,Reverse transcriptase (RNA-dependent DNA polymerase)	IPR034132,Retropepsin Saci-like domain;IPR015416,Zinc finger, H2C2-type, histone UAS binding;IPR021109,Aspartic peptidase domain superfamily;IPR001584,Integrase, catalytic core;IPR001995,Peptidase A2A, retrovirus, catalytic;IPR001969,Aspartic peptidase, active site;IPR036397,Ribonuclease H superfamily;IPR000477,Reverse transcriptase domain;IPR012337,Ribonuclease H-like superfamily	KOG0017,FOG: Transposon-encoded proteins with TYA, reverse transcriptase, integrase domains in various combinations;COG2801,Transposase and inactivated derivatives	GO:0006508,biological_process,proteolysis;GO:0004190,molecular_function,aspartic-type endopeptidase activity;GO:0003676,molecular_function,nucleic acid binding;GO:0016020,cellular_component,membrane;GO:0015074,biological_process,DNA integration;GO:0016021,cellular_component,integral component of membrane	-
SERJ2_LOCUS2466	0.513214779	0.836272047	0.440159937	0.197274037	0.092010367	2.426642502	1.064576187	24.17414246	0.000693542	0.001549891	-	-	-	-	-	-	-
SERJ2_LOCUS2469	4.011333607	4.570985394	4.117407855	2.002039167	1.579072219	1.610540822	3.857144151	43.40792938	7.61E-05	0.000230108	A0A0X3PFP4,Uncharacterized protein	-	PF01722,BolA-like protein	IPR002634,BolA protein;IPR036065,BolA-like superfamily	-	-	-
SERJ2_LOCUS2474	0.500585378	0.46576922	0.390274302	0.282664152	0.173247441	1.357771634	2.63577595	20.48857435	0.001229523	0.002554558	A0A183SWL9,Uncharacterized protein	-	PF00378,noyl-CoA hydratase/isomerase	IPR014748,Enoyl-CoA hydratase, C-terminal;IPR001753,Enoyl-CoA hydratase/isomerase;IPR029045,ClpP/crotonase-like domain superfamily	-	GO:0003824,molecular_function,catalytic activity;GO:0008152,biological_process,metabolic process	-
SERJ2_LOCUS2477	0.475409617	0.40946387	0.416571699	0.098568211	0.111568508	2.412565105	5.014866565	107.9140429	1.61E-06	9.67E-06	A0A0X3QFJ1,Uncharacterized protein	-	PF00642,Zinc finger C-x8-C-x5-C-x3-H type (and similar);PF05495,CHY zinc finger	IPR036855,Zinc finger, CCCH-type superfamily;IPR000571,Zinc finger, CCCH-type;IPR016135,Ubiquitin-conjugating enzyme/RWD-like;IPR008913,Zinc finger, CHY-type;IPR037274,Zinc finger, CHY-type superfamily	-	GO:0046872,molecular_function,metal ion binding;GO:0008270,molecular_function,zinc ion binding	-
SERJ2_LOCUS2485	1.284628055	1.686324849	1.369630186	0.371993512	0.271095446	2.538391019	1.335030057	50.82331885	4.02E-05	0.000135454	A0A183TLA9,Uncharacterized protein	-	PF00096,Zinc finger, C2H2 type	IPR013087,Zinc finger C2H2-type;IPR036236,Zinc finger C2H2 superfamily	-	GO:0003676,molecular_function,nucleic acid binding	-
SERJ2_LOCUS2486	1.745707452	1.67001865	1.54709931	0.523983398	0.479773059	2.087684266	2.1768635	61.03066313	1.89E-05	7.19E-05	A0A0X3NJ91,Uncharacterized protein	-	PF12251,snRNA-activating protein of 50kDa MW C terminal	IPR022042,snRNA-activating protein complex, subunit 3	-	-	-
SERJ2_LOCUS2488	2.967298941	2.880749658	2.888886529	0.738344624	0.556380919	2.534436175	5.142007384	105.4653561	1.78E-06	1.05E-05	A0A0V0J7S3,Putative 28S rRNA	-	PF17125,N-terminal domain of 16S rRNA methyltransferase RsmF;PF01189,16S rRNA methyltransferase RsmB/F;PF01728,tsJ-like methyltransferase	IPR023267,RNA (C5-cytosine) methyltransferase;IPR029063,S-adenosyl-L-methionine-dependent methyltransferase;IPR023273,RNA (C5-cytosine) methyltransferase, NOP2;IPR018314,Bacterial Fmu (Sun)/eukaryotic nucleolar NOL1/Nop2p, conserved site;IPR001678,SAM-dependent methyltransferase RsmB/NOP2-type;IPR031341,Ribosomal RNA small subunit methyltransferase F, N-terminal;IPR011023,Nop2p	-	GO:0016740,molecular_function,transferase activity;GO:0003723,molecular_function,RNA binding;GO:0008757,molecular_function,S-adenosylmethionine-dependent methyltransferase activity;GO:0008168,molecular_function,methyltransferase activity;GO:0032259,biological_process,methylation;GO:0006364,biological_process,rRNA processing	-
SERJ2_LOCUS2491	0.925216087	0.837344491	0.517753185	0.220604438	0.325691332	1.861150094	5.957277006	30.76770688	0.000288177	0.000724078	A0A0X3NP81,Uncharacterized protein	-	PF12774,Hydrolytic ATP binding site of dynein motor region D1;PF12777,Microtubule-binding stalk of dynein motor;PF03028,ynein heavy chain and region D6 of dynein motor;PF12780,P-loop containing dynein motor region D4;PF08393,ynein heavy chain, N-terminal region 2;PF12781,ATP-binding dynein motor region D5;PF12775,P-loop containing dynein motor region D3	IPR035699,Dynein heavy chain, hydrolytic ATP-binding dynein motor region D1;IPR024743,Dynein heavy chain, coiled coil stalk;IPR026983,Dynein heavy chain;IPR027417,P-loop containing nucleoside triphosphate hydrolase;IPR004273,Dynein heavy chain domain;IPR013602,Dynein heavy chain, domain-2;IPR035706,Dynein heavy chain, ATP-binding dynein motor region D5;IPR024317,Dynein heavy chain, AAA module D4	-	GO:0007018,biological_process,microtubule-based movement;GO:0030286,cellular_component,dynein complex;GO:0003777,molecular_function,microtubule motor activity;GO:0005524,molecular_function,ATP binding	-
SERJ2_LOCUS2497	0.129447906	0.081021653	0.18007061	0.859706195	1.382358979	-2.760277968	3.629587825	78.82527666	6.36E-06	2.95E-05	A0A0X3NFQ8,Nuclear receptor subfamily 2 group C member 2	-	PF00105,Zinc finger, C4 type (two domains);PF00104,Ligand-binding domain of nuclear hormone receptor	IPR001628,Zinc finger, nuclear hormone receptor-type;IPR000536,Nuclear hormone receptor, ligand-binding domain;IPR035500,Nuclear hormone receptor-like domain superfamily;IPR013088,Zinc finger, NHR/GATA-type	-	GO:0003677,molecular_function,DNA binding;GO:0043565,molecular_function,sequence-specific DNA binding;GO:0003700,molecular_function,DNA binding transcription factor activity;GO:0046872,molecular_function,metal ion binding;GO:0006355,biological_process,regulation of transcription, DNA-templated;GO:0006351,biological_process,transcription, DNA-templated;GO:0005634,cellular_component,nucleus;GO:0008…	-
SERJ2_LOCUS2503	18.85725503	10.83313552	9.603811665	0	0.273267105	6.888413786	2.737595646	96.3928873	3.72E-06	1.89E-05	A0A0X3NR70,Uncharacterized protein	-	PF00244,14-3-3 protein	IPR023410,14-3-3 domain;IPR036815,14-3-3 domain superfamily	-	-	-
SERJ2_LOCUS2504	2.174523992	1.884710405	0.821620188	1.015670964	1.00598323	1.076803219	5.695925545	7.083685103	0.025713538	0.038517445	A0A0X3NN54,Uncharacterized protein	-	-	-	-	-	-
SERJ2_LOCUS2511	20558.83746	21549.00748	17961.89661	0.162908991	0.052765419	17.84721722	14.078257	1001.371266	5.31E-11	4.41E-08	A0A0X3PQ66,Uncharacterized protein	-	-	-	-	-	-
SERJ2_LOCUS2515	3.077234842	2.12921162	2.557055393	1.252973095	1.169785159	1.455400335	5.364600235	38.74184312	0.000119231	0.000338482	A0A0X3PF95,DIS3-like exonuclease 2	-	PF17216,Rrp44-like cold shock domain;PF00773,RNB domain	IPR033771,Rrp44-like cold shock domain;IPR022966,Ribonuclease II/R, conserved site;IPR012340,Nucleic acid-binding, OB-fold	-	GO:0004527,molecular_function,exonuclease activity;GO:0090305,biological_process,nucleic acid phosphodiester bond hydrolysis	-
SERJ2_LOCUS2517	2.909070413	2.918487894	3.353840451	8.633745879	8.708573189	-1.140312044	6.131858653	33.39500181	0.000211529	0.000552921	A0A0V0J864,Homeobox protein extradenticle	-	PF03792,PBC domain;PF00046,Homeobox domain	IPR017970,Homeobox, conserved site;IPR001356,Homeobox domain;IPR009057,Homeobox-like domain superfamily;IPR005542,PBX	-	GO:0043565,molecular_function,sequence-specific DNA binding;GO:0006355,biological_process,regulation of transcription, DNA-templated;GO:0003700,molecular_function,DNA binding transcription factor activity;GO:0003677,molecular_function,DNA binding;GO:0005634,cellular_component,nucleus	-
SERJ2_LOCUS2518	0.104207007	0.062219883	0.088762971	0.469576407	0.609628315	-2.306581597	3.129714087	81.5262069	5.50E-06	2.62E-05	A0A0X3P734,Uncharacterized protein	-	PF00028,Cadherin domain	IPR020894,Cadherin conserved site;IPR002126,Cadherin;IPR015919,Cadherin-like	-	GO:0007155,biological_process,cell adhesion;GO:0007156,biological_process,homophilic cell adhesion via plasma membrane adhesion molecules;GO:0005509,molecular_function,calcium ion binding;GO:0005886,cellular_component,plasma membrane;GO:0016020,cellular_component,membrane;GO:0016021,cellular_component,integral component of membrane	-
SERJ2_LOCUS2524	1.502301205	1.732267715	1.610566983	0.970014894	0.955740021	1.115931875	5.325646025	25.61644749	0.000564156	0.001293777	A0A0X3NZY3,Neural proliferation differentiation and control protein 1	-	PF06809,Neural proliferation differentiation control-1 protein (NPDC1)	IPR009635,Neural proliferation differentiation control-1	-	GO:0016021,cellular_component,integral component of membrane;GO:0016020,cellular_component,membrane	-
SERJ2_LOCUS2525	0.413874975	0.434838021	0.626750414	1.247280308	1.415228207	-1.081714268	3.394288442	22.43464301	0.000900941	0.001945328	A0A0X3PZZ1,Uncharacterized protein	-	PF01417,NTH domain	IPR013809,ENTH domain;IPR008942,ENTH/VHS	-	-	-
SERJ2_LOCUS2527	0.012585568	0	0.018114756	0.25146634	0.292152974	-4.321317112	-0.625667058	45.5869329	6.25E-05	0.000195111	A0A183SEE7,Uncharacterized protein	-	PF00038,Intermediate filament protein	IPR001664,Intermediate filament protein	-	GO:0005882,cellular_component,intermediate filament;GO:0005198,molecular_function,structural molecule activity	-
SERJ2_LOCUS2528	0	0	0.026016541	0.188430125	0.122063178	-3.758859336	-0.893516937	17.29443058	0.002284278	0.004414001	W6URS2,Neurofilament protein	-	PF00038,Intermediate filament protein	IPR036415,Lamin tail domain superfamily;IPR001664,Intermediate filament protein	-	GO:0005882,cellular_component,intermediate filament;GO:0005198,molecular_function,structural molecule activity	-
SERJ2_LOCUS2529	0.201255037	0.184454584	0.323629417	0.866150254	1.296726535	-1.843602688	4.110774616	47.56762425	5.27E-05	0.000169363	A0A0X3PI34,Uncharacterized protein	-	PF00170,bZIP transcription factor	IPR004827,Basic-leucine zipper domain	-	GO:0006355,biological_process,regulation of transcription, DNA-templated;GO:0003700,molecular_function,DNA binding transcription factor activity	-
SERJ2_LOCUS2531	0.243856512	0.263376122	0.153858382	0.130587988	0.140989352	1.082265833	2.836724366	11.88221085	0.006681729	0.011518487	A0A0V0J566,Putative RNA-directed DNA polymerase from transposon X-element	-	PF00078,Reverse transcriptase (RNA-dependent DNA polymerase);PF14529,ndonuclease-reverse transcriptase	IPR036691,Endonuclease/exonuclease/phosphatase superfamily;IPR005135,Endonuclease/exonuclease/phosphatase;IPR000477,Reverse transcriptase domain	-	GO:0003964,molecular_function,RNA-directed DNA polymerase activity;GO:0006278,biological_process,RNA-dependent DNA biosynthetic process	-
SERJ2_LOCUS2532	0.291523666	0.158441143	0.281349008	0.813920004	0.785184292	-1.36315473	2.388170553	25.48798351	0.00057442	0.001313963	A0A0X3Q7A9,Tetraspanin	-	PF00335,Tetraspanin family	IPR018499,Tetraspanin/Peripherin;IPR008952,Tetraspanin, EC2 domain superfamily;IPR000301,Tetraspanin	-	GO:0016021,cellular_component,integral component of membrane;GO:0016020,cellular_component,membrane	-
SERJ2_LOCUS2533	0.196561049	0.145175883	0.181237336	0.801025663	0.889238003	-1.916974609	5.047723398	83.92796786	4.85E-06	2.36E-05	A0A0X3NM78,Choline transporter-like protein 5	-	PF04515,Plasma-membrane choline transporter	IPR007603,Choline transporter-like	-	GO:0016021,cellular_component,integral component of membrane;GO:0016020,cellular_component,membrane	-
SERJ2_LOCUS2540	2.665617138	1.55910118	2.442516709	0.678393964	0.747921879	1.991002714	2.226308483	45.94264097	6.06E-05	0.000190225	-	-	-	-	-	-	-
SERJ2_LOCUS2556	3.907798593	2.85914731	3.891344433	10.49167318	12.2116813	-1.318289412	5.964218203	39.04499268	0.000115647	0.000329999	A0A0X3NWI6,Importin subunit beta-1	-	PF13513,HEAT-like repeat;PF03810,Importin-beta N-terminal domain	IPR011989,Armadillo-like helical;IPR016024,Armadillo-type fold;IPR001494,Importin-beta, N-terminal domain;IPR021133,HEAT, type 2	-	GO:0008536,molecular_function,Ran GTPase binding;GO:0005622,cellular_component,intracellular;GO:0006886,biological_process,intracellular protein transport	-
SERJ2_LOCUS2557	0.07284838	0.09732146	0.119037783	0.276970106	0.246486033	-1.081781066	3.353125909	19.60958464	0.001424862	0.002913262	A0A0X3PJ87,Uncharacterized protein	-	-	-	-	-	-
SERJ2_LOCUS2559	0.32961175	0.413765951	0.095774793	0.008065913	0	6.398040522	0.813229073	34.45704381	0.000239711	0.000615486	A0A183T4S9,Uncharacterized protein	-	-	-	-	-	-
SERJ2_LOCUS2560	3.144436895	2.64389367	3.623967894	12.74892819	15.85672294	-1.831271366	6.957416566	72.53961461	9.08E-06	3.96E-05	A0A183SS90,Uncharacterized protein	-	-	-	-	-	-
SERJ2_LOCUS2564	1.500622423	1.453409349	2.011570836	0.886304263	0.750894906	1.369517127	5.94599934	36.32663256	0.000153165	0.000420673	A0A0X3P3Q6,Uncharacterized protein	-	PF01545,Cation efflux family	IPR027469,Cation efflux transmembrane domain superfamily;IPR002524,Cation efflux protein;IPR036837,Cation efflux protein, cytoplasmic domain superfamily	-	GO:0098655,biological_process,cation transmembrane transport;GO:0055085,biological_process,transmembrane transport;GO:0008324,molecular_function,cation transmembrane transporter activity;GO:0006812,biological_process,cation transport;GO:0016020,cellular_component,membrane;GO:0016021,cellular_component,integral component of membrane	-
SERJ2_LOCUS2567	10.98384436	7.2169715	11.46757992	0.040007849	0	9.179638763	3.527833815	273.7720988	2.35E-08	4.67E-07	A0A183SKV3,Uncharacterized protein	-	PF00076,RNA recognition motif. (a.k.a. RRM, RBD, or RNP domain)	IPR006548,Splicing factor ELAV/Hu;IPR000504,RNA recognition motif domain;IPR035979,RNA-binding domain superfamily;IPR012677,Nucleotide-binding alpha-beta plait domain superfamily;IPR002343,Paraneoplastic encephalomyelitis antigen	-	GO:0003723,molecular_function,RNA binding;GO:0003676,molecular_function,nucleic acid binding	-
SERJ2_LOCUS2568	73.72396786	74.75006762	48.93926897	0	0	13.55191333	4.46650947	342.2780221	3.35E-08	5.80E-07	A0A183SKV4,Uncharacterized protein	-	-	-	-	-	-
SERJ2_LOCUS2570	8.283146462	4.70131797	9.768564481	2.70861255	2.69998563	1.830139277	5.733436805	40.49670876	0.000100184	0.000291518	A0A183TFE2,Uncharacterized protein	-	PF15276,Protein phosphatase 1 binding	IPR029334,Protein phosphatase 1 binding domain	-	-	-
SERJ2_LOCUS2581	0.221575113	0.188141867	0.259150365	0.629505092	0.709613935	-1.229140577	3.006254103	32.75050096	0.000227779	0.000590132	A0A0X3NGS0,Uncharacterized protein	-	PF08547,Complex I intermediate-associated protein 30 (CIA30)	IPR013857,NADH:ubiquinone oxidoreductase intermediate-associated protein 30;IPR008979,Galactose-binding-like domain superfamily	-	-	-
SERJ2_LOCUS2584	0.369107946	0.299606994	0.289407454	1.187181712	1.306892379	-1.596355957	5.400060615	53.75116252	3.20E-05	0.000111743	A0A0X3PV22,Uncharacterized protein	-	PF00055,Laminin N-terminal (Domain VI);PF00053,Laminin EGF domain	IPR002049,Laminin EGF domain;IPR008211,Laminin, N-terminal;IPR038684,Laminin, N-terminal domain superfamily;IPR000742,EGF-like domain	-	-	-
SERJ2_LOCUS2586	0.022933588	0.01283521	0.022005965	0.130921511	0.165931951	-2.576101625	-0.32264069	39.68013233	0.00010855	0.000312127	A0A183T7T8,Uncharacterized protein	-	-	-	-	-	-
SERJ2_LOCUS2587	0.091684623	0.0916949	0.170376339	4.73513893	3.298465087	-4.746554213	5.51324938	232.106655	5.03E-08	7.55E-07	A0A0X3PYY9,Ovochymase-1	-	PF00089,Trypsin;PF00041,ibronectin type III domain	IPR003961,Fibronectin type III;IPR018114,Serine proteases, trypsin family, histidine active site;IPR001254,Serine proteases, trypsin domain;IPR036116,Fibronectin type III superfamily;IPR009003,Peptidase S1, PA clan;IPR013783,Immunoglobulin-like fold;IPR001314,Peptidase S1A, chymotrypsin family	-	GO:0006508,biological_process,proteolysis;GO:0004252,molecular_function,serine-type endopeptidase activity	-
SERJ2_LOCUS2589	0.109534505	0.144340764	0.166255468	2.280252214	1.267548005	-3.301889572	2.833751317	112.0259907	1.37E-06	8.48E-06	A0A0X3PWC6,Influenza virus NS1A-binding protein homolog A	-	PF01344,Kelch motif	IPR015915,Kelch-type beta propeller;IPR006652,Kelch repeat type 1	-	-	-
SERJ2_LOCUS2591	0.082243211	0.177882696	0.111798546	0.053584667	0.028926349	1.96386365	0.289723309	14.20515478	0.003970718	0.007213649	A0A0X3PDA8,Uncharacterized protein	-	PF00665,Integrase core domain	IPR036397,Ribonuclease H superfamily;IPR001584,Integrase, catalytic core;IPR012337,Ribonuclease H-like superfamily	-	GO:0003676,molecular_function,nucleic acid binding;GO:0015074,biological_process,DNA integration	-
SERJ2_LOCUS2596	0.25018162	0.25178313	0.417298248	0.059872583	0.072139856	2.561500359	2.733530788	73.99683519	8.34E-06	3.70E-05	A0A0X3NQD5,Uncharacterized protein	-	PF00169,PH domain	IPR001849,Pleckstrin homology domain;IPR011993,PH-like domain superfamily	-	-	-
SERJ2_LOCUS2598	0.021938693	0.030778958	0.048361122	0.026784996	0.014014315	1.071948161	0.082945489	5.140100071	0.04794633	0.067606332	A0A0X3PCE5,Uncharacterized protein	-	PF00078,Reverse transcriptase (RNA-dependent DNA polymerase);PF14529,ndonuclease-reverse transcriptase	IPR036691,Endonuclease/exonuclease/phosphatase superfamily;IPR027124,SWR1-complex protein 5/Craniofacial development protein;IPR005135,Endonuclease/exonuclease/phosphatase;IPR000477,Reverse transcriptase domain	-	-	-
SERJ2_LOCUS2600	0.043410474	0.058579104	0.064796043	0	0.003257218	5.301318	-0.209070561	50.15194096	4.25E-05	0.00014195	-	-	-	-	-	-	-
SERJ2_LOCUS2601	0.138560836	0.213257425	0.189937572	0.013756617	0.020050653	3.759310009	0.455997231	59.32838461	2.12E-05	7.93E-05	A0A0X3PBI1,Uncharacterized protein	-	PF07714,Protein tyrosine kinase	IPR001245,Serine-threonine/tyrosine-protein kinase, catalytic domain;IPR011009,Protein kinase-like domain superfamily;IPR008266,Tyrosine-protein kinase, active site;IPR000719,Protein kinase domain	-	GO:0006468,biological_process,protein phosphorylation;GO:0005524,molecular_function,ATP binding;GO:0004672,molecular_function,protein kinase activity	-
SERJ2_LOCUS2608	0.010637604	0.010418683	0.013609776	0.588349175	0.577676478	-5.28154263	2.238229064	388.1015989	4.62E-09	1.93E-07	A0A0X3PTG9,Uncharacterized protein	-	PF00102,Protein-tyrosine phosphatase	IPR000242,PTP type protein phosphatase;IPR003961,Fibronectin type III;IPR029021,Protein-tyrosine phosphatase-like;IPR013783,Immunoglobulin-like fold;IPR036116,Fibronectin type III superfamily	-	GO:0006470,biological_process,protein dephosphorylation;GO:0035335,biological_process,peptidyl-tyrosine dephosphorylation;GO:0004725,molecular_function,protein tyrosine phosphatase activity;GO:0016021,cellular_component,integral component of membrane;GO:0016020,cellular_component,membrane	-
SERJ2_LOCUS2610	0.384823392	0.257582478	0.446264042	0.913874384	1.054497894	-1.089450559	3.593064108	21.1116007	0.001110528	0.002329949	A0A0X3P615,Nuclear receptor subfamily 5 group A member 2	-	PF00105,Zinc finger, C4 type (two domains);PF00104,Ligand-binding domain of nuclear hormone receptor	IPR000536,Nuclear hormone receptor, ligand-binding domain;IPR035500,Nuclear hormone receptor-like domain superfamily;IPR001723,Nuclear hormone receptor;IPR001628,Zinc finger, nuclear hormone receptor-type;IPR016355,Nuclear hormone receptor family 5;IPR013088,Zinc finger, NHR/GATA-type	-	GO:0003707,molecular_function,steroid hormone receptor activity;GO:0003677,molecular_function,DNA binding;GO:0043565,molecular_function,sequence-specific DNA binding;GO:0003700,molecular_function,DNA binding transcription factor activity;GO:0046872,molecular_function,metal ion binding;GO:0006355,biological_process,regulation of transcription, DNA-templated;GO:0006351,biological_process,transcript…	-
SERJ2_LOCUS2611	0.283455762	0.277622276	0.293925205	0.794333381	1.034268282	-1.314668276	2.742255957	34.38909433	0.000189126	0.000503242	A0A0X3NSH1,Uncharacterized protein	-	-	-	-	GO:0016021,cellular_component,integral component of membrane;GO:0016020,cellular_component,membrane	-
SERJ2_LOCUS2613	0.227461112	0.226492989	0.320115723	0.6915991	0.806419944	-1.179204154	1.204353668	17.32415404	0.002139434	0.004165762	A0A0X3NSH1,Uncharacterized protein	-	-	-	-	GO:0016021,cellular_component,integral component of membrane;GO:0016020,cellular_component,membrane	-
SERJ2_LOCUS2618	6.177530909	4.539580164	4.601093701	1.238917894	1.265258515	2.393830906	4.414766554	89.57659705	3.65E-06	1.88E-05	A0A183SG17,Uncharacterized protein	-	PF02574,Homocysteine S-methyltransferase	IPR036589,Homocysteine-binding domain superfamily;IPR003726,Homocysteine-binding domain	-	GO:0032259,biological_process,methylation;GO:0016740,molecular_function,transferase activity;GO:0046872,molecular_function,metal ion binding;GO:0008168,molecular_function,methyltransferase activity	-
SERJ2_LOCUS2624	0.297640413	0.328337956	0.361761767	1.994132186	2.483354366	-2.40007678	5.255353059	126.8569408	7.85E-07	5.53E-06	A0A0X3PS07,Uncharacterized protein	-	PF01363,YVE zinc finger;PF00169,PH domain	IPR017455,Zinc finger, FYVE-related;IPR011011,Zinc finger, FYVE/PHD-type;IPR000306,FYVE zinc finger;IPR001849,Pleckstrin homology domain;IPR011993,PH-like domain superfamily;IPR013083,Zinc finger, RING/FYVE/PHD-type	-	GO:0046872,molecular_function,metal ion binding	-
SERJ2_LOCUS2638	2.425746181	1.913858715	3.337884821	1.631687359	1.258435458	1.170024599	3.394133518	19.56743266	0.001435141	0.002932943	-	-	-	-	-	-	-
SERJ2_LOCUS2647	0.02912869	0.021396919	0.021874294	0.180983187	0.333009003	-3.041892213	2.730576192	99.31633279	2.32E-06	1.30E-05	A0A0X3PU65,Protocadherin-8	-	PF00028,Cadherin domain	IPR020894,Cadherin conserved site;IPR002126,Cadherin;IPR015919,Cadherin-like	-	GO:0007155,biological_process,cell adhesion;GO:0007156,biological_process,homophilic cell adhesion via plasma membrane adhesion molecules;GO:0005509,molecular_function,calcium ion binding;GO:0005886,cellular_component,plasma membrane;GO:0016020,cellular_component,membrane;GO:0016021,cellular_component,integral component of membrane	-
SERJ2_LOCUS2648	0.088996921	0.12559312	0.170794311	0.902819796	0.890181238	-2.445701516	3.052001215	82.25781436	5.29E-06	2.54E-05	A0A0X3QFK6,Uncharacterized protein	-	PF02174,PTB domain (IRS-1 type)	IPR002404,IRS-type PTB domain;IPR011993,PH-like domain superfamily	-	-	-
SERJ2_LOCUS2649	0.045550931	0.023276608	0.032306266	0.812064704	1.016430783	-4.39890727	3.359994467	225.7542888	5.72E-08	8.25E-07	A0A0X3QFK6,Uncharacterized protein	-	PF02174,PTB domain (IRS-1 type)	IPR002404,IRS-type PTB domain;IPR011993,PH-like domain superfamily	-	-	-
SERJ2_LOCUS2651	3.36768813	4.113570852	3.071740704	0	0	10.98678837	1.931109574	211.7788152	2.47E-07	2.29E-06	-	-	-	-	-	-	-
SERJ2_LOCUS2652	2.32370481	1.922485221	2.202016818	0	0.024366317	7.537699438	1.065459542	145.459814	4.24E-07	3.46E-06	-	-	-	-	-	-	-
SERJ2_LOCUS2657	0.068128055	0.042945981	0.071979183	0.022981069	0.019577306	1.867970643	2.42488687	43.26310132	7.71E-05	0.00023257	A0A183T4U1,Uncharacterized protein	-	PF00211,Adenylate and Guanylate cyclase catalytic domain	IPR001054,Adenylyl cyclase class-3/4/guanylyl cyclase;IPR029787,Nucleotide cyclase	-	GO:0009190,biological_process,cyclic nucleotide biosynthetic process;GO:0035556,biological_process,intracellular signal transduction;GO:0005622,cellular_component,intracellular;GO:0016849,molecular_function,phosphorus-oxygen lyase activity;GO:0016020,cellular_component,membrane;GO:0016021,cellular_component,integral component of membrane	-
SERJ2_LOCUS2668	0.225468134	0.178711341	0.209657169	1.221653459	1.532389905	-2.386739756	3.402673814	116.6117241	1.14E-06	7.37E-06	A0A0X3PCE5,Uncharacterized protein	-	PF00078,Reverse transcriptase (RNA-dependent DNA polymerase);PF14529,ndonuclease-reverse transcriptase	IPR036691,Endonuclease/exonuclease/phosphatase superfamily;IPR027124,SWR1-complex protein 5/Craniofacial development protein;IPR005135,Endonuclease/exonuclease/phosphatase;IPR000477,Reverse transcriptase domain	-	-	-
SERJ2_LOCUS2674	0.490123745	0.417675747	0.608120921	1.908076238	1.617397761	-1.450071863	5.265597925	46.24640404	5.90E-05	0.000186262	A0A0X3PWC5,Growth hormone-regulated TBC protein 1	-	PF00566,Rab-GTPase-TBC domain	IPR035969,Rab-GTPase-TBC domain superfamily;IPR000195,Rab-GTPase-TBC domain	-	-	-
SERJ2_LOCUS2676	23.6426493	23.89266664	15.95431893	0.115162639	0.120509667	7.864011347	6.820599865	379.6077857	5.13E-09	2.02E-07	A0A0X3PDQ0,Uncharacterized protein	-	PF10629,Protein of unknown function (DUF2475)	IPR018902,Uncharacterised protein family UPF0573/UPF0605	-	-	-
SERJ2_LOCUS2677	1.347397211	1.589277513	0.968514558	0.016781495	0.008153165	7.047461826	2.899658029	195.5525818	1.11E-07	1.29E-06	-	-	-	-	-	-	-
SERJ2_LOCUS2679	0.074841621	0.077645175	0.097880384	0.337121671	0.652344491	-2.203354412	3.034575607	57.67556853	2.39E-05	8.77E-05	A0A183SPW2,Guanylate cyclase	-	PF00211,Adenylate and Guanylate cyclase catalytic domain;PF07714,Protein tyrosine kinase	IPR001245,Serine-threonine/tyrosine-protein kinase, catalytic domain;IPR029787,Nucleotide cyclase;IPR011009,Protein kinase-like domain superfamily;IPR001054,Adenylyl cyclase class-3/4/guanylyl cyclase;IPR018297,Adenylyl cyclase class-4/guanylyl cyclase, conserved site;IPR000719,Protein kinase domain	-	GO:0009190,biological_process,cyclic nucleotide biosynthetic process;GO:0016021,cellular_component,integral component of membrane;GO:0035556,biological_process,intracellular signal transduction;GO:0005622,cellular_component,intracellular;GO:0004383,molecular_function,guanylate cyclase activity;GO:0016849,molecular_function,phosphorus-oxygen lyase activity;GO:0004672,molecular_function,protein kin…	-
SERJ2_LOCUS2686	0.005831074	0.008566607	0.011190435	0.179827503	0.08613733	-3.571434989	-0.475557632	48.33076742	4.94E-05	0.000160468	A0A183STM5,Guanylate cyclase	-	PF00211,Adenylate and Guanylate cyclase catalytic domain;PF07714,Protein tyrosine kinase	IPR001245,Serine-threonine/tyrosine-protein kinase, catalytic domain;IPR029787,Nucleotide cyclase;IPR011009,Protein kinase-like domain superfamily;IPR001054,Adenylyl cyclase class-3/4/guanylyl cyclase;IPR018297,Adenylyl cyclase class-4/guanylyl cyclase, conserved site;IPR000719,Protein kinase domain	-	GO:0009190,biological_process,cyclic nucleotide biosynthetic process;GO:0035556,biological_process,intracellular signal transduction;GO:0016020,cellular_component,membrane;GO:0004383,molecular_function,guanylate cyclase activity;GO:0016849,molecular_function,phosphorus-oxygen lyase activity;GO:0006182,biological_process,cGMP biosynthetic process;GO:0004672,molecular_function,protein kinase activi…	-
SERJ2_LOCUS2691	0.275176972	0.384341952	0.225927162	0.05387074	0.058888576	2.7699192	2.212786899	58.28005967	2.29E-05	8.45E-05	A0A0X3NG61,Inositol polyphosphate 5-phosphatase	-	-	IPR036691,Endonuclease/exonuclease/phosphatase superfamily;IPR000300,Inositol polyphosphate-related phosphatase	-	GO:0046856,biological_process,phosphatidylinositol dephosphorylation;GO:0016787,molecular_function,hydrolase activity	-
SERJ2_LOCUS2693	0.010440495	0.007669223	0.011131329	0.024186279	0.044065218	-1.445325357	0.36580911	15.00318525	0.003362824	0.006210559	A0A183T7T8,Uncharacterized protein	-	-	-	-	-	-
SERJ2_LOCUS2694	0.989318748	0.756479888	0.699771623	2.261554419	2.427769351	-1.15426662	5.270002083	24.80733299	0.000632737	0.00143205	A0A0X3PV22,Uncharacterized protein	-	PF00055,Laminin N-terminal (Domain VI);PF00053,Laminin EGF domain	IPR002049,Laminin EGF domain;IPR008211,Laminin, N-terminal;IPR038684,Laminin, N-terminal domain superfamily;IPR000742,EGF-like domain	-	-	-
SERJ2_LOCUS2697	0.031510684	0.01752668	0.027249849	0.064886337	0.068303185	-1.032972619	1.062050667	10.82394661	0.008648175	0.014474472	A0A183SH99,DNA topoisomerase 2	-	PF16898,C-terminal associated domain of TOPRIM;PF08412,Ion transport protein N-terminal	IPR013621,Ion transport N-terminal;IPR001241,DNA topoisomerase, type IIA;IPR018522,DNA topoisomerase, type IIA, conserved site;IPR013759,DNA topoisomerase, type IIA, subunit B, C-terminal;IPR031660,C-terminal associated domain of TOPRIM;IPR013760,DNA topoisomerase, type IIA-like domain superfamily	-	GO:0003677,molecular_function,DNA binding;GO:0006265,biological_process,DNA topological change;GO:0003918,molecular_function,DNA topoisomerase type II (ATP-hydrolyzing) activity;GO:0016020,cellular_component,membrane;GO:0005524,molecular_function,ATP binding;GO:0016021,cellular_component,integral component of membrane	-
SERJ2_LOCUS2699	1.7341832	1.823395257	1.48934274	0.790065318	0.628886505	1.61822276	5.046102149	41.43032136	9.16E-05	0.000269467	A0A0X3NJ93,ADP-ribose pyrophosphatase	-	PF00293,NUDIX domain	IPR015797,NUDIX hydrolase-like domain superfamily;IPR000086,NUDIX hydrolase domain	-	GO:0016787,molecular_function,hydrolase activity	-
SERJ2_LOCUS2701	0.341304161	0.397522355	0.203580474	0.128215066	0.077865427	1.98514052	0.204742368	15.66807034	0.002940883	0.005525438	-	-	-	-	-	-	-
SERJ2_LOCUS2704	0.102815245	0.061387273	0.117321307	0.047743307	0.062029038	1.120360585	2.413995303	14.49859938	0.003732793	0.006814471	A0A0X3PVD6,Uncharacterized protein	-	PF14643,omain of unknown function (DUF4455)	IPR028089,Domain of unknown function DUF4455;IPR026701,Coiled-coil domain-containing protein 180	-	-	-
SERJ2_LOCUS2705	0.258173375	0.279383995	0.365532752	0.128608148	0.115822736	1.655298245	1.470897051	31.28208547	0.000270814	0.000685039	A0A183SEA1,Uncharacterized protein	-	PF14644,omain of unknown function (DUF4456)	IPR026701,Coiled-coil domain-containing protein 180;IPR027914,Domain of unknown function DUF4456	-	-	-
SERJ2_LOCUS2706	0.064901913	0.075337765	0.129166587	0.039675878	0.030436156	1.700035679	0.340968344	15.62900182	0.00296383	0.005563631	A0A183SBT0,Uncharacterized protein	-	-	-	-	-	-
SERJ2_LOCUS2714	0.233674851	0.136896663	0.27963161	1.083904763	1.498734785	-2.228472094	4.453001776	64.81543703	1.46E-05	5.85E-05	A0A0V0JAE2,Uncharacterized protein	-	PF00566,Rab-GTPase-TBC domain	IPR035969,Rab-GTPase-TBC domain superfamily;IPR000195,Rab-GTPase-TBC domain	-	-	-
SERJ2_LOCUS2715	5.850729826	6.143850925	4.572290623	0.10479668	0.407317536	4.741286431	0.433945391	66.48460656	1.32E-05	5.36E-05	A0A0R3WPL9,Uncharacterized protein	-	PF08477,Ras of Complex, Roc, domain of DAPkinase	IPR027417,P-loop containing nucleoside triphosphate hydrolase	-	-	-
SERJ2_LOCUS2716	0.103500843	0.0953893	0.121829801	0.642236623	0.858478257	-2.450332791	4.366683791	128.4229672	7.43E-07	5.30E-06	A0A183S714,Uncharacterized protein	-	-	-	-	-	-
SERJ2_LOCUS2721	2.754262147	3.303404932	3.227534003	19.94344974	13.70540383	-2.076876912	5.688445454	73.87610827	8.40E-06	3.72E-05	A0A0X3PNF1,Chloride intracellular channel exc-4	-	PF13410,lutathione S-transferase, C-terminal domain	IPR036282,Glutathione S-transferase, C-terminal domain superfamily;IPR010987,Glutathione S-transferase, C-terminal-like	-	-	-
SERJ2_LOCUS2722	0.125735124	0.068835525	0.112942035	0.258176373	0.358827279	-1.235810852	4.504024487	21.683369	0.0010134	0.00215116	A0A0X3NIB6,Uncharacterized protein	-	PF02383,SacI homology domain	IPR002013,SAC domain	-	GO:0042578,molecular_function,phosphoric ester hydrolase activity	-
SERJ2_LOCUS2723	0.328448127	0.3474238	0.327769513	2.191327188	2.206910236	-2.346183573	1.591378635	82.13687754	5.32E-06	2.55E-05	-	-	-	-	-	-	-
SERJ2_LOCUS2725	1.642694244	1.779468665	1.032159033	0.041263789	0.040095413	5.568986073	4.37853004	193.7432132	1.15E-07	1.32E-06	A0A068YEX9,Calcium:calmodulin dependent protein kinase type	-	PF00069,Protein kinase domain	IPR011009,Protein kinase-like domain superfamily;IPR008271,Serine/threonine-protein kinase, active site;IPR000719,Protein kinase domain	-	GO:0005524,molecular_function,ATP binding;GO:0016301,molecular_function,kinase activity;GO:0006468,biological_process,protein phosphorylation;GO:0004672,molecular_function,protein kinase activity;GO:0016310,biological_process,phosphorylation	-
SERJ2_LOCUS2726	0.079594649	0.055324039	0.093005271	0.205205608	0.301260222	-1.38283501	2.11339053	25.5519527	0.000569281	0.001303313	A0A0X3PAX4,Kelch-like protein 18	-	PF01344,Kelch motif;PF00651,BTB/POZ domain;PF07707,BTB And C-terminal Kelch	IPR006652,Kelch repeat type 1;IPR011705,BTB/Kelch-associated;IPR000210,BTB/POZ domain;IPR015915,Kelch-type beta propeller;IPR011333,SKP1/BTB/POZ domain superfamily	-	-	-
SERJ2_LOCUS2727	0.210189815	0.15236272	0.352099418	0.542629453	0.679630572	-1.019692459	3.637817884	12.02768344	0.006456036	0.01116075	A0A183TLV1,Uncharacterized protein	-	PF04818,RNA polymerase II-binding domain.	IPR006903,RNA polymerase II-binding domain;IPR008942,ENTH/VHS;IPR006569,CID domain	-	GO:0016021,cellular_component,integral component of membrane;GO:0016020,cellular_component,membrane	-
SERJ2_LOCUS2729	2.85328302	2.154821764	3.359309643	7.879760225	8.896829553	-1.236200973	5.687176255	33.07235609	0.000219482	0.000571272	A0A0X3P774,Uncharacterized protein	-	PF01754,A20-like zinc finger;PF01428,AN1-like Zinc finger	IPR002653,Zinc finger, A20-type;IPR000058,Zinc finger, AN1-type;IPR035896,AN1-like Zinc finger	-	GO:0003677,molecular_function,DNA binding;GO:0008270,molecular_function,zinc ion binding;GO:0046872,molecular_function,metal ion binding	-
SERJ2_LOCUS2732	0.34013473	0.406008034	0.48956534	0.110805537	0.19739152	1.772672178	0.390096979	18.9885758	0.001585813	0.0031982	A0A0X3NXE5,Uncharacterized protein	-	-	-	-	-	-
SERJ2_LOCUS2737	2.24512542	0.989514452	1.292588488	0	0	9.202312358	0.218467694	67.34655735	2.44E-05	8.93E-05	A0A183T7F2,Uncharacterized protein	-	-	-	-	GO:0016021,cellular_component,integral component of membrane;GO:0016020,cellular_component,membrane	-
SERJ2_LOCUS2738	0.224637341	0.126085136	0.201457435	0.060045132	0.119607183	1.388155375	1.859146552	14.83901968	0.003478094	0.006401516	A0A0X3NLR1,Centrosomal protein POC5	-	-	IPR033351,Centrosomal protein POC5	-	-	-
SERJ2_LOCUS2755	0.068644941	0.076836842	0.065868377	0.715597807	0.529779664	-2.766416486	0.115616788	54.27374549	3.07E-05	0.000108414	C7C200,Gag-Pol polyprotein	-	PF00665,Integrase core domain;PF00078,Reverse transcriptase (RNA-dependent DNA polymerase)	IPR034128,K02A2.6-like peptidase catalytic domain;IPR021109,Aspartic peptidase domain superfamily;IPR001584,Integrase, catalytic core;IPR036397,Ribonuclease H superfamily;IPR000477,Reverse transcriptase domain;IPR012337,Ribonuclease H-like superfamily	-	GO:0003676,molecular_function,nucleic acid binding;GO:0015074,biological_process,DNA integration	-
SERJ2_LOCUS2756	0.563966912	0.53657881	0.417462789	0.08398777	0.190422572	2.241988656	0.054268332	21.64092703	0.001020246	0.00216377	A0A0X3PJK9,Uncharacterized protein	-	PF00782,ual specificity phosphatase, catalytic domain	IPR029021,Protein-tyrosine phosphatase-like;IPR000340,Dual specificity phosphatase, catalytic domain;IPR024950,Dual specificity phosphatase	-	GO:0016311,biological_process,dephosphorylation;GO:0008138,molecular_function,protein tyrosine/serine/threonine phosphatase activity;GO:0006470,biological_process,protein dephosphorylation	-
SERJ2_LOCUS2765	0.002840333	0.003477349	0.000681362	2.463749461	1.281509343	-9.233577179	4.200287698	350.5896902	7.43E-09	2.48E-07	-	-	-	-	-	-	-
SERJ2_LOCUS2766	0.184488736	0.233393807	0.337825569	0.016026883	0.005191028	4.894780761	1.215438093	87.83381906	3.98E-06	2.00E-05	-	-	-	-	-	-	-
SERJ2_LOCUS2769	0.994437752	1.450597102	3.613833784	0	0	9.419675834	0.427965317	49.37207896	7.98E-05	0.000239632	A0A147BTP0,Putative pol polyprotein	-	PF00665,Integrase core domain;PF00078,Reverse transcriptase (RNA-dependent DNA polymerase)	IPR034132,Retropepsin Saci-like domain;IPR021109,Aspartic peptidase domain superfamily;IPR001584,Integrase, catalytic core;IPR001995,Peptidase A2A, retrovirus, catalytic;IPR036397,Ribonuclease H superfamily;IPR000477,Reverse transcriptase domain;IPR012337,Ribonuclease H-like superfamily	-	GO:0004190,molecular_function,aspartic-type endopeptidase activity;GO:0003676,molecular_function,nucleic acid binding;GO:0006508,biological_process,proteolysis;GO:0015074,biological_process,DNA integration	-
SERJ2_LOCUS2781	0.025402767	0.024590679	0.042798441	0.49370424	0.511640294	-3.671575408	3.720960222	202.9315055	9.33E-08	1.15E-06	A0A0X3PTG9,Uncharacterized protein	-	PF00102,Protein-tyrosine phosphatase	IPR000242,PTP type protein phosphatase;IPR003961,Fibronectin type III;IPR029021,Protein-tyrosine phosphatase-like;IPR013783,Immunoglobulin-like fold;IPR036116,Fibronectin type III superfamily	-	GO:0006470,biological_process,protein dephosphorylation;GO:0035335,biological_process,peptidyl-tyrosine dephosphorylation;GO:0004725,molecular_function,protein tyrosine phosphatase activity;GO:0016021,cellular_component,integral component of membrane;GO:0016020,cellular_component,membrane	-
SERJ2_LOCUS2782	0.024441912	0.017236008	0.033303659	1.023437756	0.921834919	-4.929911841	3.855534528	335.9184655	9.07E-09	2.78E-07	A0A0V0J2H2,Uncharacterized protein	-	PF00102,Protein-tyrosine phosphatase	IPR000242,PTP type protein phosphatase;IPR003961,Fibronectin type III;IPR029021,Protein-tyrosine phosphatase-like;IPR013783,Immunoglobulin-like fold;IPR036116,Fibronectin type III superfamily	-	GO:0006470,biological_process,protein dephosphorylation;GO:0035335,biological_process,peptidyl-tyrosine dephosphorylation;GO:0016021,cellular_component,integral component of membrane;GO:0004725,molecular_function,protein tyrosine phosphatase activity;GO:0016020,cellular_component,membrane	-
SERJ2_LOCUS2786	0.010127619	0.00692472	0.016318864	0.095616576	0.142912436	-3.073339913	2.346420053	88.9526257	3.77E-06	1.92E-05	A0A0X3PBT1,Neuropilin and tolloid-like protein 1	-	PF00431,CUB domain	IPR002172,Low-density lipoprotein (LDL) receptor class A repeat;IPR000859,CUB domain;IPR035914,Spermadhesin, CUB domain superfamily;IPR036055,LDL receptor-like superfamily	-	-	-
SERJ2_LOCUS2787	0.279595183	0.364419372	0.247648673	0	0	9.998882135	0.973437284	123.6644016	2.22E-06	1.25E-05	A0A0X3P057,Dynein light chain 4	-	PF01221,ynein light chain type 1	IPR001372,Dynein light chain, type 1/2;IPR037177,Dynein light chain superfamily	-	GO:0007017,biological_process,microtubule-based process;GO:0030286,cellular_component,dynein complex	-
SERJ2_LOCUS2791	3.444327821	3.221239759	4.670283629	1.239353028	0.974161141	2.123004186	5.511329151	74.55869758	8.07E-06	3.60E-05	A0A0V0J6E0,Putative deferrochelatase/peroxidase YfeX	-	PF04261,yp-type peroxidase family	IPR006314,Dyp-type peroxidase;IPR011008,Dimeric alpha-beta barrel	-	GO:0098869,biological_process,cellular oxidant detoxification;GO:0016020,cellular_component,membrane;GO:0055114,biological_process,oxidation-reduction process;GO:0020037,molecular_function,heme binding;GO:0004601,molecular_function,peroxidase activity;GO:0016021,cellular_component,integral component of membrane	-
SERJ2_LOCUS2799	0.110550249	0.112786602	0.153224775	0.27744045	0.513247952	-1.293563345	1.534930754	16.84200913	0.002341912	0.004511786	A0A0V0J2S3,UPF0586 protein C9orf41	-	PF04658,TAFII55 protein conserved region	IPR037817,Transcription initiation factor TFIID subunit 7;IPR006751,TAFII55 protein, conserved region	-	GO:0006367,biological_process,transcription initiation from RNA polymerase II promoter;GO:0005669,cellular_component,transcription factor TFIID complex	-
SERJ2_LOCUS2802	0.115830454	0.078709128	0.149916944	0.301092244	0.435060596	-1.332066933	3.184061918	24.17475183	0.00069348	0.001549891	A0A0V0J4R1,G protein-coupled receptor kinase	-	PF00069,Protein kinase domain;PF00615,Regulator of G protein signaling domain	IPR036305,RGS domain superfamily;IPR000239,GPCR kinase;IPR011009,Protein kinase-like domain superfamily;IPR000961,AGC-kinase, C-terminal;IPR017441,Protein kinase, ATP binding site;IPR008271,Serine/threonine-protein kinase, active site;IPR016137,RGS domain;IPR000719,Protein kinase domain	-	GO:0016301,molecular_function,kinase activity;GO:0016740,molecular_function,transferase activity;GO:0004703,molecular_function,G-protein coupled receptor kinase activity;GO:0005524,molecular_function,ATP binding;GO:0004674,molecular_function,protein serine/threonine kinase activity;GO:0006468,biological_process,protein phosphorylation;GO:0000166,molecular_function,nucleotide binding;GO:0016310,bi…	-
SERJ2_LOCUS2805	0.073677771	0.192430644	0.176744096	0.586714926	0.497543754	-1.502036112	-0.055214428	11.13358947	0.008007368	0.013502541	C7C200,Gag-Pol polyprotein	-	PF00665,Integrase core domain;PF00078,Reverse transcriptase (RNA-dependent DNA polymerase)	IPR034128,K02A2.6-like peptidase catalytic domain;IPR021109,Aspartic peptidase domain superfamily;IPR001584,Integrase, catalytic core;IPR036397,Ribonuclease H superfamily;IPR000477,Reverse transcriptase domain;IPR012337,Ribonuclease H-like superfamily	-	GO:0003676,molecular_function,nucleic acid binding;GO:0015074,biological_process,DNA integration	-
SERJ2_LOCUS2808	11.14366685	13.05591428	12.07483249	6.026606095	4.684771227	1.543162018	4.514857501	40.68292687	9.84E-05	0.000286882	A0A183T4B3,Uncharacterized protein	-	PF10258,PHAX RNA-binding domain	IPR019385,Phosphorylated adapter RNA export protein, RNA-binding domain;IPR038092,Phosphorylated adapter RNA export protein, RNA-binding domain superfamily	-	-	-
SERJ2_LOCUS2813	1.931816563	1.506612655	1.599237289	13.15479324	16.75711845	-2.788087747	7.368555398	144.9461605	4.31E-07	3.50E-06	A0A0X3PHC1,Uncharacterized protein	-	PF01608,I/LWEQ domain;PF08913,Vinculin Binding Site;PF16511,N-terminal or F0 domain of Talin-head FERM;PF09379,RM N-terminal domain;PF09141,Talin, middle domain;PF00373,RM central domain	IPR019748,FERM central domain;IPR035964,I/LWEQ domain superfamily;IPR015224,Talin, central;IPR018979,FERM, N-terminal;IPR000299,FERM domain;IPR015009,Vinculin-binding site-containing domain;IPR011993,PH-like domain superfamily;IPR035963,FERM superfamily, second domain;IPR019749,Band 4.1 domain;IPR032425,Talin, N-terminal F0 domain;IPR014352,FERM/acyl-CoA-binding protein superfamily;IPR036476,Tali…	-	GO:0007155,biological_process,cell adhesion;GO:0001726,cellular_component,ruffle;GO:0005856,cellular_component,cytoskeleton;GO:0003779,molecular_function,actin binding;GO:0007016,biological_process,cytoskeletal anchoring at plasma membrane;GO:0051015,molecular_function,actin filament binding;GO:0005925,cellular_component,focal adhesion;GO:0005200,molecular_function,structural constituent of cytos…	-
SERJ2_LOCUS2814	0.220978282	0.181288497	0.244829816	2.836970191	3.688823503	-3.560469734	6.484921465	248.0484961	3.70E-08	6.17E-07	A0A0X3P9U1,Uncharacterized protein	-	PF01608,I/LWEQ domain;PF08913,Vinculin Binding Site;PF16511,N-terminal or F0 domain of Talin-head FERM;PF09379,RM N-terminal domain;PF09141,Talin, middle domain;PF00373,RM central domain	IPR019748,FERM central domain;IPR035964,I/LWEQ domain superfamily;IPR015224,Talin, central;IPR018979,FERM, N-terminal;IPR000299,FERM domain;IPR015009,Vinculin-binding site-containing domain;IPR011993,PH-like domain superfamily;IPR035963,FERM superfamily, second domain;IPR019749,Band 4.1 domain;IPR032425,Talin, N-terminal F0 domain;IPR014352,FERM/acyl-CoA-binding protein superfamily;IPR036476,Tali…	-	GO:0007155,biological_process,cell adhesion;GO:0001726,cellular_component,ruffle;GO:0005856,cellular_component,cytoskeleton;GO:0003779,molecular_function,actin binding;GO:0007016,biological_process,cytoskeletal anchoring at plasma membrane;GO:0051015,molecular_function,actin filament binding;GO:0005925,cellular_component,focal adhesion;GO:0005200,molecular_function,structural constituent of cytos…	-
SERJ2_LOCUS2820	0.77509056	0.762771533	1.122726442	0.518694036	0.253568903	1.548545935	2.98046791	21.70977018	0.001009169	0.002145678	-	-	-	-	-	-	-
SERJ2_LOCUS2821	1.773115506	1.70044531	2.169653245	0.682343049	0.535013328	1.98411205	3.924365875	70.67730927	1.01E-05	4.34E-05	A0A183TMQ9,Uncharacterized protein	-	PF03188,ukaryotic cytochrome b561	IPR006593,Cytochrome b561/ferric reductase transmembrane	-	GO:0055114,biological_process,oxidation-reduction process;GO:0016021,cellular_component,integral component of membrane;GO:0016020,cellular_component,membrane	-
SERJ2_LOCUS2828	184.8644051	165.1313474	171.1000022	601.6399423	608.6834627	-1.434781132	9.614740257	48.11633508	5.03E-05	0.000163044	A0A0V0J3Z9,Adenylosuccinate synthetase	-	PF00709,Adenylosuccinate synthetase	IPR033128,Adenylosuccinate synthase, active site;IPR018220,Adenylosuccinate synthase, GTP-binding site;IPR001114,Adenylosuccinate synthetase;IPR027417,P-loop containing nucleoside triphosphate hydrolase	-	GO:0006164,biological_process,purine nucleotide biosynthetic process;GO:0016874,molecular_function,ligase activity;GO:0005525,molecular_function,GTP binding;GO:0006167,biological_process,AMP biosynthetic process;GO:0005737,cellular_component,cytoplasm;GO:0000287,molecular_function,magnesium ion binding;GO:0046872,molecular_function,metal ion binding;GO:0000166,molecular_function,nucleotide bindin…	-
SERJ2_LOCUS2830	11.50040364	6.95121595	8.411471356	0	0.067886256	8.24485269	2.601816301	194.2518972	1.14E-07	1.31E-06	A0A0X3P1R6,Uncharacterized protein	-	-	-	-	GO:0016021,cellular_component,integral component of membrane;GO:0016020,cellular_component,membrane	-
SERJ2_LOCUS2836	1.054779481	0.982900965	0.730599969	0.016182018	0.047171482	5.217710074	2.472412846	132.4585665	6.47E-07	4.77E-06	-	-	-	-	-	-	-
SERJ2_LOCUS2837	2.818393563	1.471328216	1.813281502	0.218676111	0.452288103	2.964243542	5.042079202	56.64900782	2.61E-05	9.47E-05	A0A183T8E1,Uncharacterized protein	-	-	-	-	-	-
SERJ2_LOCUS2838	0.087058737	0.072943321	0.084190004	0.21566242	0.245151796	-1.137902291	2.987548682	28.61018564	0.000377458	0.00091431	A0A0X3Q5Q1,Uncharacterized protein	-	PF10267,Predicted transmembrane and coiled-coil 2 protein	IPR019394,Testis-specific protein TEX28/transmembrane and coiled-coil domains protein	-	GO:0016021,cellular_component,integral component of membrane;GO:0016020,cellular_component,membrane	-
SERJ2_LOCUS2843	4.637565462	3.995955291	2.669990583	0.079091834	0.048032728	6.249455988	3.193677041	185.3487568	1.41E-07	1.54E-06	A0A0X3PEJ2,Coiled-coil domain-containing protein 74B	-	PF14916,Coiled-coil domain of unknown function	-	-	-	-
SERJ2_LOCUS2844	30.53806518	22.09595378	22.27518997	0.908916185	1.103975523	4.98254826	2.414672935	193.2432195	1.17E-07	1.33E-06	A0A0X3P2H3,Uncharacterized protein	-	PF14916,Coiled-coil domain of unknown function	-	-	-	-
SERJ2_LOCUS2845	7.696963241	7.349086566	5.250884809	0.111215061	0.168102714	5.975207972	6.026662719	255.0701339	3.26E-08	5.72E-07	A0A0X3P2H3,Uncharacterized protein	-	PF14916,Coiled-coil domain of unknown function	-	-	-	-
SERJ2_LOCUS2853	0.521180204	0.355688954	0.62445923	0.242033422	0.339314857	1.133238593	3.650177411	18.00775709	0.001887478	0.003727942	A0A0X3PJI2,Nuclear pore membrane glycoprotein 210	-	-	-	-	GO:0016021,cellular_component,integral component of membrane;GO:0016020,cellular_component,membrane	-
SERJ2_LOCUS2854	0.257731234	0.318446566	0.27774419	0.988586809	1.231703931	-1.590022182	2.544839139	42.60352265	8.20E-05	0.000245052	A0A0X3PRG2,GDP-D-glucose phosphorylase 1	-	-	IPR026506,GDP-L-galactose/GDP-D-glucose phosphorylase	-	GO:0080048,molecular_function,GDP-D-glucose phosphorylase activity	-
SERJ2_LOCUS2855	1.121072283	0.828078881	0.77773731	0.07768573	0.078231023	3.909848799	3.982333833	176.0045156	1.79E-07	1.81E-06	A0A0V0JB61,Tubulin polyglutamylase TTLL4	-	PF03133,Tubulin-tyrosine ligase family	IPR013815,ATP-grasp fold, subdomain 1;IPR027748,Tubulin polyglutamylase TTLL-4;IPR004344,Tubulin-tyrosine ligase/Tubulin polyglutamylase	-	GO:0018095,biological_process,protein polyglutamylation;GO:0005524,molecular_function,ATP binding;GO:0006464,biological_process,cellular protein modification process	-
SERJ2_LOCUS2869	11.45251834	9.333317513	12.69061341	32.99278096	32.33043753	-1.193408772	7.68193082	33.03215384	0.000220498	0.000573363	A0A0X3P3K6,Methionine--tRNA ligase	-	PF09334,tRNA synthetases class I (M);PF08264,Anticodon-binding domain of tRNA	IPR029038,Methionyl-tRNA synthetase, Zn-domain;IPR013155,Methionyl/Valyl/Leucyl/Isoleucyl-tRNA synthetase, anticodon-binding;IPR009080,Aminoacyl-tRNA synthetase, class Ia, anticodon-binding;IPR014758,Methionyl-tRNA synthetase;IPR014729,Rossmann-like alpha/beta/alpha sandwich fold;IPR001412,Aminoacyl-tRNA synthetase, class I, conserved site;IPR015413,Methionyl/Leucyl tRNA synthetase;IPR033911,Meth…	-	GO:0004812,molecular_function,aminoacyl-tRNA ligase activity;GO:0004825,molecular_function,methionine-tRNA ligase activity;GO:0006418,biological_process,tRNA aminoacylation for protein translation;GO:0005524,molecular_function,ATP binding;GO:0005737,cellular_component,cytoplasm;GO:0016874,molecular_function,ligase activity;GO:0006431,biological_process,methionyl-tRNA aminoacylation;GO:0000166,mol…	-
SERJ2_LOCUS2876	1.136029153	1.251928873	0.952074534	0.24145812	0.171873732	2.803267967	3.364359575	86.78596412	4.19E-06	2.09E-05	A0A0X3NXH7,Palmitoyltransferase	-	PF01529,HHC palmitoyltransferase	IPR001594,Palmitoyltransferase, DHHC domain	-	GO:0016746,molecular_function,transferase activity, transferring acyl groups;GO:0016740,molecular_function,transferase activity;GO:0019706,molecular_function,protein-cysteine S-palmitoyltransferase activity;GO:0016021,cellular_component,integral component of membrane;GO:0016020,cellular_component,membrane	-
SERJ2_LOCUS2877	0.590653743	0.654966307	0.539076173	0.115007864	0.131809392	2.640204793	2.412249785	86.36967745	4.28E-06	2.13E-05	A0A0X3P487,Palmitoyltransferase	-	PF12796,Ankyrin repeats (3 copies);PF01529,HHC palmitoyltransferase	IPR020683,Ankyrin repeat-containing domain;IPR002110,Ankyrin repeat;IPR001594,Palmitoyltransferase, DHHC domain;IPR036770,Ankyrin repeat-containing domain superfamily	-	GO:0016746,molecular_function,transferase activity, transferring acyl groups;GO:0016020,cellular_component,membrane;GO:0016740,molecular_function,transferase activity;GO:0016021,cellular_component,integral component of membrane;GO:0019706,molecular_function,protein-cysteine S-palmitoyltransferase activity	-
SERJ2_LOCUS2887	0.214828753	0.136850473	0.229602329	0.018207393	0.023589139	3.543458523	0.71651986	66.17558422	1.34E-05	5.45E-05	A0A0X3PQB2,Uncharacterized protein	-	-	IPR013087,Zinc finger C2H2-type;IPR036236,Zinc finger C2H2 superfamily	-	GO:0003676,molecular_function,nucleic acid binding	-
SERJ2_LOCUS2889	0.900235039	0.827541927	0.902148736	2.984072105	3.452002957	-1.510931008	4.472820336	57.25010066	2.46E-05	9.01E-05	A0A183SE07,Uncharacterized protein	-	PF01715,IPP transferase	IPR018022,IPP transferase;IPR036236,Zinc finger C2H2 superfamily;IPR027417,P-loop containing nucleoside triphosphate hydrolase	-	GO:0008033,biological_process,tRNA processing	-
SERJ2_LOCUS2900	2.820798605	2.332188944	1.842968047	0.009092693	0.017670471	7.718411334	2.616585341	239.7327295	4.34E-08	6.84E-07	A0A183T1I0,Uncharacterized protein	-	-	-	-	-	-
SERJ2_LOCUS2901	0.583992161	0.091515787	0.493126244	2.191643854	1.81409342	-2.0121345	-0.260301456	13.10559918	0.005043226	0.008952158	A0A0X3PT78,3-hydroxy-3-methylglutaryl-coenzyme A reductase	-	PF00368,Hydroxymethylglutaryl-coenzyme A reductase	IPR023076,Hydroxymethylglutaryl-CoA reductase, class I/II, conserved site;IPR002202,Hydroxymethylglutaryl-CoA reductase, class I/II;IPR009023,Hydroxymethylglutaryl-CoA reductase, class I/II, NAD/NADP-binding domain superfamily;IPR004554,Hydroxymethylglutaryl-CoA reductase, eukaryotic/archaeal type;IPR023282,Hydroxymethylglutaryl-CoA reductase, N-terminal;IPR023074,Hydroxymethylglutaryl-CoA reduct…	-	GO:0050662,molecular_function,coenzyme binding;GO:0004420,molecular_function,hydroxymethylglutaryl-CoA reductase (NADPH) activity;GO:0015936,biological_process,coenzyme A metabolic process;GO:0016616,molecular_function,oxidoreductase activity, acting on the CH-OH group of donors, NAD or NADP as acceptor;GO:0050661,molecular_function,NADP binding;GO:0008299,biological_process,isoprenoid biosynthet…	-
SERJ2_LOCUS2902	0.077085851	0.054265218	0.087066344	0.313902787	0.284680383	-1.68597823	1.929219391	43.67488533	7.42E-05	0.000225658	A0A0X3PT78,3-hydroxy-3-methylglutaryl-coenzyme A reductase	-	PF00368,Hydroxymethylglutaryl-coenzyme A reductase	IPR023076,Hydroxymethylglutaryl-CoA reductase, class I/II, conserved site;IPR002202,Hydroxymethylglutaryl-CoA reductase, class I/II;IPR009023,Hydroxymethylglutaryl-CoA reductase, class I/II, NAD/NADP-binding domain superfamily;IPR004554,Hydroxymethylglutaryl-CoA reductase, eukaryotic/archaeal type;IPR023282,Hydroxymethylglutaryl-CoA reductase, N-terminal;IPR023074,Hydroxymethylglutaryl-CoA reduct…	-	GO:0050662,molecular_function,coenzyme binding;GO:0004420,molecular_function,hydroxymethylglutaryl-CoA reductase (NADPH) activity;GO:0015936,biological_process,coenzyme A metabolic process;GO:0016616,molecular_function,oxidoreductase activity, acting on the CH-OH group of donors, NAD or NADP as acceptor;GO:0050661,molecular_function,NADP binding;GO:0008299,biological_process,isoprenoid biosynthet…	-
SERJ2_LOCUS2911	0.026499482	0.027923059	0.029987062	0.07874632	0.098422607	-1.288191221	2.446015406	31.9811288	0.000249202	0.00063634	A0A0X3PQN2,Uncharacterized protein	-	PF00497,Bacterial extracellular solute-binding proteins, family 3;PF00060,Ligand-gated ion channel	IPR001508,Ionotropic glutamate receptor, metazoa;IPR001638,Solute-binding protein family 3/N-terminal domain of MltF;IPR019594,Ionotropic glutamate receptor, L-glutamate and glycine-binding domain;IPR001320,Ionotropic glutamate receptor	-	GO:0005216,molecular_function,ion channel activity;GO:0005234,molecular_function,extracellularly glutamate-gated ion channel activity;GO:0004872,-,-;GO:0004970,molecular_function,ionotropic glutamate receptor activity;GO:0006811,biological_process,ion transport;GO:0005886,cellular_component,plasma membrane;GO:0098794,cellular_component,postsynapse;GO:0016020,cellular_component,membrane;GO:0035235…	-
SERJ2_LOCUS2919	1.761944439	0.917916931	1.726648815	6.708737345	8.069364685	-1.978362594	1.919704359	45.44394444	6.33E-05	0.000197089	A0A183SLG5,Uncharacterized protein	-	-	-	-	-	-
SERJ2_LOCUS2920	0.00864222	0.018742522	0.022508644	0.878396144	0.999426177	-5.447847963	3.444955169	252.9103031	3.39E-08	5.84E-07	-	-	-	-	-	-	-
SERJ2_LOCUS2924	0.027177039	0.026617739	0.078233332	10.11260942	5.933998357	-7.13757235	3.635408936	278.1137035	2.18E-08	4.50E-07	A0A0X3PIZ9,Uncharacterized protein	-	-	-	-	-	-
SERJ2_LOCUS2925	0.00168956	0.000992874	0.003566686	0.172020638	0.122652665	-5.758560235	1.627564836	197.5876917	1.05E-07	1.24E-06	A0A0X3PIZ9,Uncharacterized protein	-	-	-	-	-	-
SERJ2_LOCUS2927	0.196995684	0.523698456	0.189027564	65.20199818	65.47005369	-7.356577833	5.02302504	268.1467571	3.32E-08	5.79E-07	A0A0X3PIZ9,Uncharacterized protein	-	-	-	-	-	-
SERJ2_LOCUS2935	0.527714106	0.56680187	0.574452253	1.656530417	1.665775861	-1.211311771	3.103484721	32.81409934	0.00022611	0.000586484	A0A0X3PBD2,Putative E3 ubiquitin-protein ligase LUL3	-	PF13920,Zinc finger, C3HC4 type (RING finger)	IPR001841,Zinc finger, RING-type;IPR013083,Zinc finger, RING/FYVE/PHD-type	-	GO:0016874,molecular_function,ligase activity;GO:0016021,cellular_component,integral component of membrane;GO:0016020,cellular_component,membrane	-
SERJ2_LOCUS2942	0.096040564	0.096037433	0.062511342	0.003500654	0.005669222	4.551403055	0.884604383	78.63558497	6.42E-06	2.98E-05	A0A183TL18,Uncharacterized protein	-	PF00096,Zinc finger, C2H2 type	IPR013087,Zinc finger C2H2-type;IPR036236,Zinc finger C2H2 superfamily;IPR030413,Transcription factor hamlet	-	GO:0006355,biological_process,regulation of transcription, DNA-templated;GO:0003676,molecular_function,nucleic acid binding	-
SERJ2_LOCUS2944	0.067966624	0.079796111	0.031354566	0.015139457	0.021330641	2.099364786	1.164001988	17.94628167	0.001908608	0.003767417	A0A183SQH6,Uncharacterized protein	-	PF00078,Reverse transcriptase (RNA-dependent DNA polymerase)	IPR000477,Reverse transcriptase domain	-	-	-
SERJ2_LOCUS2947	2.823850087	1.485587777	1.612695558	0.063776867	0.061971039	5.331765197	4.366574428	181.2371248	1.56E-07	1.65E-06	A0A183T5R2,Uncharacterized protein	-	PF06565,UF1126 PH-like domain	IPR018247,EF-Hand 1, calcium-binding site;IPR006602,Uncharacterised domain DM10;IPR010554,Domain of unknown function DUF1126;IPR011992,EF-hand domain pair	-	-	-
SERJ2_LOCUS2949	60.21162022	83.85085747	128.1413694	24.78743324	20.52673242	2.349964045	10.64152495	52.90770768	3.41E-05	0.000117822	A0A183T5R3,Uncharacterized protein	-	-	-	-	-	-
SERJ2_LOCUS2955	0.015017561	0.014708502	0.064845576	30.94520161	38.72714134	-9.698431125	5.009409277	510.6152509	1.28E-09	1.01E-07	A0A0X3PIZ9,Uncharacterized protein	-	-	-	-	-	-
SERJ2_LOCUS2957	0.07079933	0.138684576	0.448375124	2.853818478	2.342718064	-3.212306068	0.562316825	34.10378429	0.000195249	0.00051607	A0A0X3PIZ9,Uncharacterized protein	-	-	-	-	-	-
SERJ2_LOCUS2959	0.112802289	0.133452093	0.115741397	6.102761535	5.171983757	-5.174428683	5.190427917	432.7772878	2.78E-09	1.47E-07	A0A0X3PIZ9,Uncharacterized protein	-	-	-	-	-	-
SERJ2_LOCUS2961	0.244835488	0.19747972	0.234932334	31.35347843	29.25000065	-6.69584061	3.887170484	700.7445642	2.87E-10	5.24E-08	A0A0X3PIZ9,Uncharacterized protein	-	-	-	-	-	-
SERJ2_LOCUS2963	0	0	0	136.1251112	169.302612	-15.85315882	6.175500764	1068.378785	2.04E-09	1.28E-07	A0A0X3PIZ9,Uncharacterized protein	-	-	-	-	-	-
SERJ2_LOCUS2964	0.030979117	0.017699249	0.104041235	2.435548741	1.83050905	-5.041337174	2.578939614	98.76167406	3.83E-06	1.94E-05	A0A0X3PIZ9,Uncharacterized protein	-	-	-	-	-	-
SERJ2_LOCUS2967	0.093041234	0.176309882	0.130035178	2.965987306	3.728851378	-4.27146837	3.626692423	187.7810775	1.33E-07	1.47E-06	A0A0V0J566,Putative RNA-directed DNA polymerase from transposon X-element	-	PF00078,Reverse transcriptase (RNA-dependent DNA polymerase);PF14529,ndonuclease-reverse transcriptase	IPR036691,Endonuclease/exonuclease/phosphatase superfamily;IPR005135,Endonuclease/exonuclease/phosphatase;IPR000477,Reverse transcriptase domain	-	GO:0003964,molecular_function,RNA-directed DNA polymerase activity;GO:0006278,biological_process,RNA-dependent DNA biosynthetic process	-
SERJ2_LOCUS2970	12.429924	5.879810931	8.744907495	2.92512834	3.943891596	1.749802972	6.549273908	29.75632469	0.000326419	0.000807808	A0A0X3P8Z0,Tau-tubulin kinase 1	-	PF00069,Protein kinase domain	IPR011009,Protein kinase-like domain superfamily;IPR017441,Protein kinase, ATP binding site;IPR000719,Protein kinase domain	-	GO:0005524,molecular_function,ATP binding;GO:0016301,molecular_function,kinase activity;GO:0006468,biological_process,protein phosphorylation;GO:0004672,molecular_function,protein kinase activity;GO:0016310,biological_process,phosphorylation	-
SERJ2_LOCUS2971	0.043518584	0.040271364	0.056733739	0.419248981	0.462100459	-2.87671193	3.616262926	175.5227119	1.81E-07	1.83E-06	A0A0X3NKQ8,Putative cation-transporting ATPase 13A4	-	PF12409,P5-type ATPase cation transporter;PF00122,1-E2 ATPase;PF00702,haloacid dehalogenase-like hydrolase	IPR006544,P-type ATPase, subfamily V;IPR023214,HAD superfamily;IPR036412,HAD-like superfamily;IPR023299,P-type ATPase, cytoplasmic domain N;IPR008250,P-type ATPase, A domain superfamily;IPR023298,P-type ATPase, transmembrane domain superfamily;IPR018303,P-type ATPase, phosphorylation site;IPR001757,P-type ATPase	-	GO:0006812,biological_process,cation transport;GO:0000166,molecular_function,nucleotide binding;GO:0016887,molecular_function,ATPase activity;GO:0016021,cellular_component,integral component of membrane;GO:0016020,cellular_component,membrane	-
SERJ2_LOCUS2972	1.170253283	1.306657307	1.147559497	0.288945577	0.268377492	2.486828391	3.906132126	102.34409	2.04E-06	1.16E-05	A0A183T7C0,Uncharacterized protein	-	PF00078,Reverse transcriptase (RNA-dependent DNA polymerase);PF14529,ndonuclease-reverse transcriptase	IPR036691,Endonuclease/exonuclease/phosphatase superfamily;IPR027124,SWR1-complex protein 5/Craniofacial development protein;IPR005135,Endonuclease/exonuclease/phosphatase;IPR000477,Reverse transcriptase domain	-	-	-
SERJ2_LOCUS2978	0.828729257	0.618765014	1.040546571	2.824202285	2.981391765	-1.458183784	5.390183065	42.74029167	8.09E-05	0.000242269	A0A0X3PPJ0,Uncharacterized protein	-	-	-	-	-	-
SERJ2_LOCUS2979	16.39189637	21.27547187	11.13161495	5.705677414	3.957843738	2.138205808	4.784628762	35.19543714	0.000173037	0.000467069	A0A0V0J9Q9,Uncharacterized protein	-	PF12762,ISXO2-like transposase domain;PF02891,MIZ/SP-RING zinc finger	IPR024445,ISXO2-like transposase domain;IPR004181,Zinc finger, MIZ-type;IPR013083,Zinc finger, RING/FYVE/PHD-type	-	GO:0008270,molecular_function,zinc ion binding	-
SERJ2_LOCUS2987	0.086271037	0.078206274	0.113322288	0.779527841	1.164228702	-3.03448049	4.834643424	154.7498214	3.21E-07	2.78E-06	A0A0V0J3S7,Uncharacterized protein	-	PF08683,Microtubule-binding calmodulin-regulated spectrin-associated	IPR014797,CKK domain;IPR038209,CKK domain superfamily;IPR011033,PRC-barrel-like superfamily;IPR032940,Calmodulin-regulated spectrin-associated protein	-	GO:0005516,molecular_function,calmodulin binding;GO:0005874,cellular_component,microtubule;GO:0008017,molecular_function,microtubule binding	-
SERJ2_LOCUS2988	0.168850132	0.139753704	0.232761771	0.873901811	1.184404034	-2.158605284	3.00359239	74.12352115	8.28E-06	3.68E-05	A0A0X3P8L4,Calmodulin-regulated spectrin-associated protein 1	-	PF08683,Microtubule-binding calmodulin-regulated spectrin-associated	IPR014797,CKK domain;IPR038209,CKK domain superfamily;IPR011033,PRC-barrel-like superfamily;IPR032940,Calmodulin-regulated spectrin-associated protein	-	GO:0005516,molecular_function,calmodulin binding;GO:0005874,cellular_component,microtubule;GO:0008017,molecular_function,microtubule binding	-
SERJ2_LOCUS2989	0.320766605	0.288692407	0.351465389	0.224682073	0.176851597	1.032346343	2.987430671	19.68711449	0.001406188	0.0028812	A0A0X3Q5S3,Uncharacterized protein	-	-	-	-	-	-
SERJ2_LOCUS2995	0.103154411	0.083202416	0.08733706	0.379533921	0.39951979	-1.725674114	0.394084991	27.61069157	0.000430041	0.00102095	-	-	-	-	-	-	-
SERJ2_LOCUS3002	0.31745926	0.320923606	0.42117685	1.104904825	1.287309634	-1.401205534	3.674353718	43.69471441	7.41E-05	0.000225351	A0A0V0JBN8,E3 ubiquitin-protein ligase MARCH5	-	PF12906,RING-variant domain	IPR013083,Zinc finger, RING/FYVE/PHD-type;IPR011016,Zinc finger, RING-CH-type;IPR033275,E3 ubiquitin-protein ligase MARCH-like	-	GO:0046872,molecular_function,metal ion binding;GO:0016021,cellular_component,integral component of membrane;GO:0016874,molecular_function,ligase activity;GO:0008270,molecular_function,zinc ion binding;GO:0016020,cellular_component,membrane	-
SERJ2_LOCUS3010	0.039913341	0.019545964	0.019149459	0.693469386	1.246592805	-4.781087052	-0.488687327	77.13691951	6.98E-06	3.19E-05	A0A183SLL2,Uncharacterized protein	-	-	-	-	GO:0016021,cellular_component,integral component of membrane;GO:0016020,cellular_component,membrane	-
SERJ2_LOCUS3013	0.091466026	0.094770088	0.133959227	0.404818901	0.547502458	-1.800972306	4.879985331	60.32811978	1.98E-05	7.46E-05	A0A0V0J3S7,Uncharacterized protein	-	PF08683,Microtubule-binding calmodulin-regulated spectrin-associated	IPR014797,CKK domain;IPR038209,CKK domain superfamily;IPR011033,PRC-barrel-like superfamily;IPR032940,Calmodulin-regulated spectrin-associated protein	-	GO:0005516,molecular_function,calmodulin binding;GO:0005874,cellular_component,microtubule;GO:0008017,molecular_function,microtubule binding	-
SERJ2_LOCUS3014	1.09536142	1.222473255	0.729019209	0.110089266	0.099294688	3.661550427	5.586856285	116.9083919	1.13E-06	7.30E-06	A0A0X3P6E3,Multidrug and toxin extrusion protein	-	PF01554,MatE	IPR002528,Multi antimicrobial extrusion protein	-	GO:0055085,biological_process,transmembrane transport;GO:0006855,biological_process,drug transmembrane transport;GO:0015297,molecular_function,antiporter activity;GO:0015238,molecular_function,drug transmembrane transporter activity;GO:0016020,cellular_component,membrane;GO:0016021,cellular_component,integral component of membrane	-
SERJ2_LOCUS3015	0.023486233	0.016430635	0.022133824	0.28491237	0.43261478	-3.752130668	2.716374648	190.1303514	1.26E-07	1.41E-06	A0A0X3P6E3,Multidrug and toxin extrusion protein	-	PF01554,MatE	IPR002528,Multi antimicrobial extrusion protein	-	GO:0055085,biological_process,transmembrane transport;GO:0006855,biological_process,drug transmembrane transport;GO:0015297,molecular_function,antiporter activity;GO:0015238,molecular_function,drug transmembrane transporter activity;GO:0016020,cellular_component,membrane;GO:0016021,cellular_component,integral component of membrane	-
SERJ2_LOCUS3016	1.375409252	1.64831918	1.043115221	0.014842781	0.036056277	6.092501834	3.138117655	172.1624052	1.98E-07	1.95E-06	A0A183TL91,Uncharacterized protein	-	-	-	-	-	-
SERJ2_LOCUS3018	0.770806003	1.042540204	1.197493422	0	0	8.646310375	-0.297409825	70.26191637	2.07E-05	7.76E-05	A0A183TSX8,Uncharacterized protein	-	-	-	-	GO:0016021,cellular_component,integral component of membrane;GO:0016020,cellular_component,membrane	-
SERJ2_LOCUS3020	138.8477565	141.0296841	142.0263988	4.482839404	6.128662333	5.096330756	7.005894902	313.6413353	1.25E-08	3.24E-07	A0A0X3NHY7,GTP cyclohydrolase 1	-	PF01227,TP cyclohydrolase I	IPR020602,GTP cyclohydrolase I domain;IPR018234,GTP cyclohydrolase I, conserved site;IPR001474,GTP cyclohydrolase I	-	GO:0005737,cellular_component,cytoplasm;GO:0016787,molecular_function,hydrolase activity;GO:0003934,molecular_function,GTP cyclohydrolase I activity;GO:0046654,biological_process,tetrahydrofolate biosynthetic process	-
SERJ2_LOCUS3027	179.0131743	240.3480987	137.6172616	24.84385238	22.78492679	3.349435982	8.724945463	94.33083881	2.91E-06	1.56E-05	A0A0V0J598,Methylmalonyl-CoA epimerase	-	PF13669,lyoxalase/Bleomycin resistance protein/Dioxygenase superfamily	IPR037523,Vicinal oxygen chelate (VOC) domain;IPR017515,Methylmalonyl-CoA epimerase;IPR029068,Glyoxalase/Bleomycin resistance protein/Dihydroxybiphenyl dioxygenase	-	-	-
SERJ2_LOCUS3028	0.141011217	0.128788968	0.213337698	0.57567059	0.741932807	-1.680346443	2.957017203	45.25179285	6.44E-05	0.000199965	A0A0X3PAU1,Secretory carrier-associated membrane protein	-	PF04144,SCAMP family	IPR007273,SCAMP	-	GO:0015031,biological_process,protein transport;GO:0016021,cellular_component,integral component of membrane;GO:0016020,cellular_component,membrane	-
SERJ2_LOCUS3029	9.567655836	12.08889402	6.687899046	3.654903325	3.16632227	1.856397512	4.593789677	32.7408639	0.000228033	0.000590678	A0A0V0J598,Methylmalonyl-CoA epimerase	-	PF13669,lyoxalase/Bleomycin resistance protein/Dioxygenase superfamily	IPR037523,Vicinal oxygen chelate (VOC) domain;IPR017515,Methylmalonyl-CoA epimerase;IPR029068,Glyoxalase/Bleomycin resistance protein/Dihydroxybiphenyl dioxygenase	-	-	-
SERJ2_LOCUS3035	36.06808278	35.35379781	19.99215717	0	0.048250132	10.39872481	3.868989412	225.0293197	5.80E-08	8.31E-07	-	-	-	-	-	-	-
SERJ2_LOCUS3036	0.105541949	0.12452468	0.103157115	0.337746648	0.281773647	-1.107080229	2.899983657	21.19609436	0.001095486	0.002303769	W4YUC1,Uncharacterized protein	-	PF00665,Integrase core domain;PF09337,His(2)-Cys(2) zinc finger;PF00078,Reverse transcriptase (RNA-dependent DNA polymerase)	IPR034132,Retropepsin Saci-like domain;IPR015416,Zinc finger, H2C2-type, histone UAS binding;IPR021109,Aspartic peptidase domain superfamily;IPR001584,Integrase, catalytic core;IPR001995,Peptidase A2A, retrovirus, catalytic;IPR001969,Aspartic peptidase, active site;IPR036397,Ribonuclease H superfamily;IPR000477,Reverse transcriptase domain;IPR012337,Ribonuclease H-like superfamily	KOG0017,FOG: Transposon-encoded proteins with TYA, reverse transcriptase, integrase domains in various combinations;COG2801,Transposase and inactivated derivatives	GO:0006508,biological_process,proteolysis;GO:0004190,molecular_function,aspartic-type endopeptidase activity;GO:0003676,molecular_function,nucleic acid binding;GO:0016020,cellular_component,membrane;GO:0015074,biological_process,DNA integration;GO:0016021,cellular_component,integral component of membrane	-
SERJ2_LOCUS3037	1.003886236	1.783526915	0.806467688	0.30421913	0.591210462	1.808272651	0.80050158	12.65943228	0.00557717	0.009790369	A0A183TD97,Uncharacterized protein	-	-	-	-	-	-
SERJ2_LOCUS3044	2.195052072	2.020765365	2.565173331	0.681790566	0.745296539	2.021619972	3.529693668	80.43690985	5.83E-06	2.75E-05	A0A0X3P851,Uncharacterized protein	-	PF01344,Kelch motif;PF00651,BTB/POZ domain;PF07707,BTB And C-terminal Kelch	IPR011705,BTB/Kelch-associated;IPR011333,SKP1/BTB/POZ domain superfamily;IPR015915,Kelch-type beta propeller;IPR017096,BTB-kelch protein;IPR006652,Kelch repeat type 1;IPR000210,BTB/POZ domain	-	-	-
SERJ2_LOCUS3054	3.004442321	3.756060374	5.011677573	0	0	13.32270689	4.238640102	418.3256378	1.44E-08	3.55E-07	-	-	-	-	-	-	-
SERJ2_LOCUS3061	0.424206777	0.28859456	0.571167684	0.072085044	0.067185034	2.960621794	2.877127805	89.74236005	3.62E-06	1.86E-05	A0A0X3Q3A3,Uncharacterized protein	-	PF00621,RhoGEF domain;PF12738,twin BRCT domain	IPR036420,BRCT domain superfamily;IPR026817,Guanine nucleotide exchange factor Ect2;IPR001357,BRCT domain;IPR000219,Dbl homology (DH) domain;IPR035899,Dbl homology (DH) domain superfamily	-	GO:0000902,biological_process,cell morphogenesis;GO:0005737,cellular_component,cytoplasm;GO:0005085,molecular_function,guanyl-nucleotide exchange factor activity;GO:0045666,biological_process,positive regulation of neuron differentiation;GO:0065009,biological_process,regulation of molecular function;GO:0000910,biological_process,cytokinesis;GO:0043547,biological_process,positive regulation of GTP…	-
SERJ2_LOCUS3069	0.180846592	0.190749774	0.200228854	0.435059537	0.563654559	-1.020648412	-0.153163187	7.835551669	0.019605163	0.030216968	A0A0V0J1Y5,Uncharacterized protein	-	PF00078,Reverse transcriptase (RNA-dependent DNA polymerase);PF14529,ndonuclease-reverse transcriptase	IPR036691,Endonuclease/exonuclease/phosphatase superfamily;IPR027124,SWR1-complex protein 5/Craniofacial development protein;IPR005135,Endonuclease/exonuclease/phosphatase;IPR000477,Reverse transcriptase domain	-	-	-
SERJ2_LOCUS3080	0.11601605	0.124149607	0.067000201	0.014931159	0.014508386	3.165885066	0.556508584	39.69981683	0.000108339	0.000311653	A0A183TAS0,Uncharacterized protein	-	-	-	-	-	-
SERJ2_LOCUS3085	1.560441781	2.120945082	2.062641205	0.13832501	0	5.118281593	0.795630077	54.38582502	3.05E-05	0.000107749	A0A0X3P5Y1,Reverse transcriptase	-	PF00078,Reverse transcriptase (RNA-dependent DNA polymerase)	IPR000477,Reverse transcriptase domain	-	GO:0003964,molecular_function,RNA-directed DNA polymerase activity;GO:0006278,biological_process,RNA-dependent DNA biosynthetic process	-
SERJ2_LOCUS3086	0.500835671	0.60893197	0.502673301	0.340066718	0.330437802	1.051532546	0.789974827	9.661653243	0.011686414	0.018918321	G7Y855,Transposon Ty3-G gap-Pol polyprotein	-	PF00665,Integrase core domain;PF00078,Reverse transcriptase (RNA-dependent DNA polymerase)	IPR034132,Retropepsin Saci-like domain;IPR021109,Aspartic peptidase domain superfamily;IPR001584,Integrase, catalytic core;IPR001995,Peptidase A2A, retrovirus, catalytic;IPR001969,Aspartic peptidase, active site;IPR036397,Ribonuclease H superfamily;IPR000477,Reverse transcriptase domain;IPR012337,Ribonuclease H-like superfamily	-	GO:0004190,molecular_function,aspartic-type endopeptidase activity;GO:0015074,biological_process,DNA integration;GO:0006508,biological_process,proteolysis;GO:0003676,molecular_function,nucleic acid binding	-
SERJ2_LOCUS3088	0.046765454	0.070395256	0.054812386	0.018540738	0.018545636	2.001236098	1.564909269	35.90009122	0.000160316	0.000437728	A0A0V0JBH5,Uncharacterized protein	-	PF00005,ABC transporter;PF00664,ABC transporter transmembrane region	IPR003439,ABC transporter-like;IPR027417,P-loop containing nucleoside triphosphate hydrolase;IPR011527,ABC transporter type 1, transmembrane domain;IPR036640,ABC transporter type 1, transmembrane domain superfamily;IPR003593,AAA+ ATPase domain;IPR017871,ABC transporter, conserved site	-	GO:0042626,molecular_function,ATPase activity, coupled to transmembrane movement of substances;GO:0055085,biological_process,transmembrane transport;GO:0016887,molecular_function,ATPase activity;GO:0016020,cellular_component,membrane;GO:0000166,molecular_function,nucleotide binding;GO:0005524,molecular_function,ATP binding;GO:0016021,cellular_component,integral component of membrane	-
SERJ2_LOCUS3094	0.153974207	0.104014651	0.113984511	0.014581834	0.014168953	3.467251203	2.472907253	124.4208713	8.56E-07	5.89E-06	A0A0X3Q2S8,Uncharacterized protein	-	PF00005,ABC transporter;PF00664,ABC transporter transmembrane region	IPR003439,ABC transporter-like;IPR027417,P-loop containing nucleoside triphosphate hydrolase;IPR011527,ABC transporter type 1, transmembrane domain;IPR036640,ABC transporter type 1, transmembrane domain superfamily;IPR003593,AAA+ ATPase domain;IPR017871,ABC transporter, conserved site	-	GO:0042626,molecular_function,ATPase activity, coupled to transmembrane movement of substances;GO:0055085,biological_process,transmembrane transport;GO:0016887,molecular_function,ATPase activity;GO:0016020,cellular_component,membrane;GO:0000166,molecular_function,nucleotide binding;GO:0005524,molecular_function,ATP binding;GO:0016021,cellular_component,integral component of membrane	-
SERJ2_LOCUS3100	0.053552768	0.039337994	0.064233319	0.018899683	0.012713914	2.071116534	0.052532727	23.01208422	0.000824664	0.001803744	A0A0X3Q2J7,RNA-directed DNA polymerase from mobile element jockey	-	PF00078,Reverse transcriptase (RNA-dependent DNA polymerase)	IPR000477,Reverse transcriptase domain	-	GO:0003964,molecular_function,RNA-directed DNA polymerase activity;GO:0006278,biological_process,RNA-dependent DNA biosynthetic process	-
SERJ2_LOCUS3111	0.68522164	0.578973391	0.701445894	0.00867944	0.008433683	6.595315841	3.419380424	419.0274924	3.23E-09	1.58E-07	A0A183SZ91,Uncharacterized protein	-	PF00078,Reverse transcriptase (RNA-dependent DNA polymerase)	IPR000477,Reverse transcriptase domain	-	-	-
SERJ2_LOCUS3112	0.691468509	0.55174687	0.807783132	0.011038745	0.012513882	6.190200377	3.133333656	338.5020561	8.75E-09	2.72E-07	A0A0V0J5Y8,Monocarboxylate transporter 5	-	-	IPR036259,MFS transporter superfamily;IPR020846,Major facilitator superfamily domain;IPR011701,Major facilitator superfamily	-	GO:0055085,biological_process,transmembrane transport;GO:0016021,cellular_component,integral component of membrane;GO:0016020,cellular_component,membrane	-
SERJ2_LOCUS3114	3.294275217	4.127787233	3.375334692	1.142563737	1.019440215	2.109019321	4.767158988	68.8988535	1.13E-05	4.74E-05	A0A0V0JAB9,Carbonic anhydrase	-	PF00484,Carbonic anhydrase	IPR001765,Carbonic anhydrase;IPR036874,Carbonic anhydrase superfamily	-	GO:0004089,molecular_function,carbonate dehydratase activity;GO:0008270,molecular_function,zinc ion binding;GO:0016829,molecular_function,lyase activity	-
SERJ2_LOCUS3116	0.152249291	0.171807587	0.184201799	0.007188142	0.02374768	3.801770116	1.568846841	74.14226493	8.27E-06	3.68E-05	A0A183T7C0,Uncharacterized protein	-	PF00078,Reverse transcriptase (RNA-dependent DNA polymerase);PF14529,ndonuclease-reverse transcriptase	IPR036691,Endonuclease/exonuclease/phosphatase superfamily;IPR027124,SWR1-complex protein 5/Craniofacial development protein;IPR005135,Endonuclease/exonuclease/phosphatase;IPR000477,Reverse transcriptase domain	-	-	-
SERJ2_LOCUS3117	0.341687036	0.344999043	0.299848736	0.200764984	0.189836271	1.122736068	3.23126131	22.52097925	0.000889009	0.001922952	A0A0X3NZU9,Phospholipid-transporting ATPase	-	PF13246,Cation transport ATPase (P-type);PF16209,Phospholipid-translocating ATPase N-terminal;PF00122,1-E2 ATPase;PF16212,Phospholipid-translocating P-type ATPase C-terminal	IPR032630,P-type ATPase, C-terminal;IPR036412,HAD-like superfamily;IPR023299,P-type ATPase, cytoplasmic domain N;IPR018303,P-type ATPase, phosphorylation site;IPR006539,P-type ATPase, subfamily IV;IPR023298,P-type ATPase, transmembrane domain superfamily;IPR032631,P-type ATPase, N-terminal;IPR008250,P-type ATPase, A domain superfamily;IPR001757,P-type ATPase	-	GO:0016787,molecular_function,hydrolase activity;GO:0045332,biological_process,phospholipid translocation;GO:0000287,molecular_function,magnesium ion binding;GO:0016020,cellular_component,membrane;GO:0015914,biological_process,phospholipid transport;GO:0004012,molecular_function,phospholipid-translocating ATPase activity;GO:0000166,molecular_function,nucleotide binding;GO:0005524,molecular_functi…	-
SERJ2_LOCUS3120	0.062882144	0.034215576	0.080451566	8.363985338	13.32311788	-7.150708892	4.43984283	419.2604437	3.22E-09	1.58E-07	A0A183T5C3,Uncharacterized protein	-	PF12698,ABC-2 family transporter protein;PF00005,ABC transporter	IPR003439,ABC transporter-like;IPR027417,P-loop containing nucleoside triphosphate hydrolase;IPR026082,ABC transporter A;IPR030369,ATP-binding cassette subfamily A member 7;IPR003593,AAA+ ATPase domain;IPR017871,ABC transporter, conserved site	-	GO:0042626,molecular_function,ATPase activity, coupled to transmembrane movement of substances;GO:0055085,biological_process,transmembrane transport;GO:0016887,molecular_function,ATPase activity;GO:0016020,cellular_component,membrane;GO:0000166,molecular_function,nucleotide binding;GO:0005524,molecular_function,ATP binding;GO:0016021,cellular_component,integral component of membrane	-
SERJ2_LOCUS3122	2.529837725	2.449416035	2.319852526	0.276679752	0.348277286	3.327726242	3.283538555	155.8984332	3.10E-07	2.71E-06	A0A0X3PX80,Uncharacterized protein	-	PF12698,ABC-2 family transporter protein;PF00005,ABC transporter	IPR026082,ABC transporter A;IPR017871,ABC transporter, conserved site;IPR003593,AAA+ ATPase domain;IPR003439,ABC transporter-like;IPR027417,P-loop containing nucleoside triphosphate hydrolase	-	GO:0042626,molecular_function,ATPase activity, coupled to transmembrane movement of substances;GO:0055085,biological_process,transmembrane transport;GO:0016887,molecular_function,ATPase activity;GO:0016020,cellular_component,membrane;GO:0000166,molecular_function,nucleotide binding;GO:0005524,molecular_function,ATP binding;GO:0016021,cellular_component,integral component of membrane	-
SERJ2_LOCUS3123	0.532938924	0.616773548	0.376980694	0.269078941	0.18648252	1.540493218	2.914644693	21.90866791	0.000977974	0.002089238	A0A0X3PX80,Uncharacterized protein	-	PF12698,ABC-2 family transporter protein;PF00005,ABC transporter	IPR026082,ABC transporter A;IPR017871,ABC transporter, conserved site;IPR003593,AAA+ ATPase domain;IPR003439,ABC transporter-like;IPR027417,P-loop containing nucleoside triphosphate hydrolase	-	GO:0042626,molecular_function,ATPase activity, coupled to transmembrane movement of substances;GO:0055085,biological_process,transmembrane transport;GO:0016887,molecular_function,ATPase activity;GO:0016020,cellular_component,membrane;GO:0000166,molecular_function,nucleotide binding;GO:0005524,molecular_function,ATP binding;GO:0016021,cellular_component,integral component of membrane	-
SERJ2_LOCUS3126	0.027896358	0.035909248	0.0512416	0.018694869	0.011437555	1.697573715	0.69465161	17.12049311	0.002222262	0.004304037	-	-	-	-	-	-	-
SERJ2_LOCUS3127	4.480603627	2.876287765	2.934158132	0.196489044	0.20940216	4.444879847	6.026147578	198.5656504	1.03E-07	1.23E-06	A0A0X3PIK1,Adenylate kinase 7	-	PF05186,py-30 motif	IPR000850,Adenylate kinase/UMP-CMP kinase;IPR007858,Dpy-30 motif;IPR036291,NAD(P)-binding domain superfamily;IPR026867,Adenylate kinase 7;IPR027417,P-loop containing nucleoside triphosphate hydrolase	-	GO:0004127,molecular_function,cytidylate kinase activity;GO:0046939,biological_process,nucleotide phosphorylation;GO:0016301,molecular_function,kinase activity;GO:0004017,molecular_function,adenylate kinase activity;GO:0005524,molecular_function,ATP binding;GO:0019205,molecular_function,nucleobase-containing compound kinase activity;GO:0016310,biological_process,phosphorylation;GO:0006139,biologi…	-
SERJ2_LOCUS3140	0.028675531	0.037997884	0.080928405	0.164119351	0.139538304	-1.27607397	0.055843319	8.29550674	0.017112125	0.026673387	A0A0X3PAY1,Uncharacterized protein	-	PF02210,Laminin G domain	IPR013320,Concanavalin A-like lectin/glucanase domain superfamily;IPR001791,Laminin G domain;IPR037440,Neurexin;IPR000742,EGF-like domain	-	GO:0016021,cellular_component,integral component of membrane;GO:0016020,cellular_component,membrane	-
SERJ2_LOCUS3141	0.039262253	0.035973322	0.038889462	0.169439034	0.175332404	-1.811799207	0.449422139	32.1809187	0.000243412	0.000623446	C7C200,Gag-Pol polyprotein	-	PF00665,Integrase core domain;PF00078,Reverse transcriptase (RNA-dependent DNA polymerase)	IPR034128,K02A2.6-like peptidase catalytic domain;IPR021109,Aspartic peptidase domain superfamily;IPR001584,Integrase, catalytic core;IPR036397,Ribonuclease H superfamily;IPR000477,Reverse transcriptase domain;IPR012337,Ribonuclease H-like superfamily	-	GO:0003676,molecular_function,nucleic acid binding;GO:0015074,biological_process,DNA integration	-
SERJ2_LOCUS3142	0.003315959	0.004222032	0.003818202	0.02880636	0.048703843	-2.972155494	-0.040643974	51.9805489	3.67E-05	0.000125407	A0A0X3PCU1,Uncharacterized protein	-	PF02210,Laminin G domain	IPR013320,Concanavalin A-like lectin/glucanase domain superfamily;IPR001791,Laminin G domain;IPR037440,Neurexin;IPR000742,EGF-like domain	-	GO:0016021,cellular_component,integral component of membrane;GO:0016020,cellular_component,membrane	-
SERJ2_LOCUS3145	74.17571183	90.754953	45.79440535	0.551522085	0.779499426	7.111154984	7.384580348	221.7688382	6.21E-08	8.72E-07	A0A0F6MV53,Axonemal dynein light chain p33	-	PF10211,Axonemal dynein light chain	IPR019347,Axonemal dynein light chain	-	-	-
SERJ2_LOCUS3146	0.012668419	0.011816862	0.011577147	0.072320503	0.058051413	-2.067526347	0.049300286	33.31181337	0.000213546	0.000557328	A0A183SSS1,Phospholipid scramblase	-	PF03803,Scramblase	IPR005552,Scramblase	-	-	-
SERJ2_LOCUS3160	0.205096719	0.241051024	0.401473891	0.940744858	0.7202062	-1.201015522	0.250616975	9.953696532	0.010814564	0.017651086	A0A0X3P5Y1,Reverse transcriptase	-	PF00078,Reverse transcriptase (RNA-dependent DNA polymerase)	IPR000477,Reverse transcriptase domain	-	GO:0003964,molecular_function,RNA-directed DNA polymerase activity;GO:0006278,biological_process,RNA-dependent DNA biosynthetic process	-
SERJ2_LOCUS3168	0.275435498	0.238006117	0.253265941	1.001321895	1.115034341	-1.684039141	4.714768177	69.09765088	1.12E-05	4.68E-05	A0A0X3PL41,Uncharacterized protein	-	-	IPR001849,Pleckstrin homology domain;IPR011993,PH-like domain superfamily	-	-	-
SERJ2_LOCUS3176	0	0	0	1.215889577	1.256237995	-9.633415342	-0.058064857	158.9376818	2.40E-06	1.33E-05	W4XB89,Uncharacterized protein	-	PF00665,Integrase core domain;PF00078,Reverse transcriptase (RNA-dependent DNA polymerase)	IPR021109,Aspartic peptidase domain superfamily;IPR001584,Integrase, catalytic core;IPR001969,Aspartic peptidase, active site;IPR036397,Ribonuclease H superfamily;IPR000477,Reverse transcriptase domain;IPR012337,Ribonuclease H-like superfamily	KOG0017,FOG: Transposon-encoded proteins with TYA, reverse transcriptase, integrase domains in various combinations;COG2801,Transposase and inactivated derivatives	GO:0004190,molecular_function,aspartic-type endopeptidase activity;GO:0006508,biological_process,proteolysis;GO:0003676,molecular_function,nucleic acid binding;GO:0015074,biological_process,DNA integration	-
SERJ2_LOCUS3178	1.029971128	0.826106811	1.014118423	2.164878776	2.872511644	-1.034533289	6.101425129	23.14750563	0.000807924	0.001773117	A0A0X3PIT8,Guanylate cyclase	-	PF00211,Adenylate and Guanylate cyclase catalytic domain;PF01094,Receptor family ligand binding region;PF07714,Protein tyrosine kinase	IPR001054,Adenylyl cyclase class-3/4/guanylyl cyclase;IPR001245,Serine-threonine/tyrosine-protein kinase, catalytic domain;IPR028082,Periplasmic binding protein-like I;IPR029787,Nucleotide cyclase;IPR011009,Protein kinase-like domain superfamily;IPR001828,Receptor, ligand binding region;IPR001170,Adenylyl cyclase class-4/guanylyl cyclase;IPR018297,Adenylyl cyclase class-4/guanylyl cyclase, conser…	-	GO:0009190,biological_process,cyclic nucleotide biosynthetic process;GO:0006182,biological_process,cGMP biosynthetic process;GO:0016020,cellular_component,membrane;GO:0035556,biological_process,intracellular signal transduction;GO:0005524,molecular_function,ATP binding;GO:0016849,molecular_function,phosphorus-oxygen lyase activity;GO:0004672,molecular_function,protein kinase activity;GO:0005622,c…	-
SERJ2_LOCUS3179	0.055722914	0.061013329	0.044146219	0.243030689	0.320815735	-2.01427488	4.230639953	63.03314411	1.65E-05	6.43E-05	A0A068YIN2,Transient receptor potential cation channel	-	PF00520,Ion transport protein	IPR005821,Ion transport domain	-	GO:0005216,molecular_function,ion channel activity;GO:0055085,biological_process,transmembrane transport;GO:0006811,biological_process,ion transport;GO:0016020,cellular_component,membrane;GO:0034220,biological_process,ion transmembrane transport;GO:0016021,cellular_component,integral component of membrane	-
SERJ2_LOCUS3185	0.427870603	0.361295653	0.376234363	1.901756081	2.135215557	-2.010864193	5.313678413	94.21322247	2.93E-06	1.56E-05	A0A0X3Q104,Phospholipid-transporting ATPase	-	PF13246,Cation transport ATPase (P-type);PF16209,Phospholipid-translocating ATPase N-terminal;PF00122,1-E2 ATPase;PF16212,Phospholipid-translocating P-type ATPase C-terminal	IPR032630,P-type ATPase, C-terminal;IPR023214,HAD superfamily;IPR036412,HAD-like superfamily;IPR023299,P-type ATPase, cytoplasmic domain N;IPR018303,P-type ATPase, phosphorylation site;IPR006539,P-type ATPase, subfamily IV;IPR023298,P-type ATPase, transmembrane domain superfamily;IPR032631,P-type ATPase, N-terminal;IPR008250,P-type ATPase, A domain superfamily;IPR001757,P-type ATPase	-	GO:0016787,molecular_function,hydrolase activity;GO:0045332,biological_process,phospholipid translocation;GO:0000287,molecular_function,magnesium ion binding;GO:0016020,cellular_component,membrane;GO:0015914,biological_process,phospholipid transport;GO:0004012,molecular_function,phospholipid-translocating ATPase activity;GO:0000166,molecular_function,nucleotide binding;GO:0005524,molecular_functi…	-
SERJ2_LOCUS3186	9.968509552	11.65882995	4.181042106	28.63066667	29.9079451	-1.368142464	5.811098107	11.34586048	0.008390878	0.014091072	A0A183SEK7,Phosphate transporter	-	PF01384,Phosphate transporter family	IPR001204,Phosphate transporter	-	GO:0055085,biological_process,transmembrane transport;GO:0006817,biological_process,phosphate ion transport;GO:0005315,molecular_function,inorganic phosphate transmembrane transporter activity;GO:0016021,cellular_component,integral component of membrane;GO:0016020,cellular_component,membrane	-
SERJ2_LOCUS3187	0.403942601	0.468096302	0.224503221	0.034743815	0.028696043	3.909141291	2.406650622	75.0220008	7.86E-06	3.52E-05	A0A0V0JBX3,Reverse transcriptase	-	PF00078,Reverse transcriptase (RNA-dependent DNA polymerase)	IPR000477,Reverse transcriptase domain	-	GO:0003964,molecular_function,RNA-directed DNA polymerase activity;GO:0006278,biological_process,RNA-dependent DNA biosynthetic process	-
SERJ2_LOCUS3201	0.113189373	0.118012204	0.059560908	0.247410303	0.33286837	-1.198177494	-0.0867347	7.588609823	0.021127031	0.032296709	-	-	-	-	-	-	-
SERJ2_LOCUS3205	0.555590295	0.502897201	0.575000849	1.482640276	1.679151068	-1.174505859	6.754782686	33.72941246	0.000203651	0.000535548	A0A0X3PI72,Centriolin	-	PF14580,Leucine-rich repeat	IPR001611,Leucine-rich repeat;IPR028640,Centriolin;IPR003591,Leucine-rich repeat, typical subtype;IPR032675,Leucine-rich repeat domain superfamily	-	GO:0000278,biological_process,mitotic cell cycle;GO:0051301,biological_process,cell division	-
SERJ2_LOCUS3206	358.9703458	482.7182203	321.8243823	157.7959292	174.5833118	1.60575186	11.23564345	31.98957633	0.000248954	0.000635947	-	-	-	-	-	-	-
SERJ2_LOCUS3207	6.430388846	3.224401726	8.279021062	15.36204902	18.23297568	-1.152593499	4.514163131	13.92289171	0.004217171	0.007617241	A0A0X3NR19,One cut domain family member	-	PF02376,CUT domain;PF00046,Homeobox domain	IPR001356,Homeobox domain;IPR009057,Homeobox-like domain superfamily;IPR003350,CUT domain;IPR010982,Lambda repressor-like, DNA-binding domain superfamily	-	GO:0006355,biological_process,regulation of transcription, DNA-templated;GO:0003677,molecular_function,DNA binding;GO:0006351,biological_process,transcription, DNA-templated;GO:0005634,cellular_component,nucleus	-
SERJ2_LOCUS3210	0.169518509	0.112245524	0.187862914	0.908473165	0.943212267	-2.209566374	1.835271238	70.05046649	1.05E-05	4.47E-05	A0A0X3P0F2,Uncharacterized protein	-	-	-	-	GO:0016021,cellular_component,integral component of membrane;GO:0016020,cellular_component,membrane	-
SERJ2_LOCUS3214	138.5445108	93.24581972	109.1922511	3.350941819	7.718743328	4.727126107	8.763101081	127.5908851	7.65E-07	5.42E-06	A0A0X3PKM2,Lectin C-type domain	-	-	IPR016187,C-type lectin fold;IPR001304,C-type lectin-like	-	-	-
SERJ2_LOCUS3217	1.142166287	1.164134649	0.668273001	4.315759397	3.056987367	-1.513239927	3.077385581	22.64612438	0.000872052	0.001889305	A0A0X3P977,Acetylcholinesterase	-	PF07859,alpha/beta hydrolase fold;PF00135,Carboxylesterase family	IPR019819,Carboxylesterase type B, conserved site;IPR019826,Carboxylesterase type B, active site;IPR029058,Alpha/Beta hydrolase fold;IPR002018,Carboxylesterase, type B;IPR000997,Cholinesterase	-	GO:0016787,molecular_function,hydrolase activity;GO:0004104,molecular_function,cholinesterase activity	-
SERJ2_LOCUS3219	4.843757092	6.20672304	4.57307174	2.955656994	2.038878187	1.435775343	2.774449689	23.13797894	0.000809088	0.001774361	A0A0V0J1I8,Uncharacterized protein	-	PF01138,3' exoribonuclease family, domain 1	IPR020568,Ribosomal protein S5 domain 2-type fold;IPR001247,Exoribonuclease, phosphorolytic domain 1;IPR027408,PNPase/RNase PH domain superfamily	-	-	-
SERJ2_LOCUS3225	2.621228123	2.906211736	2.381619734	1.451268978	1.188577426	1.370616371	3.502283792	29.64341188	0.00033106	0.000818241	-	-	-	-	-	-	-
SERJ2_LOCUS3232	8.454868332	7.849572924	7.006215934	3.752604223	3.950802565	1.383589521	4.973479645	36.61955938	0.000148477	0.000409214	-	-	-	-	-	-	-
SERJ2_LOCUS3239	1.149722996	1.492609819	2.287318691	0.820117516	0.802588179	1.36783857	3.039291267	21.45235085	0.001051353	0.002221702	-	-	-	-	-	-	-
SERJ2_LOCUS3240	2.195863716	2.433332993	2.913742214	1.111851338	1.038002073	1.585397949	3.308128549	46.36388206	5.84E-05	0.000184626	-	-	-	-	-	-	-
SERJ2_LOCUS3242	0.091430447	0.149248032	0.146220417	2.065111039	1.389210827	-3.357939065	-0.142208967	60.75885835	1.92E-05	7.29E-05	A0A183TJY2,Uncharacterized protein	-	-	IPR000477,Reverse transcriptase domain	-	-	-
SERJ2_LOCUS3246	0.803611055	0.842906377	0.892860086	0	0	11.7191472	2.650069832	372.6895422	2.34E-08	4.67E-07	A0A183TD97,Uncharacterized protein	-	-	-	-	-	-
SERJ2_LOCUS3252	0.425974606	0.485110513	0.395311777	0.013898672	0.004501711	5.926790739	3.172857799	183.4401352	1.48E-07	1.59E-06	A0A183SY20,Uncharacterized protein	-	-	-	-	-	-
SERJ2_LOCUS3255	0.4878166	0.37628873	0.44208056	0	0	10.96284995	1.908285056	263.6489061	9.95E-08	1.19E-06	A0A183SUH4,Uncharacterized protein	-	-	IPR013032,EGF-like, conserved site	-	-	-
SERJ2_LOCUS3256	0.123400508	0.090507736	0.099485338	0.048949927	0.050417756	1.433967058	1.664681806	25.59255952	0.000566048	0.001297233	G4VMS6,Uncharacterized protein	XP_018653561.1,hypothetical protein Smp_165760	PF00612,IQ calmodulin-binding motif	IPR000048,IQ motif, EF-hand binding site	ENOG410IJ65,-;ENOG410YTWX,-	-	-
SERJ2_LOCUS3257	0.345912909	0.250062284	0.680256405	2.044067548	2.345565502	-2.034969804	5.037654556	37.87705179	0.000130221	0.000364489	A0A0X3PV88,Uncharacterized protein	-	PF00928,Adaptor complexes medium subunit family	IPR028565,Mu homology domain;IPR031232,Stonin-1;IPR036168,AP-2 complex subunit mu, C-terminal superfamily;IPR012320,Stonin homology	-	GO:0006897,biological_process,endocytosis	-
SERJ2_LOCUS3258	2.942388686	2.721020925	3.124643609	8.652407054	8.426797274	-1.18162364	8.528100857	34.13385142	0.000194593	0.000514844	A0A0X3Q2K3,Dynamin-1-like protein	-	PF00350,ynamin family;PF01031,ynamin central region;PF02212,ynamin GTPase effector domain	IPR019762,Dynamin, GTPase region, conserved site;IPR000375,Dynamin central domain;IPR020850,GTPase effector domain;IPR027417,P-loop containing nucleoside triphosphate hydrolase;IPR030556,Dynamin-1-like protein;IPR030381,Dynamin-type guanine nucleotide-binding (G) domain;IPR001401,Dynamin, GTPase domain;IPR022812,Dynamin superfamily;IPR003130,Dynamin GTPase effector	-	GO:0005525,molecular_function,GTP binding;GO:0016559,biological_process,peroxisome fission;GO:0003924,molecular_function,GTPase activity;GO:0000266,biological_process,mitochondrial fission;GO:0000166,molecular_function,nucleotide binding	-
SERJ2_LOCUS3259	1.029883504	0.741522447	0.90275833	0.480386285	0.485580932	1.243971175	3.054101671	27.70844924	0.000424523	0.001010162	A0A0X3PUR8,KIF1-binding protein homolog	-	PF12309,KIF-1 binding protein C terminal	IPR022083,KIF-1 binding protein	-	-	-
SERJ2_LOCUS3260	1.007533411	0.591475549	0.889911105	0.048179626	0.07542486	4.094494096	2.915771027	140.147608	5.02E-07	3.95E-06	A0A183TLW3,Uncharacterized protein	-	-	IPR001012,UBX domain	-	-	-
SERJ2_LOCUS3261	1.436648132	1.070746541	1.102024146	0.021904645	0.017230245	6.301067642	4.767558402	364.2441166	6.22E-09	2.23E-07	A8KBG9,Kinesin-like protein	NP_001106482.1,kinesin-like protein KIF6	PF00225,Kinesin motor domain	IPR027640,Kinesin-like protein;IPR019821,Kinesin motor domain, conserved site;IPR001752,Kinesin motor domain;IPR036961,Kinesin motor domain superfamily;IPR027417,P-loop containing nucleoside triphosphate hydrolase	-	GO:0003777,molecular_function,microtubule motor activity;GO:0005874,cellular_component,microtubule;GO:0003774,molecular_function,motor activity;GO:0008017,molecular_function,microtubule binding;GO:0007018,biological_process,microtubule-based movement;GO:0000166,molecular_function,nucleotide binding;GO:0005524,molecular_function,ATP binding	-
SERJ2_LOCUS3264	0.238840415	0.211151149	0.418969233	2.955167207	3.294098402	-3.088967496	6.473543137	125.0516413	8.37E-07	5.81E-06	A0A0V0J2M3,Mitochondrial 2-oxoglutarate/malate carrier protein	-	PF00153,Mitochondrial carrier protein	IPR018108,Mitochondrial substrate/solute carrier;IPR023395,Mitochondrial carrier domain superfamily	-	GO:0016021,cellular_component,integral component of membrane;GO:0016020,cellular_component,membrane	-
SERJ2_LOCUS3266	0.158904138	0.18834677	0.13790891	0.546896517	0.512615362	-1.334895108	2.540537213	27.39911589	0.000442285	0.001045782	A0A0X3PMH6,Uncharacterized protein	-	-	-	-	-	-
SERJ2_LOCUS3268	184.3696995	229.8312233	127.3917766	0	0.050537546	12.90143562	6.363096205	350.5394562	7.44E-09	2.48E-07	A0A0X3P440,Uncharacterized protein	-	PF02252,Proteasome activator pa28 beta subunit	IPR036252,Proteasome activator superfamily;IPR003186,Proteasome activator PA28, C-terminal domain;IPR036997,Proteasome activator PA28, C-terminal domain superfamily;IPR009077,Proteasome activator PA28	-	GO:0008537,cellular_component,proteasome activator complex	-
SERJ2_LOCUS3269	0.99855869	2.032723486	1.352708883	1.088585664	0.760266864	1.038788578	0.489979369	5.463055211	0.04263409	0.060680766	A0A183TSP5,Uncharacterized protein	-	-	IPR000477,Reverse transcriptase domain	-	-	-
SERJ2_LOCUS3270	5.608982278	9.163421658	4.389506982	1.917099667	1.474730442	2.302335386	2.135794038	30.61622897	0.000293545	0.000735637	A0A183SY19,Uncharacterized protein	-	-	-	-	-	-
SERJ2_LOCUS3271	1.27662893	2.369486627	1.389940955	0.320630902	0.328623666	2.756868782	3.326810016	55.1792586	2.87E-05	0.000102569	A0A183STW8,Uncharacterized protein	-	PF08953,omain of unknown function (DUF1899);PF00078,Reverse transcriptase (RNA-dependent DNA polymerase)	IPR015505,Coronin;IPR019775,WD40 repeat, conserved site;IPR017986,WD40-repeat-containing domain;IPR036322,WD40-repeat-containing domain superfamily;IPR015048,Domain of unknown function DUF1899;IPR015943,WD40/YVTN repeat-like-containing domain superfamily;IPR001680,WD40 repeat;IPR000477,Reverse transcriptase domain	-	-	-
SERJ2_LOCUS3276	10.25679113	11.45679861	11.60173638	0.583872512	0.820832756	4.35006808	5.432811934	244.3832489	3.97E-08	6.45E-07	A0A0X3PXB4,Glutathione S-transferase Mu 1	-	PF14497,lutathione S-transferase, C-terminal domain;PF02798,lutathione S-transferase, N-terminal domain	IPR004045,Glutathione S-transferase, N-terminal;IPR036282,Glutathione S-transferase, C-terminal domain superfamily;IPR010987,Glutathione S-transferase, C-terminal-like;IPR004046,Glutathione S-transferase, C-terminal;IPR036249,Thioredoxin-like superfamily	-	GO:0016740,molecular_function,transferase activity	-
SERJ2_LOCUS3277	0.303942972	0.250057804	0.64162786	49.95655193	45.75061883	-6.565709315	5.795160272	326.4206341	1.04E-08	3.00E-07	A0A0X3PS44,Kelch-like ECH-associated protein 1	-	PF00651,BTB/POZ domain;PF07707,BTB And C-terminal Kelch	IPR006652,Kelch repeat type 1;IPR011705,BTB/Kelch-associated;IPR000210,BTB/POZ domain;IPR015915,Kelch-type beta propeller;IPR011333,SKP1/BTB/POZ domain superfamily	-	-	-
SERJ2_LOCUS3280	0.259199539	0.216532119	0.336497286	1.615936727	1.241988082	-2.045935834	1.831021695	58.57876964	2.24E-05	8.30E-05	I1SZ68,Glutathione S-transferase 1	-	PF14497,lutathione S-transferase, C-terminal domain;PF02798,lutathione S-transferase, N-terminal domain	IPR036249,Thioredoxin-like superfamily;IPR036282,Glutathione S-transferase, C-terminal domain superfamily;IPR010987,Glutathione S-transferase, C-terminal-like;IPR003081,Glutathione S-transferase, Mu class;IPR004045,Glutathione S-transferase, N-terminal;IPR004046,Glutathione S-transferase, C-terminal	-	GO:0008152,biological_process,metabolic process;GO:0016740,molecular_function,transferase activity;GO:0004364,molecular_function,glutathione transferase activity	-
SERJ2_LOCUS3282	0.068396642	0.066989047	0.062381105	0.009412665	0.004573074	3.586615592	0.550371595	60.7552864	1.92E-05	7.29E-05	A0A0X3PTC7,Fibroblast growth factor receptor 1	-	PF07714,Protein tyrosine kinase	IPR001245,Serine-threonine/tyrosine-protein kinase, catalytic domain;IPR020635,Tyrosine-protein kinase, catalytic domain;IPR011009,Protein kinase-like domain superfamily;IPR017441,Protein kinase, ATP binding site;IPR008266,Tyrosine-protein kinase, active site;IPR000719,Protein kinase domain	-	GO:0018108,biological_process,peptidyl-tyrosine phosphorylation;GO:0004713,molecular_function,protein tyrosine kinase activity;GO:0004672,molecular_function,protein kinase activity;GO:0016020,cellular_component,membrane;GO:0006468,biological_process,protein phosphorylation;GO:0005524,molecular_function,ATP binding;GO:0016021,cellular_component,integral component of membrane	-
SERJ2_LOCUS3286	10.70647031	11.49861734	10.62736715	2.500287694	1.676042352	2.757100109	5.155551013	101.0172025	2.16E-06	1.22E-05	I1SZ68,Glutathione S-transferase 1	-	PF14497,lutathione S-transferase, C-terminal domain;PF02798,lutathione S-transferase, N-terminal domain	IPR036249,Thioredoxin-like superfamily;IPR036282,Glutathione S-transferase, C-terminal domain superfamily;IPR010987,Glutathione S-transferase, C-terminal-like;IPR003081,Glutathione S-transferase, Mu class;IPR004045,Glutathione S-transferase, N-terminal;IPR004046,Glutathione S-transferase, C-terminal	-	GO:0008152,biological_process,metabolic process;GO:0016740,molecular_function,transferase activity;GO:0004364,molecular_function,glutathione transferase activity	-
SERJ2_LOCUS3309	3.561422943	3.730360479	2.349441744	0.988321195	1.920674183	1.52237634	1.164306548	13.84317237	0.004290115	0.007736556	A0A183SBW5,Uncharacterized protein	-	-	IPR015915,Kelch-type beta propeller	-	-	-
SERJ2_LOCUS3314	1.993167457	2.190107693	2.007527211	0.062537319	0.167108119	4.525890351	2.689182924	132.1796096	6.53E-07	4.80E-06	A0A0X3NYU9,Uncharacterized protein	-	PF01344,Kelch motif	IPR015915,Kelch-type beta propeller;IPR006652,Kelch repeat type 1	-	-	-
SERJ2_LOCUS3317	51.24440907	46.95681586	68.19147437	20.12869134	23.18374862	1.710879842	5.795254329	56.38150422	2.62E-05	9.52E-05	-	-	-	-	-	-	-
SERJ2_LOCUS3318	241.8253711	223.2686862	329.5559813	96.94789061	98.91297343	1.788184487	7.221658986	58.00313818	2.33E-05	8.60E-05	-	-	-	-	-	-	-
SERJ2_LOCUS3327	0.053587071	0.056547553	0.089237836	0.244473587	0.279575199	-1.626769155	2.968358849	42.81028108	8.04E-05	0.000241017	A0A0X3NRI5,Tripartite motif-containing protein 2	-	PF00630,ilamin/ABP280 repeat;PF13639,Ring finger domain	IPR017907,Zinc finger, RING-type, conserved site;IPR011042,Six-bladed beta-propeller, TolB-like;IPR014756,Immunoglobulin E-set;IPR001298,Filamin/ABP280 repeat;IPR001841,Zinc finger, RING-type;IPR017868,Filamin/ABP280 repeat-like;IPR013783,Immunoglobulin-like fold;IPR013083,Zinc finger, RING/FYVE/PHD-type;IPR000315,B-box-type zinc finger	-	GO:0008270,molecular_function,zinc ion binding;GO:0005622,cellular_component,intracellular	-
SERJ2_LOCUS3330	17.9235846	23.38186001	22.90754043	14.33531246	12.69755847	1.030367205	4.355817335	19.29361753	0.001504144	0.003055434	A0A183S8G2,Uncharacterized protein	-	-	-	-	-	-
SERJ2_LOCUS3334	91.03621462	77.24596688	82.06610197	21.07099611	13.47173884	2.634353899	5.974242148	90.82227323	3.44E-06	1.78E-05	A0A0X3PMT5,Uncharacterized protein	-	-	-	-	-	-
SERJ2_LOCUS3339	3.324441209	1.740790807	2.365875841	0.151660575	0.148262182	4.402918287	7.007359964	171.9584697	1.99E-07	1.95E-06	A0A0X3P9S8,Myosin-VIIa	-	PF00373,RM central domain;PF00063,Myosin head (motor domain);PF00784,MyTH4 domain	IPR019748,FERM central domain;IPR038185,MyTH4 domain superfamily;IPR036106,Class VII myosin, motor domain;IPR001609,Myosin head, motor domain;IPR027417,P-loop containing nucleoside triphosphate hydrolase;IPR000299,FERM domain;IPR011993,PH-like domain superfamily;IPR035963,FERM superfamily, second domain;IPR019749,Band 4.1 domain;IPR014352,FERM/acyl-CoA-binding protein superfamily;IPR000048,IQ mot…	-	GO:0016459,cellular_component,myosin complex;GO:0005524,molecular_function,ATP binding;GO:0005856,cellular_component,cytoskeleton;GO:0003779,molecular_function,actin binding;GO:0008017,molecular_function,microtubule binding;GO:0007018,biological_process,microtubule-based movement;GO:0003774,molecular_function,motor activity;GO:0000166,molecular_function,nucleotide binding;GO:0003777,molecular_fun…	-
SERJ2_LOCUS3341	24.33440444	27.26977817	21.67321592	10.34644894	14.59593278	1.347587058	5.983028791	26.80104167	0.00047925	0.001121578	A0A0X3P4W6,Methylmalonic aciduria and homocystinuria type D homolog	-	PF10229,Methylmalonic aciduria and homocystinuria type D protein	IPR019362,Methylmalonic aciduria and homocystinuria type D protein	-	GO:0009235,biological_process,cobalamin metabolic process	-
SERJ2_LOCUS3342	0.24847174	0.172200847	0.454069809	0.122021638	0.139826844	1.488030783	3.300662874	18.12439258	0.001848163	0.00366102	A0A0X3Q148,RNA pseudouridylate synthase domain-containing protein 4	-	PF00849,RNA pseudouridylate synthase	IPR006145,Pseudouridine synthase, RsuA/RluB/C/D/E/F;IPR020103,Pseudouridine synthase, catalytic domain superfamily	-	GO:0009451,biological_process,RNA modification;GO:0001522,biological_process,pseudouridine synthesis;GO:0003723,molecular_function,RNA binding;GO:0009982,molecular_function,pseudouridine synthase activity	-
SERJ2_LOCUS3347	32.80186448	25.55579002	37.79388922	186.8289318	225.2950282	-2.330131162	8.364417571	109.3370104	1.52E-06	9.27E-06	A0A0X3NYM9,Uncharacterized protein	-	PF00271,Helicase conserved C-terminal domain;PF00270,AD/DEAH box helicase	IPR014001,Helicase superfamily 1/2, ATP-binding domain;IPR027417,P-loop containing nucleoside triphosphate hydrolase;IPR014014,RNA helicase, DEAD-box type, Q motif;IPR011545,DEAD/DEAH box helicase domain;IPR000629,ATP-dependent RNA helicase DEAD-box, conserved site;IPR001650,Helicase, C-terminal	-	GO:0003676,molecular_function,nucleic acid binding;GO:0005524,molecular_function,ATP binding	-
SERJ2_LOCUS3358	294.5295847	366.0461336	301.8113333	198.7927514	150.4802815	1.249904125	7.7795817	22.87989466	0.000841413	0.001835315	A0A0X3PVA4,Uncharacterized protein	-	PF00076,RNA recognition motif. (a.k.a. RRM, RBD, or RNP domain)	IPR000504,RNA recognition motif domain;IPR034911,Polyadenylate-binding protein 2;IPR035979,RNA-binding domain superfamily;IPR012677,Nucleotide-binding alpha-beta plait domain superfamily	-	GO:0003723,molecular_function,RNA binding;GO:0003676,molecular_function,nucleic acid binding;GO:1904247,biological_process,positive regulation of polynucleotide adenylyltransferase activity	-
SERJ2_LOCUS3364	0.277636263	0.170160118	0.325244596	0.13021184	0.080515858	1.633249891	1.327846745	19.84423665	0.001369245	0.002813632	A0A183SUP6,Uncharacterized protein	-	PF09724,Sister chromatid cohesion protein Dcc1	IPR019128,Sister chromatid cohesion protein Dcc1;IPR032675,Leucine-rich repeat domain superfamily	-	GO:0007064,biological_process,mitotic sister chromatid cohesion;GO:0031390,cellular_component,Ctf18 RFC-like complex	-
SERJ2_LOCUS3381	2.365456543	2.902947898	3.473033949	1.386449724	1.250964647	1.500940298	0.816298636	19.03663352	0.001572597	0.003174869	B5THN4,Enkurin-like protein	NP_001158494.1,enkurin, TRPC channel interacting protein	PF13864,Calmodulin-binding	IPR027012,Enkurin domain;IPR026150,Enkurin	-	-	-
SERJ2_LOCUS3382	23.90853812	18.94635521	14.27316659	0.659243372	0.694193617	5.190426957	8.293547228	219.2185572	6.55E-08	8.95E-07	A0A0X3NUS7,Uncharacterized protein	-	-	IPR037386,Coiled-coil domain-containing protein 40	-	GO:0035082,biological_process,axoneme assembly	-
SERJ2_LOCUS3385	0.205728624	0.247050089	0.302118956	0.596770468	0.703700095	-1.008018653	2.147463629	16.6048874	0.002449996	0.004693853	A0A0X3Q2K6,Ras-related protein Rab-2B	-	PF00071,Ras family	IPR001806,Small GTPase superfamily;IPR005225,Small GTP-binding protein domain;IPR027417,P-loop containing nucleoside triphosphate hydrolase	-	GO:0003924,molecular_function,GTPase activity;GO:0005525,molecular_function,GTP binding	-
SERJ2_LOCUS3390	10.88073014	4.59578793	6.99414319	0.160305423	0.200271098	5.722106853	3.94825331	162.0807844	2.60E-07	2.39E-06	A0A0X3P7S9,Kinesin-4	-	PF16796,Microtubule binding;PF00225,Kinesin motor domain	IPR031852,Spindle pole body-associated protein Vik1/Cik1, microtubule binding domain;IPR027640,Kinesin-like protein;IPR001752,Kinesin motor domain;IPR036961,Kinesin motor domain superfamily;IPR027417,P-loop containing nucleoside triphosphate hydrolase	-	GO:0005524,molecular_function,ATP binding;GO:0008017,molecular_function,microtubule binding;GO:0007018,biological_process,microtubule-based movement;GO:0003774,molecular_function,motor activity;GO:0000166,molecular_function,nucleotide binding;GO:0003777,molecular_function,microtubule motor activity	-
SERJ2_LOCUS3396	0.11689027	0.161167757	0.26461584	0.997702059	1.002022872	-2.116668221	3.041820632	50.22977646	4.22E-05	0.000141159	A0A0X3P220,Uncharacterized protein	-	PF00595,PDZ domain (Also known as DHR or GLGF);PF07647,SAM domain (Sterile alpha motif);PF00169,PH domain	IPR036034,PDZ superfamily;IPR001478,PDZ domain;IPR001849,Pleckstrin homology domain;IPR011993,PH-like domain superfamily;IPR001660,Sterile alpha motif domain;IPR013761,Sterile alpha motif/pointed domain superfamily	-	-	-
SERJ2_LOCUS3412	0.262683184	0.202842154	0.352544547	0.884330079	1.103249938	-1.516186684	4.168201892	41.22968899	9.33E-05	0.000273977	A0A0X3P025,Metastasis suppressor protein 1	-	PF08397,IRSp53/MIM homology domain	IPR030127,I-BAR domain containing protein MIM/ABBA;IPR027267,AH/BAR domain superfamily;IPR013606,IMD/I-BAR domain	-	GO:0007009,biological_process,plasma membrane organization;GO:0003779,molecular_function,actin binding	-
SERJ2_LOCUS3415	0.314544981	0.222086763	0.339850839	0.693805119	1.178086437	-1.323287973	4.370989918	25.38312793	0.000582966	0.001331478	A0A0X3NM36,Putative Polycomb group protein ASXL2	-	PF13919,Asx homology domain	IPR028020,ASX homology domain;IPR024811,Polycomb protein ASX/ASX-like	-	-	-
SERJ2_LOCUS3419	8.728693528	8.158888054	9.318529496	21.71013009	25.2801205	-1.063956933	5.984075696	28.61307392	0.000377318	0.000914135	A0A0X3P5J0,Uncharacterized protein	-	PF00179,Ubiquitin-conjugating enzyme	IPR016135,Ubiquitin-conjugating enzyme/RWD-like;IPR023313,Ubiquitin-conjugating enzyme, active site;IPR000608,Ubiquitin-conjugating enzyme E2	-	-	-
SERJ2_LOCUS3428	3.477397575	3.701325145	3.684516342	1.752961717	1.47511424	1.531794914	4.937716841	46.59838883	5.72E-05	0.000181502	A0A0X3PJW3,S-formylglutathione hydrolase	-	PF00756,Putative esterase	IPR014186,S-formylglutathione hydrolase;IPR029058,Alpha/Beta hydrolase fold;IPR000801,Putative esterase	-	GO:0005737,cellular_component,cytoplasm;GO:0046294,biological_process,formaldehyde catabolic process;GO:0052689,molecular_function,carboxylic ester hydrolase activity;GO:0016787,molecular_function,hydrolase activity;GO:0018738,molecular_function,S-formylglutathione hydrolase activity	-
[truncated: 6,711 more rows]
